# Supplementary material for: Case study: Targeted RNA-sequencing of aged formalin-fixed paraffin-embedded samples for understanding chemical mode of action
Source: Toxicol Rep. 2022 Apr 18;9:883–94. doi: 10.1016/j.toxrep.2022.04.012 (PMC9742836; doi:10.1016/j.toxrep.2022.04.012)
Supplement: Supplementary file 1 — Supplementary material. [file mmc1.xlsx]

## Sheet: Contents
Targeted RNA-sequencing of >20-year-old archival formalin-fixed paraffin-embedded tissue samples for quantitative gene expression analysis
Michael D. Cannizzo,†* Charles E. Wood,* Susan D. Hester,* and Leah C. Wehmas,*
*Center for Computational Toxicology and Exposure, Office of Research and Development, U.S. Environmental Protection Agency, Research Triangle Park, NC 27709
†Oak Ridge Institute for Science and Education, U.S. Environmental Protection Agency, Research Triangle Park, NC 27709
Sheet	Tables
Table_1	Table 1. Lowest median BMD derived from signaling pathway analysis
S1	Supplementary Table 1. TempO-seq assay list of probes with attenuation factors
S2	Supplementary Table 2. BMD analysis results of mouse liver adenoma and carcinoma incidence with BMR=0.1
S3	Supplementary Table 3. BMDExpress output for each platform and preservation group after ANOVA to identify DCA-related differences compared to vehicle control (p-value <0.05 and absolute maximum fold-change>2)
S4	Supplementary Table 4. BMDExpress output following benchmark dose model fits for each gene with significant DCA effects defined by ANOVA for each platform and preservation group (no filters yet applied to remove unreasonable model fits)
S5	Supplementary Table 5. BMDExpress output following mapping of genes that underwent BMD modeling and have BMDU:BMDL≤40, and a best model BMD ≤427 mg/kg-d to gene ontology biological process and Reactome pathways (no filters yet applied for fisher's exact test or minimum gene overlap)
S6	Supplementary Table 6. Summary of post-alignment quality metrics
S7	Supplementary Table 7. Summary of metrics measuring read distrubution to reference assembly gene regions
S8	Supplementary Table 8. Overlap in DEGs across platforms by dose-level. DEGs were defined with these parameters: absolute value (fold change)>2, FDR adjusted p-value<0.05. DEG overlap includes DEGs in common between RNA-seq and TempO-seq. Percent DEG overlap calculated as DEG Overlap/(RNA-seq + TempO-seq DEGs)*100. Percent TempO-seq DEG in RNA-seq calculated as (DEG Overlap/RNA-seq DEGs)*100.
S9	Supplementary Table 9. RNA-seq preservation effects comparing paired samples (FROZ vs. FFPE) across DCA effected marker genes from the Acot and Cyp familes. Genes with significant Kruskal Wallis and Jonckheere trend tests for both FROZ and FFPE are highlighted in yellow.
S10	Supplementary Table 10. Influence of preservation on DCA dependent changes in marker gene expression for RNA sequencing data
S11	Supplementary Table 11. TempO-seq preservation effects comparing paired samples (FROZ vs. FFPE) across DCA effected marker genes from the Acot and Cyp familes. Genes with significant Kruskal Wallis and Jonckheere trend tests for both FROZ and FFPE are highlighted in yellow.
S12	Supplementary Table 12. Influence of preservation on DCA dependent changes in marker gene expression for TempO-Seq data
S13	Supplementary Table 13. Top ranked differentially expressed DCA-induced marker genes Cyp and Acot
S14	Supplementary Table 14. Influence of sequencing method and preservation on lowest median BMDT gene set enrichment values
S15	Supplementary Table 15. Probes/genes undergoing different stages of BMDT analysis in BMDExpress by method and preservation
Meta-data	Description
RNA-seq FFPE	Paired formalin-fixed paraffin-embedded (FFPE) liver tissue samples that underwent RNA-sequencing (RNA-seq)
RNA-seq FROZ	Paired frozen (FROZ) liver tissue samples that underwent RNA-sequencing (RNA-seq)
TempO-Seq FFPE	Paired formalin-fixed paraffin-embedded (FFPE) liver tissue samples that underwent targeted RNA-sequencing (TempO-Seq)
TempO-Seq FROZ	Paired frozen (FROZ) liver tissue samples that underwent targeted RNA-sequencing (TempO-Seq)
BMDT	Transcriptomic benchmark dose
BMDLT	Lower 95% confidence interval of the transcriptomic BMD
BMDUT	Upper 95% confidence interval of the transcriptomic BMD
BMDA	Benchmark dose based on apical data (traditional endpoints like cancer)
BMDL	Lower 95% confidence interval of the BMD
BMDU	Upper 95% confidence interval of the BMD
Sample name	Animal ID with preservation information
Group	Unique numeric indicator of each treament group
ID	Animal ID
Dose	Dose of DCA in mg/kg/d
Preservation	Sample preservation method with FROZ: flash frozen and FFPE: formalin-fixed paraffin-embedded
Total reads	Sum of sequenced reads per sample. Theoretically, for single-end chemistry, total number of reads equals total number of alignments. For double-end reads, theoretical result is to have twice as many alignments as reads (the term “read” refers to the fragment being sequenced, and since each fragment is sequenced from two directions, one can expect to get two alignments per fragment). When counting…
Total alignments	Sum of sequenced reads per sample, see definition above (Total reads) for clarification
Aligned	Fraction of all the reads that were aligned to the reference assembly
Total unaligned	Sum of all the reads that were not aligned to the reference assembly
Unaligned	Fraction of all the reads that were not aligned to the reference assembly
Total unique	Sum of reads that align to one location in the reference assembly
Unique	Fraction of reads that align to one location in the reference assembly
Total non-unique	Sum of reads that align to multiple locations in the reference assembly
Non-unique	Fraction of reads that align to multiple locations in the reference assembly
Unique paired	Fraction of alignments corresponding to the reads where both of the paired reads can be uniquely aligned
Total unique paired	Sum of alignments corresponding to the reads where both of the paired reads can be uniquely aligned
Non-unique paired	Fraction of paired reads that align to multiple locations
Total non-unique paired	Sum of paired reads that align to multiple locations
Unique singleton	Fraction of alignments corresponding to the reads where only one of the paired reads can be uniquely aligned
Total unique singleton	Sum of alignments corresponding to the reads where only one of the paired reads can be uniquely aligned
Total non-unique singleton	Sum of singletons that align to multiple locations
Non-unique singleton	Fraction of singletons that align to multiple locations
Coverage	Fraction (%) of the reference assembly that was sequenced
Avg. coverage depth	Sum of base calls of each base in the genomic features divided by the length of the genomic features
Avg. length	Average number of bases per read
Avg. quality	Average base quality score per read on Phred scale
GC	Fraction of G and C nucleotides
Total mapped reads	Sum of reads used in quantitataion model
Fully within an exon	Fraction of fully exonic reads. A read is labeled exonic if any one of its alignments is completely contained within the respective exon as defined by the database (read 1) ,i.e., even if there is a single base shift of the read relative to the exon, the read will not be called exonic but will fall in the category ‘partially overlaps exon’. If the alignments are strand specific, then the strand o…
Partly within an exon	Fraction of partly exonic reads. A read is assigned to partially overlap an exon if any of its alignments overlaps an exon, but at least partly (one base-pair or more) maps out of the exon
Fully within an intron	Fraction of fully intronic reads. A read is labeled intronic if any one of its alignments maps completely within an intron (read 2), but none of the alignments are exonic (either fully or in part). If the alignments are strand-specific, then the strand of the alignment must also agree with the strand of the transcript.
Fully intergenic	Fraction of fully intergenic reads. When none of a read's alignments overlap a gene
Incompatible paired-end	A paired-end read will be considered compatible if it contains any pair of alignments where an alignment from the first-in-pair read is compatible with a transcript and an alignment from the second-in-pair read is compatible with the same transcript. Consequently, if only one of the ends is compatible with the transcript, the read is counted as incompatible. Similar to that, if a paired-end read …
Compatible junctions	Reads with exon to exon junctions that skip regions consistent with an intron in that transcript.
Total junctions	Sum of reads with compatible and incompatible junctions
DEG	Differentially expressed gene
AIC	Akaike information criterion
Pres	Tissue preservation method
Gene.Symbol	Common symbol to designate a gene name
Mean.CPM	Mean of counts per million normalized genes
Med.CPM	Median of counts per million normalized genes
SD.CPM	Stadard deviation of mean, counts per million normalized genes
MAD.CPM	Median absolute deviation of counts per million normalized genes
Reactome Signaling Pathway	genes involved in signaling pathways identified by Reactome
GO: Gene ontology (biological processes)	genes involved in biological processes
BMR	benchmark response
NOAEL	no observed adverse effect level
NOTEL	no observed transcriptomic effect level
LOAEL	lowest observed adverse effect level
LOTEL	lowest observed transcriptomic effect level
UF	uncertainty factor
IRIS	Integrated Risk Information System
ANOVA	analysis of variance
Df1	Degrees of freedom 1
Df2	Degrees of freedom 2
F-Value	F statistic value from ANOVA
Unadjusted P-Value	Unadjusted P-value <0.05
Adjusted P-Value	P-value after false discovery rate adjustment
Max Fold Change	Maximum fold change
Max Fold Change Unsigned	Maximum absolute fold change
FC Dose Level 1	Fold change for first dose level (198 mg/kg-d)
FC Dose Level 2	Fold change for the second dose level (313 mg/kg-d)
FC Dose Level 3	Fold change for the third dose level (427 mg/kg-d)
NOTEL/LOTEL T-Test p-Value Level 1	T-Test p-value for first dose level vs. control to determine NOTEL and LOTEL
NOTEL/LOTEL T-Test p-Value Level 2	T-Test p-value for second dose level vs. control to determine NOTEL and LOTEL
NOTEL/LOTEL T-Test p-Value Level 3	T-Test p-value for third dose level vs. control to determine NOTEL and LOTEL
For BMDExpress model fits, the model identifier preceeds the metric measured for a particular value and specific parameters for each probe set/gene are reported. This is done to allow the user to recapitulate the model equations.
There is also a corresponding set of columns for the "Best" fit model determined by the statistical tests defined in the Methods
Probe ID	Unique identifier for probe or gene identifier
Entrez Gene IDs	Probes or gene identifiers mapped to unique Entrez ID
Genes Symbols	Official gene symbols for probes or unique gene identifier
fitPValue	Global goodness of fit measure. Small p-values indicate that the model is a poor fit to the data. More specifically, the model identified by AIC is further compared with the dose response from fully saturated model (unconstrained model that is free from any functional form or trajectory constraints) using conventional likelihood ratio test statistic. The larger p-value for this test indicates tha…
fitLogLikelihood	log-likelihood value of regression model to measure the goodness of fit
AIC	Akaike Information Criterion. Given a set of dose-response models for a probe set/gene the AIC estimates the quality of each model relative to the other models. In most cases with BMDExpress the model with the lowest AIC is selected as the "best model". adverseDirection: Direction of the dose-response (i.e., up- or down-regulation) as identified by the software
adverseDirection	Direction of the dose-response (i.e., up- or down-regulation) as identified by the software
Flagged Hill	Value = "1" indicates that the Hill model was flagged for that probe or gene based on the setting selected in the BMD analysis set up. "0" indicates the Hill model was not flagged
ChiSquare	A nested likelihood ratio test used to select among the linear and polynomial (2° polynomial, 3° polynomial, etc.) models
ChiSquare pValue	p-value for indicated chi-square test
BMD/BMDL	Ratio of BMD:BMDL
BMDU/BMDL	Ratio of BMDU:BMDL
BMDU/BMD	Ratio of BMDU:BMD
wAUC	Weighted area under the curve
GO/Pathway/Gene Set/Gene ID	Category identifier. In the case of GO ID, may be double-clicked to open the corresponding AmiGO web page for the chosen category.
GO Level	The level in the hierarchy of the specific GO category.
GO/Pathway/Gene Set/Gene Name	Name of the GO category, Reactome pathway, or user-defined gene set name.
All Genes (Expression Data)	Total number of genes in the loaded "Expression Data" that are on the selected array and that have been assigned to the category/pathway. Note: It is sometimes the case that the end user will perform a statistical filter outside of BMDExpress and then only load the "Expression Data" for those probes that pass the filter. This column is meant to reflect the category gene counts of the filtered dat…
All Genes (Platform)	Total number of genes on the selected array that have been assigned to the category/pathway.
Input Genes	Total number of genes that passed the pre-filter (e.g. ANOVA) and BMD analyses that were assigned to the category and included in Functional Classification analysis.
Genes with BMD <= Highest Dose	Number of genes that have BMD values < highest dose.
Genes with BMD p-Value >=	Number of genes with fit p-values> the designated value in the set up.
Genes with BMDU/BMDL <=	Number of genes with BMDU/BMDL ratios < than the designated value in the set up.
Genes with max Fold Change >=	Number of genes with maximum fold changes > than the designated value in the set up.
Genes with Prefilter P-Value <=	Number of genes withprefliter p-value < than the designated value in the set up.
Genes That Passed All Filters	Total number of genes that passed all filters if they are are applied.
Fisher's A Parameter	Parameters used in Fishers exact test. a is the number of genes related to the GO/pathway term with BMD
Fisher's B Parameter	Parameters used in Fishers exact test. b is the number of genes not related to the GO/pathway term with BMD
Fisher's C Parameter	Parameters used in Fishers exact test. c is the number of genes related to the GO/pathway term without BMD
Fisher's D Parameter	Parameters used in Fishers exact test. d is the number of genes not related to the GO/pathway term without BMD
Fisher's Exact Left P-Value	P-value of the enrichment analysis of the gene sets that indicates significant under representation of responsive genes in a gene set
Fisher's Exact Right P-Value	P-value of the enrichment analysis of the gene sets that indicates significant over representation of responsive genes in a gene set.
Fisher's Exact Two Tail	P-value of the enrichment analysis of the gene sets based on Fischer's Exact Two-Tailed test. A low p-value here could indicate either significant over or under representation based on what would be expected by random chance.
Percentage	The percentage of the total number of genes on the array (All Genes (Platform)) that were used as input from the Benchmark Dose Analysis and had a reportable BMD based on the filter criteria in the setup of the Functional Classification.
Genes with Conflicting Probesets	If the “Identify Conflicting Probe Sets” option was selected, the Entrez Gene identifiers of genes with conflicting probe sets or probes will be displayed. The correlation coefficient for each identifier is provided in parentheses.
BMD Mean	The mean benchmark dose (BMD) for the genes in the category. This is the mean for only those genes that had a calculated BMD from the Benchmark Dose Analysis.
BMD Median	The median benchmark dose (BMD) for the genes in the category. This is the median for only those genes that had a calculated BMD from the Benchmark Dose Analysis.
BMD Minimum	The minimum benchmark dose (BMD) for the genes in the category. This is the minimum for only those genes that had a calculated BMD from the Benchmark Dose Analysis.
BMD Standard Deviation	The standard deviation of the benchmark dose (BMD) for the genes in the category. This is the standard deviation for only those genes that had a calculated BMD from the Benchmark Dose Analysis.
BMD wMean	The weighted mean benchmark dose (BMD) for the genes in the category. This is the mean for only those genes that had a calculated BMD with the goodness-of-fit p-value from the Benchmark Dose Analysis as the weight.
BMD wSD	The standard deviation of the benchmark dose (BMD) for the genes in the category. This is the standard deviation for only those genes that had a calculated BMD with the goodness-of-fit p-value from the Benchmark Dose Analysis as the weight.
BMDL Mean	The mean benchmark dose lower confidence limit (BMDL) for the genes in the category. This is the mean for only those genes that had a calculated BMD from the Benchmark Dose Analysis.
BMDL Median	The median benchmark dose lower confidence limit (BMDL) for the genes in the category. This is the median for only those genes that had a calculated BMD from the Benchmark Dose Analysis.
BMDL Minimum	The minimum benchmark dose lower confidence limit (BMDL) for the genes in the category. This is the minimum for only those genes that had a calculated BMD from the Benchmark Dose Analysis.
BMDL Standard Deviation	The standard deviation of the benchmark dose lower confidence limit (BMDL) for the genes in the category. This is the standard deviation for only those genes that had a calculated BMD from the Benchmark Dose Analysis.
BMDL wMean	The weighted mean benchmark dose lower confidence limit (BMDL) for the genes in the category. This is the mean for only those genes that had a calculated BMD with the goodness-of-fit p-value from the Benchmark Dose Analysis as the weight.
BMDL wSD	The standard deviation of the benchmark dose lower confidence limit (BMDL) for the genes in the category. This is the standard deviation for only those genes that had a calculated BMD with the goodness-of-fit p-value from the Benchmark Dose Analysis as the weight.
BMDU Mean	The mean benchmark dose upper confidence limit (BMDU) for the genes in the category. This is the mean for only those genes that had a calculated BMD from the Benchmark Dose Analysis.
BMDU Median	The median benchmark dose upper confidence limit (BMDU) for the genes in the category. This is the median for only those genes that had a calculated BMD from the Benchmark Dose Analysis.
BMDU Minimum	The minimum benchmark dose upper confidence limit (BMDU) for the genes in the category. This is the minimum for only those genes that had a calculated BMD from the Benchmark Dose Analysis.
BMDU Standard Deviation	The standard deviation of the benchmark dose upper confidence limit (BMDU) for the genes in the category. This is the standard deviation for only those genes that had a calculated BMD from the Benchmark Dose Analysis.
BMDU wMean	The weighted mean benchmark dose upper confidence limit (BMDU) for the genes in the category. This is the mean for only those genes that had a calculated BMD with the goodness-of-fit p-value from the Benchmark Dose Analysis as the weight.
BMDU wSD	The standard deviation of the benchmark dose upper confidence limit (BMDU) for the genes in the category. This is the standard deviation for only those genes that had a calculated BMD with the goodness-of-fit p-value from the Benchmark Dose Analysis as the weight.
5th Percentile Index	This is the Nth gene number that represents the 5th percentile for all the genes in the category. The value is zero-based and a 0.5 value means that it falls between two values. For example if there are 100 genes in a category the 5th gene would represent the 5th percentile. If there were 50 genes in a category then the 2nd or 3rd gene (represented in the table as "2.5") would represent the 5th p…
BMD at 5th Percentile of Total Genes	This is the Nth gene number that represents the 5th percentile for all the genes in the category. The value is zero-based and a 0.5 value means that it falls between two values. For example if there are 100 genes in a category the 5th gene would represent the 5th percentile. If there were 50 genes in a category then the 2nd or 3rd gene (represented in the table as "2.5") would represent the 5th p…
10th Percentile Index	This is the Nth gene number that represents the 10th percentile for all the genes in the category. The value is zero-based and a 0.5 value means that it falls between two values.For example if there are 100 genes in a category the 10th gene would represent the 10th percentile.
BMD at 10th Percentile of Total Genes	The benchmark dose (BMD) at the 10th percentile for all genes in the GO category (including genes with no significant dose response). For example, if there were 100 total genes in the GO category and 15 of the 100 genes were run in the Benchmark Dose Analyses, the 15 genes would be rank ordered by their BMDs and the BMD for the 10th gene would be selected.
BMD List	List of BMD values for genes in the set.
BMDL List	List of BMDL values for genes in the set.
BMDU List	List of BMDU values for genes in the set.
Probes with Adverse Direction Up	The number of probe sets or probes in the GO category for which the final adverse direction was in the up (i.e., increased) direction.
Probes with Adverse Direction Down	The number of probe sets or probes in the GO category for which the final adverse direction was in the down (i.e., decreased) direction.
Genes with Adverse Direction Up	Number of genes in a set that exhibit adverse direction up.
Genes Up List	Genes (Entrez Gene IDs) with an up adverse direction.
Genes Up Probes List	Probes/probe sets with an up adverse direction.
Genes Up BMD Mean	BMD means for genes with up adverse direction. List corresponds with the Genes Up List.
Genes Up BMD Median	BMD medians for genes with up adverse direction. List corresponds with the Genes Up List.
Genes Up SD	BMD standard deviations for genes with up adverse direction. List corresponds with the Genes Up List.
Genes Up BMDL Mean	BMDL means for genes with up adverse direction. List corresponds with the Genes Up List.
Genes Up BMDL Median	BMDL medians for genes with up adverse direction. List corresponds with the Genes Up List.
Genes Up BMDL SD	BMDL standard deviations for genes with up adverse direction. List corresponds with the Genes Up List.
Genes Up BMDU Mean	BMDU means for genes with up adverse direction. List corresponds with the Genes Up List.
Genes Up BMDU Median	BMDU medians for genes with up adverse direction. List corresponds with the Genes Up List.
Genes Up BMDU SD	BMDU standard deviations for genes with up adverse direction. List corresponds with the Genes Up List.
BMD list (up)	Semi-colon separated list of BMD values. Corresponds with the Genes Up List.
BMDL List (up)	Semi-colon separated list of BMDL values. Corresponds with the Genes Up List.
BMDU List (up)	Semi-colon separated list of BMDU values. Corresponds with the Genes Up List.
Genes with Adverse Direction Down	Number of genes in a set that exhibit adverse direction down.
Genes Down List	Genes (Entrez Gene IDs) with a down adverse direction.
Genes Down Probes List	Probes/probe sets with a down adverse direction.
Genes Down BMD Mean	BMD means for genes with down adverse direction. List corresponds with the Genes Down List.
Genes Down BMD Median	BMD medians for genes with down adverse direction. List corresponds with the Genes Down List.
Genes Down SD	Standard deviations for genes with down adverse direction. List corresponds with the Genes Down List.
Genes Down BMDL Mean	BMDL Means for genes with down adverse direction. List corresponds with the Genes Down List.
Genes Down BMDL Median	BMDL Medians for genes with down adverse direction. List corresponds with the Genes Down List.
Genes Down BMDL SD	BMDL standard deviations for genes with down adverse direction. List corresponds with the Genes Down List.
Genes Down BMDU Mean	BMDU means for genes with down adverse direction. List corresponds with the Genes Down List.
Genes Down BMDU Median	BMDU medians for genes with down adverse direction. List corresponds with the Genes Down List.
Genes Down BMDU SD	BMDU standard deviations for genes with down adverse direction. List corresponds with the Genes Down List.
BMD list (down)	BMD values. Corresponds with the Genes Down List.
BMDL List (down)	BMDL values. Corresponds with the Genes Down List.
BMDU List (down)	BMDU values. Corresponds with the Genes Down List.
Genes with Adverse Conflict Count	List of genes in which adverse direction of model was down.
Genes Conflict List	Genes (Entrez Gene IDs) with probes that were not correlated above the designated threshold in the set up for the Functional Classification.
Genes Conflict Probes List	Probes mapping to the same gene that were not correlated above the designated threshold in the set up for the Functional Classification.
BMD list (Conflict)	BMD values from the conflicted probes.
BMDL list (Conflict)	BMDL values from the conflicted probes.
BMDU list (Conflict)	BMDU values from the conflicted probes.
Model Counts	Semi-colon separated entries for model counts denoting the model, total number of genes for that model, and the percentage of total model fits that model accounts for (e.g., Hill 2,2(0.25); etc…).
Mean Fold Change	Mean fold change of the absolute value of the fold change values for the genes in the category.
Total Fold Change	Summed fold change of the absolute value of the fold change values for the genes in the category.
Min Fold Change	Minimum fold change of the absolute value of the fold change values for the genes in the category
Max Fold Change	Maximum fold change of the absolute value of the fold change values for the genes in the category
Standard Deviation Fold Change	Standard deviation of the absolute value of the fold change values for the genes in the category
Median Fold Change	Median fold change of the absolute value of the fold change values for the genes in the category.
Lower bound of the 95% confidence interval - BMD	Lower bound of the 95% confidence interval of the BMD values (assumes normal distribution)
Upper bound of the 95% confidence interval - BMD	Upper bound of the 95% confidence interval of the BMD values (assumes normal distribution)
Lower bound of the 95% confidence interval - BMDL	Lower bound of the 95% confidence interval of the BMDL values (assumes normal distribution)
Upper bound of the 95% confidence interval - BMDL	Upper bound of the 95% confidence interval of the BMDL values (assumes normal distribution)
Lower bound of the 95% confidence interval - BMDU	Lower bound of the 95% confidence interval of the BMDU values (assumes normal distribution)
Upper bound of the 95% confidence interval - BMDU	Upper bound of the 95% confidence interval of the BMDU values (assumes normal distribution)
Overall Direction	"Up" indicates > 60% genes in the category show up-regulation, "Down" indicates >60% show down-regulation and "Conflict" indicates neither "Up" or "Down" criteria were met.
Percent Genes With Overall Direction Up	Fraction of genes that are up-regulated based on adverse direction up of genes.
Percent Genes With Overall Direction Down	Fraction of genes that are down-regulated based adverse direction down of genes.
Percent Genes With Overall Direction Conflict	Fraction of genes that have probes that are both down and up-regulated (i.e. one probe down-regulated and another up-regulated).
For detailed definitions of terminology relating to BMD analysis, please go to the Glossary of terms used in the US EPA Benchmark Dose Software (BMDS) Guide, which can be found at https://sor.epa.gov/sor_internet/registry/termreg/searchandretrieve/glossariesandkeywordlists/search.do?details=&vocabName=BMDS%20Glossary&uid=1821254&taxonomyName=BMDS%20Glossaryhttp://ofmpub.epa.gov/sor_internet/regis…

## Sheet: Table_1
Table 1. Lowest median BMD derived from signaling pathway analysis
Group	Reactome Pathway Name	Lowest Median BMDT (mg/kg-d)	Lowest Median BMDLT (mg/kg-d)	Fisher's Exact Two-Tailed p-value	No. Genes in Lowest Enriched Pathway	Total enriched pathways	Ratio BMDT/BMDA
RNA-seq FROZ	synthesis of bile acids and bile salts via 27-hydroxycholesterol	93.9	73.8	0.0057	3	73	2.1
RNA-seq FFPE	platelet degranulation	310.3	200.7	2e-09	5	17	7.1
TempO-seq FROZ	initial triggering of complement	134.2	101.4	0.0065	3	43	3.1
TempO-seq FFPE	chylomicron remodeling	65	45.4	0.00021	3	41	1.5
Lowest median benchmark doses were selected by Fisher’s Exact Two Tail Test (p-value < 0.05 and genes ≥ 3). BMD (BMDL) for liver adenoma or carcinoma 43.7 (12.8) mg/kg-d.

## Sheet: S1
Supplementary Table 1. TempO-seq assay list of probes with attenuation factors
Attenuated Probe Name	Attenuation Factor
mt-Atp8_82083	28
Ubb_80147	20
Rps20_76485	14
Amy2a5_31796	14
Chil1_72972	13
Gm3150_31169	13
Akap5_58812	12
Hist1h3c_67077	12
Ly6e_69740	12
Hist1h3d_74012	12
Cdh5_75232	11
Ckm_65514	10
Ddx5_78883	10
Rps6_29675	10
Ctsl_67326	10
Gm8797_75518	9
Iqcf3_55412	9
Scgb3a2_54867	9
Sult1d1_55051	9
Tcte3_70689	9
Tnni3_70126	9
Spink1_55777	9
Atp1b1_70854	9
Mep1a_56855	9
Amy2a4_30742	8
Atp5b_29541	8
Calm2_66171	8
Calr_31260	8
Eef1a1_68004	8
Epas1_62203	8
Rpl23a_70926	8
Spp1_63768	8
Calr_69204	8
Clic5_62120	8
Phkg2_70272	8
Ndrg1_31127	8
Amy2a1_64048	7
Atp1b1_31637	7
Hist1h3a_31343	7
Lgmn_55575	7
Morf4l1_75679	7
Pln_63603	7
Rpl10-ps3_65981	7
Rpl38_72967	7
Rps17_75580	7
Spa17_69286	7
Ybx3_62968	7
Dynlt1c_69202	7
Hsp90ab1_31754	7
Rpl13_77882	7
Ube2n_75469	7
S100a11_29287	7
Atp2b1_65271	7
Atp5g3_56249	7
Csn1s2a_80410	7
Mlf1_58903	7
Alb_58968	6
Csn2_63753	6
Eef2_56053	6
Gatm_57502	6
Glul_67041	6
H2-Bl_63705	6
Mucl2_54656	6
Myl2_32080	6
Scd1_63106	6
Tcp1_66700	6
Tnnt2_30141	6
Rps25_74078	6
Vamp2_66969	6
Bsg_32071	6
Gm9242_70169	6
Pfn2_59712	6
Pnlip_31007	6
Rps3a1_72766	6
Slc25a3_73638	6
Rsph1_57215	6
Ywhaz_31838	6
Anp32b_31757	6
Chpt1_64671	6
Hsp90b1_65806	6
1700029F12Rik_55360	6
Heg1_67205	6
1700001C19Rik_72258	6
Cox6c_69727	6
Ass1_30805	5
Cyp2f2_29082	5
Fth1_76880	5
Gm37389_69299	5
Hist1h2ba_56515	5
Lyz2_31340	5
Psap_60839	5
Atp5a1_30306	5
Phf7_61460	5
Selenbp1_72342	5
Nptn_63856	5
Aqp11_69349	5
Atp2b2_32103	5
Crisp2_76006	5
Ly6a_67292	5
Lyar_74098	5
Rpl23a-ps3_75555	5
Serf1_55318	5
Slc25a4_31380	5
Hsp90ab1_69879	5
Hspa2_66905	5
Prnp_82119	5
Ramp2_31835	5
Acyp1_80041	5
Adam32_76692	5
Atp6ap2_71366	5
Chgb_54466	5
Eif5_66997	5
Pdcd5_74509	5
Rpl23_74269	5
Rpl37_63473	5
Ube2k_66965	5
Gm9242_66081	5
Hist1h2bb_31175	5
Aldob_29517	4
Glycam1_54588	4
Hist1h2ak_79832	4
Meig1_60822	4
Ppia_70127	4
Sftpb_59637	4
Ly6c1_63659	4
Rps29_74452	4
Serpina1e_82223	4
Actb_78932	4
Hmgb2_31787	4
Pgp_57304	4
1700009N14Rik_55911	4
Cox7c_67002	4
Hist1h4h_65331	4
Hsp90ab1_70484	4
Ppp3r1_69686	4
Serinc3_62501	4
C3_67498	4
Cltrn_59401	4
Hmgb1_82104	4
Hp_29396	4
Rab6a_68205	4
Rpl5_73852	4
Rps12_73647	4
Rps9_77273	4
Snap25_29063	4
Spink2_54755	4
Acsm2_66816	4
Cfap36_80438	4
Dnm1_69442	4
Ftl1_70410	4
mt-Nd3_82088	4
Rps10_63815	4
Rps7_77926	4
Skp1a_29544	4
Srsf1_68071	4
1700034I23Rik_69682	4
Akt3_31925	4
Apoc3_30821	4
Atf4_59856	4
Atp5f1_71415	4
Bsn_58384	4
Cd9_75903	4
Ctnnb1_73853	4
Ctse_69284	4
Dnajb8_73818	4
Hist1h4j_70698	4
Hk1_29596	4
Slc3a2_69066	4
Tmem123_62125	4
Tnnc1_63957	4
Try5_29086	4
Ypel1_76874	4
Cd36_30859	4
Actb_69068	3
Fbp1_66989	3
Gpx3_62470	3
Prm1_61829	3
Dbil5_60760	3
Rpl7_79245	3
Slc34a1_65658	3
Rab6a_70444	3
Rpl10-ps3_76572	3
Rpl22_69841	3
Fabp3_76165	3
Hist1h2bp_32216	3
Hist2h2bb_68252	3
Ywhag_76817	3
B2m_57553	3
Cst3_76323	3
Hist1h3c_30792	3
mt-Nd6_82094	3
Rpsa_68547	3
Scn1b_73068	3
Tnnt2_74722	3
Umod_69982	3
Adgre5_60735	3
Ccdc54_55631	3
Celf2_63522	3
Dpysl2_62737	3
Eno1_79990	3
Hist1h1e_79343	3
Hnrnpa2b1_74638	3
Igfbp7_29447	3
Nedd4_67649	3
Prdx1_64254	3
Ptma_78451	3
Rpl19_81863	3
Rpl31_76027	3
Rplp0_32164	3
Rps12_72691	3
Satb1_77097	3
Slc34a2_80550	3
Trf_67536	3
Akap3_58803	3
Aldh6a1_31602	3
Arl6ip1_64267	3
Atp1a3_79447	3
Atp5j2_63480	3
Ccdc7b_64715	3
Ccdc92_66628	3
Cplx1_60845	3
Csnk1g2_30311	3
Ctrb1_30486	3
Dnajb6_29809	3
Eef1a2_67152	3
Enc1_57258	3
Fabp9_66460	3
Gpm6a_60107	3
Hadhb_66859	3
Hist1h1a_61686	3
Hnrnpdl_68111	3
Ppib_30521	3
Rps19_67165	3
Slain2_75464	3
Spag6l_80198	3
Sptbn1_57353	3
Thra_73986	3
Trip12_79200	3
Tubb2a_29725	3
Akt3_32208	3
Atp6v0e2_61285	3
Atp6v1e1_75186	3
Chgb_29666	3
Creb3l4_55717	3
Cyp2e1_77060	3
Ehd4_57986	3
Gm9803_80698	3
Hnrnpk_69056	3
Hsbp1_76679	3
Hspa5_29651	3
Icam1_29910	3
Kif3c_65777	3
Lpin1_31736	3
Mcl1_31594	3
Prdx1_29442	3
Ptges3_77133	3
Stmn2_72834	3
Svip_53933	3
Tomm20_64222	3
Fabp9_79138	3
Prnp_82120	3
Sparcl1_59098	3
Hist2h3b_31322	2
Scgb1a1_58234	2
Spp1_63793	2
4933411K16Rik_58609	2
Cd74_31435	2
Cd74_60871	2
Ldhc_72376	2
Ndrg4_71844	2
Slc5a12_66893	2
Tuba3a_67512	2
Apoa2_61478	2
Ces1c_64762	2
Gm2012_66732	2
Gsn_69893	2
H2-K1_75900	2
Mbp_31982	2
Mkrn1_67728	2
mt-Atp8_82082	2
Myl3_75394	2
Pam_73457	2
Ppp1r11_59918	2
Rab3a_72604	2
Rps8_67185	2
Ttr_31176	2
Acsm2_67209	2
Aes_71533	2
Ap2m1_65255	2
Atp5f1_82213	2
Atp6v0c_75544	2
Bag5_76381	2
Basp1_60529	2
Camk2a_77377	2
Cct4_67514	2
Cox5a_56100	2
Edem1_30286	2
Eif5_75655	2
Epn1_64364	2
Fabp4_78024	2
Gde1_63548	2
Hist1h2bg_30236	2
Hist1h4f_63096	2
Hist2h2aa1_76093	2
Hsp90aa1_68773	2
Hspa2_29227	2
Ighm_59381	2
Itgb1_30461	2
Mup4_82052	2
Ndufb10_30599	2
Pah_68733	2
Pdzk1_76689	2
Phyhip_55317	2
Plau_72948	2
Pld3_72905	2
Rpl10_68659	2
Rpl24_69021	2
Rpl27a_75644	2
Rtn1_65827	2
Sdcbp_53811	2
Sept5_29497	2
Sept7_79234	2
Slc12a3_72290	2
Sod2_30063	2
Stk39_69172	2
Stt3b_61540	2
Stx1b_62517	2
Stxbp1_70802	2
Sub1_68515	2
Thra_80206	2
Thy1_80692	2
Tpi1_31828	2
Ugt3a2_30582	2
Vamp2_31748	2
1700034E13Rik_61132	2
AC154343.1_64873	2
Acadl_59961	2
Acat1_61469	2
Acta1_30104	2
Acvrl1_73083	2
Acyp1_74193	2
Ahsg_60771	2
Aldh6a1_67048	2
Aldoa_78227	2
Apoa1_31604	2
Apoe_64729	2
App_29787	2
Atp2a2_61698	2
Atp5f1_82214	2
Calm3_62896	2
Cbx6_63520	2
Ccnk_74833	2
Cd47_57906	2
Cela1_57927	2
Cend1_32279	2
Cep295nl_54499	2
Cfap97_65722	2
Chrm1_56054	2
Clgn_59900	2
Clip3_31112	2
Clstn1_29421	2
Clu_30840	2
Cmtm2a_72693	2
Cnih2_58398	2
Cox4i1_67097	2
Cox5b_72829	2
Cpe_58976	2
Csde1_62503	2
Csrp1_31845	2
Cypt12_54173	2
Dcun1d1_69553	2
Dnm1_29660	2
Edf1_66766	2
Eef1d_75410	2
Eif4g2_77423	2
Eif5a_63836	2
Fasn_68013	2
Fech_61669	2
Fga_31931	2
Fgb_71466	2
Fkbp8_66135	2
Fus_69054	2
Gabbr1_69306	2
Gapdh_82211	2
Ggnbp2_72110	2
Gm20390_65962	2
Gm21119_74620	2
Gm4450_68588	2
Hnrnpa2b1_30458	2
Hprt_30325	2
Hspa4l_67033	2
Itm2b_53908	2
Jchain_67120	2
Klf3_66753	2
Lgals1_76316	2
Mlf2_68297	2
Mtfr1_75397	2
Mup13_70516	2
Myh4_31075	2
Mylpf_30186	2
Ndn_29800	2
Nfe2l1_69297	2
Nme1_29042	2
Npm1_78825	2
Nptn_63797	2
Obp1a_54325	2
Otub1_63878	2
Oxct1_76723	2
Pcolce2_61323	2
Pdha1_29563	2
Pgam1_63369	2
Pgam2_76941	2
Picalm_76566	2
Prss1_71011	2
Psma3_79203	2
Ptk2b_31388	2
Rab10_55650	2
Ranbp9_80402	2
Rbm39_74112	2
Rnase1_29291	2
Rpl22_29339	2
Rpl27-ps3_69786	2
Rpl37a_71564	2
S100g_53880	2
Scg5_72589	2
Sf3b1_67715	2
Sh3glb1_67799	2
Slc24a2_69487	2
Spata1_72347	2
Sqor_31359	2
Stau2_69799	2
Sult4a1_31700	2
Sumo2_70215	2
Swi5_63380	2
Tek_69361	2
Tex36_54748	2
Tmbim6_62296	2
Tsks_66040	2
Tuba3a_68543	2
Uqcrc2_72440	2
Vdac2_63242	2
Ywhae_80005	2
1700028J19Rik_62646	2
2010300C02Rik_77386	2
Ankrd11_68408	2
Anp32a_76549	2
Calcrl_58247	2
Capzb_57217	2
Cav1_64725	2
Cavin1_69927	2
Ccdc92_70636	2
Cebpa_30781	2
Cep57_71040	2
Chchd10_66189	2
Chd4_69672	2
Chn1_31954	2
Col4a1_75736	2
Commd1_63466	2
Cox7b2_69663	2
Csn3_54691	2
Ctsh_69098	2
Cyb5a_77674	2
Cyfip2_73223	2
Cyp2c29_31205	2
D11Wsu47e_57922	2
Dag1_66144	2
Dennd1a_78719	2
Dlc1_68178	2
Dnajc19_69721	2
Efcab3_73250	2
Eid3_60455	2
Eif3a_61060	2
Epb41l2_65288	2
Esd_67391	2
F830016B08Rik_53940	2
Flna_68987	2
Gabbr1_66249	2
Gbf1_64944	2
Hdgfl3_31106	2
Herc2_67089	2
Hist1h2bc_29206	2
Hist1h2bn_31345	2
Hnrnpf_68755	2
Hsp90aa1_31761	2
Ifitm3_29087	2
Iqsec1_64230	2
Kif2a_76884	2
Kif5c_29811	2
Kpna4_68517	2
Mob4_79155	2
Mpc2_29526	2
mt-Nd2_82077	2
Nap1l5_31694	2
Nr1h2_30556	2
Pakap_82245	2
Pcsk2_55150	2
Plcz1_77842	2
Pnn_78922	2
Ppme1_65516	2
Ppp2r5a_79150	2
Prnp_55103	2
Ptprb_57291	2
Rab18_55536	2
Rab2a_72950	2
Ren1_69525	2
Rnase1_63251	2
Rnf13_65480	2
Rpl27-ps3_76289	2
Rpl28_76883	2
Sdccag3_78936	2
Sdhc_69644	2
Slc25a37_65744	2
Slco2a1_60960	2
Smc4_67241	2
Srp54a_71794	2
Strbp_77149	2
Supt20_75552	2
Tbca_64981	2
Tctex1d1_68507	2
Tes3-ps_68008	2
Tm2d1_68417	2
Tmbim4_79550	2
Tmem30a_61733	2
Tns1_65686	2
Top2b_71230	2
Ttc23l_66871	2
Ube2e3_75353	2
Uqcrb_73651	2
Usmg5_29632	2
Zeb2_31992	2
Zfp451_70881	2

## Sheet: S2
Supplementary Table 2. BMD analysis results of mouse liver adenoma and carcinoma incidence with BMR=0.1
Model	Analysis Type	Restriction	RiskType	BMRF	BMD	BMDL	BMDU	P Value	AIC	Unnormalized Log Posterior Probability	Scaled Residual for Dose Group near BMD	Scaled Residual for Control Dose Group	BMDS Recommendation	BMDS Recommendation Notes
Dichotomous Hill	frequentist	Restricted	Extra Risk	0.1	58.0713	25.6436	140.237	0.429894	179.328	-	0.241622	0.115972	Viable - Alternate
Gamma	frequentist	Restricted	Extra Risk	0.1	53.1173	15.5775	100.012	0.884439	176.714	-	0.156925	0.135782	Viable - Alternate	_x000D_ BMD/BMDL ratio > 3
Log-Logistic	frequentist	Restricted	Extra Risk	0.1	58.0712	25.6436	140.739	0.732308	177.328	-	0.241622	0.115972	Viable - Alternate
Multistage Degree 4	frequentist	Restricted	Extra Risk	0.1	40.9714	11.2677	92.1697	0.736171	178.478	-	-0.255092	0.176207	Viable - Alternate	_x000D_ BMD/BMDL ratio > 3
Multistage Degree 3	frequentist	Restricted	Extra Risk	0.1	42.0316	11.7537	78.511	0.717296	178.506	-	-0.257106	0.172965	Viable - Alternate	_x000D_ BMD/BMDL ratio > 3
Multistage Degree 2	frequentist	Restricted	Extra Risk	0.1	43.7113	12.7976	54.3374	0.986645	174.554	-	-0.206384	0.175468	Viable - Alternate	_x000D_ BMD/BMDL ratio > 3
Multistage Degree 1	frequentist	Restricted	Extra Risk	0.1	12.0158	8.77388	17.2097	0.391544	178.18	-	-0.411355	0.576183	Viable - Recommended	Lowest BMDL_x000D_
Weibull	frequentist	Restricted	Extra Risk	0.1	47.002	15.297	102.956	0.933062	176.532	-	0.13202	0.143442	Viable - Alternate	_x000D_ BMD/BMDL ratio > 3
Logistic	frequentist	Unrestricted	Extra Risk	0.1	19.7934	15.4824	25.5934	0.751237	175.947	-	-0.21942	0.528805	Viable - Alternate
Log-Probit	frequentist	Unrestricted	Extra Risk	0.1	59.1247	26.8088	105.671	0.809221	176.985	-	0.216964	0.125503	Viable - Alternate
Probit	frequentist	Unrestricted	Extra Risk	0.1	20.1867	16.1541	25.7223	0.834922	175.399	-	-0.242839	0.491039	Viable - Alternate
Note: Data obtained from IRIS assessment of DCA (US EPA, 2003). Multistage Degree 2 BMD selected based on lowest AIC and highest p-value as was done in IRIS BMD analysis of DCA using human equivalent dose-levels.
Additional information on U.S. EPA benchmark dose software including definitions of models and analyses outputs can be found in US EPA, 2012. Benchmark Dose Technical Guidance. EPA/100/R-12/001. URL https://www.epa.gov/sites/default/files/2015-01/documents/benchmark_dose_guidance.pdf

## Sheet: S3
Supplementary Table 3. BMDExpress output for each platform and preservation group after ANOVA to identify DCA-related differences compared to vehicle control (p-value <0.05 and absolute maximum fold-change>2)
Analysis	Probe ID	Gene ID	Gene Symbol	Df1	Df2	F-Value	Unadjusted P-Value	Adjusted P-Value	Max Fold Change	Max Fold Change Unsigned	FC Dose Level 1	FC Dose Level 2	FC Dose Level 3	NOTEL/LOTEL T-Test p-Value Level 1	NOTEL/LOTEL T-Test p-Value Level 2	NOTEL/LOTEL T-Test p-Value Level 3	NOTEL	LOTEL
RNA-seq_FFPE_cpm_log2_ensembl_oneway_0.05_NOMTC_foldfilter2.0	ENSMUSG00000022868	11625	ahsg	3	20	3.51673	0.0339724	0.0628932	-145970	145970	-504.008	-111694	-145970	0.134832	0.0203299	0.0164042	198	313
RNA-seq_FFPE_cpm_log2_ensembl_oneway_0.05_NOMTC_foldfilter2.0	ENSMUSG00000029368	11657	alb	3	20	3.7471	0.0276066	0.0628932	-272642	272642	-144.398	-272642	-60833.1	0.158135	0.020213	0.0255513	198	313
RNA-seq_FFPE_cpm_log2_ensembl_oneway_0.05_NOMTC_foldfilter2.0	ENSMUSG00000020609	238055	apob	3	20	3.15257	0.0475253	0.0628932	-184879	184879	-667.72	-29957.4	-184879	0.125524	0.0287468	0.0176098	198	313
RNA-seq_FFPE_cpm_log2_ensembl_oneway_0.05_NOMTC_foldfilter2.0	ENSMUSG00000024164	12266	c3	3	20	3.10797	0.0495523	0.0628932	-105507	105507	-547.934	-15304.1	-105507	0.117916	0.031844	0.0175561	198	313
RNA-seq_FFPE_cpm_log2_ensembl_oneway_0.05_NOMTC_foldfilter2.0	ENSMUSG00000069922	382053	ces3a	3	20	4.41447	0.01545	0.0628932	-46421.8	46421.8	-51.9352	-40820.7	-46421.8	0.181443	0.0177462	0.0163288	198	313
RNA-seq_FFPE_cpm_log2_ensembl_oneway_0.05_NOMTC_foldfilter2.0	ENSMUSG00000001435	12822	col18a1	3	20	3.80834	0.0261414	0.0628932	-34984.7	34984.7	-56.2219	-34984.7	-7491.72	0.152873	0.0191283	0.0284405	198	313
RNA-seq_FFPE_cpm_log2_ensembl_oneway_0.05_NOMTC_foldfilter2.0	ENSMUSG00000028001	14161	fga	3	20	3.43503	0.0365994	0.0628932	-88563.7	88563.7	-379.44	-62914.6	-88563.7	0.136962	0.0223743	0.0164832	198	313
RNA-seq_FFPE_cpm_log2_ensembl_oneway_0.05_NOMTC_foldfilter2.0	ENSMUSG00000050708	14325	ftl1	3	20	3.14517	0.0478552	0.0628932	-56514.1	56514.1	-373.128	-51145.5	-56514.1	0.133019	0.0241645	0.0233097	198	313
RNA-seq_FFPE_cpm_log2_ensembl_oneway_0.05_NOMTC_foldfilter2.0	ENSMUSG00000101609	63830	kcnq1ot1	3	20	3.33607	0.040081	0.0628932	-23855.1	23855.1	-54.6967	-23855.1	-790.06	0.141886	0.0209769	0.0547614	198	313
RNA-seq_FFPE_cpm_log2_ensembl_oneway_0.05_NOMTC_foldfilter2.0	ENSMUSG00000035202	102436	lars2	3	20	6.87183	0.00230367	0.0628932	2.7167	2.7167	2.40055	2.64367	2.7167	0.00977793	0.00308566	0.00327088	0	198
RNA-seq_FFPE_cpm_log2_ensembl_oneway_0.05_NOMTC_foldfilter2.0	ENSMUSG00000092341	72289	malat1	3	20	3.85006	0.0251919	0.0628932	-42820.5	42820.5	-20.3486	-42820.5	-1313.17	0.136536	0.0310252	0.0392464	198	313
RNA-seq_FFPE_cpm_log2_ensembl_oneway_0.05_NOMTC_foldfilter2.0	ENSMUSG00000059908	17836	mug1	3	20	3.80963	0.0261114	0.0628932	-94069.9	94069.9	-417.918	-79785.6	-94069.9	0.125894	0.0160785	0.014251	198	313
RNA-seq_FFPE_cpm_log2_ensembl_oneway_0.05_NOMTC_foldfilter2.0	ENSMUSG00000092274	66961	neat1	3	20	3.51305	0.0340861	0.0628932	-126624	126624	-733.178	-110362	-126624	0.105203	0.0192249	0.0177633	198	313
RNA-seq_FFPE_cpm_log2_ensembl_oneway_0.05_NOMTC_foldfilter2.0	ENSMUSG00000030359	11287	pzp	3	20	3.59532	0.0316373	0.0628932	-92860.5	92860.5	-458.859	-74590.7	-92860.5	0.122455	0.0192475	0.016078	198	313
RNA-seq_FFPE_cpm_log2_ensembl_oneway_0.05_NOMTC_foldfilter2.0	ENSMUSG00000092837	85029	rpph1	3	20	3.35847	0.0392627	0.0628932	-63925.3	63925.3	-434.503	-52826.4	-63925.3	0.118871	0.021911	0.0190723	198	313
RNA-seq_FFPE_cpm_log2_ensembl_oneway_0.05_NOMTC_foldfilter2.0	ENSMUSG00000064373	20363	selenop	3	20	4.0519	0.0210987	0.0628932	-61814.3	61814.3	-71.9921	-56719.1	-61814.3	0.158546	0.0212484	0.0206036	198	313
RNA-seq_FFPE_cpm_log2_ensembl_oneway_0.05_NOMTC_foldfilter2.0	ENSMUSG00000066366	20700	serpina1a	3	20	3.41478	0.0372842	0.0628932	-66852.7	66852.7	-312.535	-54584.6	-66852.7	0.144511	0.0205771	0.0179574	198	313
RNA-seq_FFPE_cpm_log2_ensembl_oneway_0.05_NOMTC_foldfilter2.0	ENSMUSG00000071178	20701	serpina1b	3	20	3.24193	0.0437282	0.0628932	-76644.3	76644.3	-348.411	-21873.8	-76644.3	0.141934	0.0232116	0.0181857	198	313
RNA-seq_FFPE_cpm_log2_ensembl_oneway_0.05_NOMTC_foldfilter2.0	ENSMUSG00000079015	20702	serpina1c	3	20	3.21596	0.0447966	0.0628932	-102474	102474	-394.072	-26898.3	-102474	0.144143	0.0244738	0.017926	198	313
RNA-seq_FFPE_cpm_log2_ensembl_oneway_0.05_NOMTC_foldfilter2.0	ENSMUSG00000071177	20703	serpina1d	3	20	3.32821	0.0403725	0.0628932	-58467.2	58467.2	-293.007	-17272.4	-58467.2	0.14195	0.0221903	0.0167081	198	313
RNA-seq_FFPE_cpm_log2_ensembl_oneway_0.05_NOMTC_foldfilter2.0	ENSMUSG00000072849	20704	serpina1e	3	20	3.8531	0.0251242	0.0628932	-364890	364890	-647.388	-50611.4	-364890	0.131914	0.0203289	0.00919343	198	313
RNA-seq_FFPE_cpm_log2_ensembl_oneway_0.05_NOMTC_foldfilter2.0	ENSMUSG00000058207	20714	serpina3k	3	20	3.57967	0.0320882	0.0628932	-132524	132524	-470.773	-113171	-132524	0.136979	0.0183153	0.0164385	198	313
RNA-seq_FFPE_cpm_log2_ensembl_oneway_0.05_NOMTC_foldfilter2.0	ENSMUSG00000028420	52076	tmem38b	3	20	3.23676	0.0439387	0.0628932	-1260.36	1260.36	-4.81741	-1260.36	-32.7674	0.0777729	0.04646	0.132314	198	313
RNA-seq_FFPE_cpm_log2_ensembl_oneway_0.05_NOMTC_foldfilter2.0	ENSMUSG00000032554	22041	trf	3	20	3.26789	0.0426879	0.0628932	-155958	155958	-687.294	-155958	-44006.5	0.122076	0.0188437	0.0220475	198	313
RNA-seq_FFPE_cpm_log2_ensembl_oneway_0.05_NOMTC_foldfilter2.0	ENSMUSG00000061808	22139	ttr	3	20	3.5183	0.0339239	0.0628932	-54841.1	54841.1	-70.6114	-54841.1	-11868	0.167961	0.0211625	0.0324475	198	313
RNA-seq_FROZ_cpm_log2_ensembl_oneway_0.05_NOMTC_foldfilter2.0	ENSMUSG00000097134			3	20	4.78359	0.0113499	0.0256467	2.08838	2.08838	1.27024	1.3687	2.08838	0.311806	0.194458	0.0147394	313	427
RNA-seq_FROZ_cpm_log2_ensembl_oneway_0.05_NOMTC_foldfilter2.0	ENSMUSG00000043687	68918	1190005i06rik	3	20	6.09218	0.00406363	0.0107907	-2.01168	2.01168	1.13362	-2.01168	-1.45083	0.495263	0.0356623	0.0881592	198	313
RNA-seq_FROZ_cpm_log2_ensembl_oneway_0.05_NOMTC_foldfilter2.0	ENSMUSG00000097290	100043489	1300002e11rik	3	20	33.4838	5.43063e-08	1.017e-06	2.90349	2.90349	1.04946	1.6657	2.90349	0.627482	0.00272292	1.40642e-05	313	427
RNA-seq_FROZ_cpm_log2_ensembl_oneway_0.05_NOMTC_foldfilter2.0	ENSMUSG00000033688	71775	1300017j02rik	3	20	121.127	5.39013e-13	5.08612e-10	-2.13259	2.13259	-1.28496	-1.90581	-2.13259	1.08403e-06	3.47489e-05	4.38375e-10	313	427
RNA-seq_FROZ_cpm_log2_ensembl_oneway_0.05_NOMTC_foldfilter2.0	ENSMUSG00000097383	69002	1500026h17rik	3	20	27.7486	2.49866e-07	3.44691e-06	3.1359	3.1359	1.20846	2.08188	3.1359	0.16438	0.000532656	2.02315e-05	198	313
RNA-seq_FROZ_cpm_log2_ensembl_oneway_0.05_NOMTC_foldfilter2.0	ENSMUSG00000023873	66931	1700010i14rik	3	20	18.3599	5.79466e-06	4.32211e-05	-7.0801	7.0801	-1.53608	-2.6325	-7.0801	0.0488006	0.00831671	0.000199043	198	313
RNA-seq_FROZ_cpm_log2_ensembl_oneway_0.05_NOMTC_foldfilter2.0	ENSMUSG00000100075			3	20	6.19661	0.00375935	0.0101157	-2.83578	2.83578	1.56823	-1.70899	-2.83578	0.187324	0.155766	0.0482943	313	427
RNA-seq_FROZ_cpm_log2_ensembl_oneway_0.05_NOMTC_foldfilter2.0	ENSMUSG00000055833	98736	1700034h15rik	3	20	5.16272	0.00834209	0.0198515	2.30802	2.30802	1.79645	1.12074	2.30802	0.0678748	0.7162	0.0204083	313	427
RNA-seq_FROZ_cpm_log2_ensembl_oneway_0.05_NOMTC_foldfilter2.0	ENSMUSG00000101856	73571	1700096k18rik	3	20	5.06334	0.00903558	0.0211935	2.38065	2.38065	2.38065	2.31031	1.70706	0.00193061	0.00149038	0.12386	0	198
RNA-seq_FROZ_cpm_log2_ensembl_oneway_0.05_NOMTC_foldfilter2.0	ENSMUSG00000078607	69066	1810010h24rik	3	20	8.45183	0.000795761	0.00271615	2.24744	2.24744	1.33773	1.9238	2.24744	0.148169	0.00941022	0.000961326	313	427
RNA-seq_FROZ_cpm_log2_ensembl_oneway_0.05_NOMTC_foldfilter2.0	ENSMUSG00000087331	69120	1810021b22rik	3	20	3.12506	0.0487648	0.0863438	2.78922	2.78922	2.42672	2.78922	2.6206	0.0527218	0.00465837	0.0396119	198	313
RNA-seq_FROZ_cpm_log2_ensembl_oneway_0.05_NOMTC_foldfilter2.0	ENSMUSG00000036027	69809	1810046k07rik	3	20	5.04218	0.00919123	0.0214616	2.07434	2.07434	-1.68871	1.41411	2.07434	0.258897	0.44966	0.133104
RNA-seq_FROZ_cpm_log2_ensembl_oneway_0.05_NOMTC_foldfilter2.0	ENSMUSG00000090925	69862	1810064f22rik	3	20	6.07496	0.00411634	0.0109036	-2.25169	2.25169	-1.08806	1.10265	-2.25169	0.661061	0.620853	0.0171081	313	427
RNA-seq_FROZ_cpm_log2_ensembl_oneway_0.05_NOMTC_foldfilter2.0	ENSMUSG00000042041	69861	2010003k11rik	3	20	37.418	2.14932e-08	5.03842e-07	7.27021	7.27021	1.64302	4.28341	7.27021	0.0876757	0.000398538	0.000153566	198	313
RNA-seq_FROZ_cpm_log2_ensembl_oneway_0.05_NOMTC_foldfilter2.0	ENSMUSG00000101655	381792	2310040g24rik	3	20	15.7803	1.68783e-05	0.000105408	-2.69825	2.69825	-1.51951	-2.69825	-2.13689	0.0103565	0.00052	0.000275893	198	313
RNA-seq_FROZ_cpm_log2_ensembl_oneway_0.05_NOMTC_foldfilter2.0	ENSMUSG00000097180	67194	2700038g22rik	3	20	3.31196	0.0409826	0.0745932	69.9394	69.9394	38.9684	69.9394	37.3155	0.139416	0.0972772	0.144303
RNA-seq_FROZ_cpm_log2_ensembl_oneway_0.05_NOMTC_foldfilter2.0	ENSMUSG00000051339	243219	2900026a02rik	3	20	34.1326	4.6329e-08	9.028e-07	2.69975	2.69975	1.27853	2.05867	2.69975	0.090975	7.80453e-05	5.42924e-06	198	313
RNA-seq_FROZ_cpm_log2_ensembl_oneway_0.05_NOMTC_foldfilter2.0	ENSMUSG00000027309	228602	4930402h24rik	3	20	91.2046	7.70672e-12	2.026e-09	2.13168	2.13168	1.32719	1.8973	2.13168	0.00040968	2.41986e-06	7.76226e-07	313	427
RNA-seq_FROZ_cpm_log2_ensembl_oneway_0.05_NOMTC_foldfilter2.0	ENSMUSG00000090394	67647	4930523c07rik	3	20	34.2275	4.52737e-08	8.87199e-07	2.18401	2.18401	1.22422	1.62913	2.18401	0.062443	2.63411e-05	1.04087e-06	313	427
RNA-seq_FROZ_cpm_log2_ensembl_oneway_0.05_NOMTC_foldfilter2.0	4930526I15Rik			3	20	3.31516	0.0408617	0.0744314	2.42955	2.42955	1.0492	1.98756	2.42955	0.918192	0.0776745	0.029636	313	427
RNA-seq_FROZ_cpm_log2_ensembl_oneway_0.05_NOMTC_foldfilter2.0	ENSMUSG00000027811	75939	4930579g24rik	3	20	25.1757	5.38745e-07	6.32379e-06	2.39286	2.39286	1.49279	2.1504	2.39286	0.0132061	4.63482e-05	2.15271e-05	198	313
RNA-seq_FROZ_cpm_log2_ensembl_oneway_0.05_NOMTC_foldfilter2.0	4931408D14Rik			3	20	9.75204	0.000357879	0.00137706	2.58104	2.58104	1.07804	1.3678	2.58104	0.76483	0.134977	0.0010316	313	427
RNA-seq_FROZ_cpm_log2_ensembl_oneway_0.05_NOMTC_foldfilter2.0	5031426D15Rik			3	20	4.59047	0.0133227	0.029334	-2.99346	2.99346	-1.19585	-2.99346	-2.06522	0.532658	0.00886453	0.0506496	198	313
RNA-seq_FROZ_cpm_log2_ensembl_oneway_0.05_NOMTC_foldfilter2.0	ENSMUSG00000036046	223739	5031439g07rik	3	20	28.5789	1.97367e-07	2.85175e-06	2.16451	2.16451	-1.00162	1.93032	2.16451	0.974665	0.0030104	1.60876e-05	313	427
RNA-seq_FROZ_cpm_log2_ensembl_oneway_0.05_NOMTC_foldfilter2.0	ENSMUSG00000091370	70538	5730435o14rik	3	20	4.12077	0.0198726	0.040837	-79.4757	79.4757	1.26697	-2.70562	-79.4757	0.419331	0.0135713	0.0878898	198	313
RNA-seq_FROZ_cpm_log2_ensembl_oneway_0.05_NOMTC_foldfilter2.0	ENSMUSG00000097691	77699	9030616g12rik	3	20	33.1046	5.9662e-08	1.08238e-06	2.85681	2.85681	-1.11324	1.22929	2.85681	0.387919	0.163345	2.03206e-06	313	427
RNA-seq_FROZ_cpm_log2_ensembl_oneway_0.05_NOMTC_foldfilter2.0	ENSMUSG00000038768	619326	9130409i23rik	3	20	30.8082	1.07544e-07	1.76346e-06	6.37337	6.37337	1.99613	4.33261	6.37337	0.016169	0.000223493	5.74265e-05	198	313
RNA-seq_FROZ_cpm_log2_ensembl_oneway_0.05_NOMTC_foldfilter2.0	ENSMUSG00000030111	232345	a2m	3	20	8.85705	0.000616153	0.00219002	-5.53781	5.53781	-1.69722	-3.06955	-5.53781	0.0696195	0.0311149	4.36801e-05	198	313
RNA-seq_FROZ_cpm_log2_ensembl_oneway_0.05_NOMTC_foldfilter2.0	A330069E16Rik			3	20	13.5809	4.63714e-05	0.000244454	2.60206	2.60206	1.7447	2.60206	2.17972	0.0211512	0.00115715	0.00351161	198	313
RNA-seq_FROZ_cpm_log2_ensembl_oneway_0.05_NOMTC_foldfilter2.0	ENSMUSG00000092368			3	20	5.50644	0.00635742	0.0157921	-2.04334	2.04334	-2.04334	1.83899	-1.1603	0.0389657	0.175517	0.609582	0	198
RNA-seq_FROZ_cpm_log2_ensembl_oneway_0.05_NOMTC_foldfilter2.0	ENSMUSG00000090622	320700	a930033h14rik	3	20	7.45574	0.00153545	0.00474739	2.77752	2.77752	-1.00548	1.0286	2.77752	0.983571	0.912702	0.00483628	313	427
RNA-seq_FROZ_cpm_log2_ensembl_oneway_0.05_NOMTC_foldfilter2.0	ENSMUSG00000042510	212439	aa986860	3	20	10.2961	0.000260747	0.00105121	-3.84151	3.84151	-1.80598	-3.84151	-1.80522	0.0724584	0.00191137	0.0671459	198	313
RNA-seq_FROZ_cpm_log2_ensembl_oneway_0.05_NOMTC_foldfilter2.0	ENSMUSG00000026944	11305	abca2	3	20	47.1099	2.98813e-09	1.16295e-07	-2.14475	2.14475	-1.38323	-2.00229	-2.14475	8.33663e-05	1.22167e-05	1.26209e-05	198	313
RNA-seq_FROZ_cpm_log2_ensembl_oneway_0.05_NOMTC_foldfilter2.0	ENSMUSG00000042476	18670	abcb4	3	20	54.0389	8.95726e-10	4.81859e-08	2.82608	2.82608	1.13218	2.13179	2.82608	0.0205098	0.00084368	4.70643e-07	198	313
RNA-seq_FROZ_cpm_log2_ensembl_oneway_0.05_NOMTC_foldfilter2.0	ENSMUSG00000025194	12780;100038628	abcc2;abcc2	3	20	36.3801	2.7223e-08	5.96052e-07	2.03093	2.03093	-1.00375	1.42149	2.03093	0.961406	0.00586611	1.56356e-05	313	427
RNA-seq_FROZ_cpm_log2_ensembl_oneway_0.05_NOMTC_foldfilter2.0	ENSMUSG00000020865	76408	abcc3	3	20	30.4486	1.18317e-07	1.8992e-06	3.0979	3.0979	1.21246	2.5325	3.0979	0.247107	0.000329556	8.45732e-05	198	313
RNA-seq_FROZ_cpm_log2_ensembl_oneway_0.05_NOMTC_foldfilter2.0	ENSMUSG00000055782	26874	abcd2	3	20	19.5363	3.6867e-06	2.99515e-05	5.23914	5.23914	-1.06218	1.88493	5.23914	0.846174	0.0476227	0.000268994	313	427
RNA-seq_FROZ_cpm_log2_ensembl_oneway_0.05_NOMTC_foldfilter2.0	ENSMUSG00000028127	19299	abcd3	3	20	29.2895	1.61982e-07	2.44543e-06	2.68049	2.68049	1.26761	2.57374	2.68049	0.00294134	0.000562787	7.32443e-05	198	313
RNA-seq_FROZ_cpm_log2_ensembl_oneway_0.05_NOMTC_foldfilter2.0	ENSMUSG00000040505	27409	abcg5	3	20	41.2995	9.30278e-09	2.66158e-07	2.17471	2.17471	1.02262	1.98557	2.17471	0.813157	8.58512e-05	1.56528e-05	313	427
RNA-seq_FROZ_cpm_log2_ensembl_oneway_0.05_NOMTC_foldfilter2.0	ENSMUSG00000006638	57742	abhd1	3	20	18.9827	4.54951e-06	3.53729e-05	2.43909	2.43909	1.07639	2.41349	2.43909	0.242696	0.00728227	1.27263e-05	198	313
RNA-seq_FROZ_cpm_log2_ensembl_oneway_0.05_NOMTC_foldfilter2.0	ENSMUSG00000025277	66082	abhd6	3	20	49.7385	1.85962e-09	8.12227e-08	3.30091	3.30091	1.09052	2.30656	3.30091	0.333788	0.000561511	1.27076e-07	198	313
RNA-seq_FROZ_cpm_log2_ensembl_oneway_0.05_NOMTC_foldfilter2.0	ENSMUSG00000036138	113868	acaa1a	3	20	29.1985	1.661e-07	2.48846e-06	2.24683	2.24683	1.09953	2.24683	2.02784	0.151663	0.000283827	0.00014443	198	313
RNA-seq_FROZ_cpm_log2_ensembl_oneway_0.05_NOMTC_foldfilter2.0	ENSMUSG00000010651	235674	acaa1b	3	20	75.3023	4.50947e-11	6.49642e-09	10.2661	10.2661	1.49407	10.2661	9.81617	0.00498436	3.26364e-05	5.97572e-07	198	313
RNA-seq_FROZ_cpm_log2_ensembl_oneway_0.05_NOMTC_foldfilter2.0	ENSMUSG00000020532	107476	acaca	3	20	41.6706	8.61759e-09	2.54923e-07	2.36909	2.36909	1.13929	1.88293	2.36909	0.1718	7.17576e-05	1.15965e-06	313	427
RNA-seq_FROZ_cpm_log2_ensembl_oneway_0.05_NOMTC_foldfilter2.0	ENSMUSG00000090150	102632	acad11	3	20	45.5183	4.02749e-09	1.45376e-07	2.0579	2.0579	1.10289	1.78871	2.0579	0.00427565	0.000491912	4.80538e-05	313	427
RNA-seq_FROZ_cpm_log2_ensembl_oneway_0.05_NOMTC_foldfilter2.0	ENSMUSG00000026003	11363	acadl	3	20	81.5103	2.17918e-11	3.94318e-09	2.16327	2.16327	1.02447	1.72476	2.16327	0.694569	1.4382e-05	2.89886e-07	313	427
RNA-seq_FROZ_cpm_log2_ensembl_oneway_0.05_NOMTC_foldfilter2.0	ENSMUSG00000062908	11364	acadm	3	20	62.8565	2.32382e-10	2.01104e-08	2.73038	2.73038	1.1617	2.29153	2.73038	0.00164035	0.000483166	4.55316e-07	198	313
RNA-seq_FROZ_cpm_log2_ensembl_oneway_0.05_NOMTC_foldfilter2.0	ENSMUSG00000060317	209186	acnat2	3	20	13.038	6.04956e-05	0.000305725	2.39631	2.39631	-1.58906	1.89437	2.39631	0.112809	0.0124152	0.00206243	313	427
RNA-seq_FROZ_cpm_log2_ensembl_oneway_0.05_NOMTC_foldfilter2.0	ENSMUSG00000072949	26897	acot1	3	20	72.4486	6.41793e-11	7.81716e-09	53.4582	53.4582	1.31088	20.7071	53.4582	0.277598	0.000143468	3.72269e-08	198	313
RNA-seq_FROZ_cpm_log2_ensembl_oneway_0.05_NOMTC_foldfilter2.0	ENSMUSG00000021620	74156	acot12	3	20	37.4133	2.15163e-08	5.03842e-07	2.18377	2.18377	1.03024	1.70487	2.18377	0.561956	0.00236993	1.18756e-06	313	427
RNA-seq_FROZ_cpm_log2_ensembl_oneway_0.05_NOMTC_foldfilter2.0	ENSMUSG00000021226	171210	acot2	3	20	91.8363	7.228e-12	2.01415e-09	77.1168	77.1168	1.07531	28.6108	77.1168	0.492937	0.000449152	1.51954e-07	198	313
RNA-seq_FROZ_cpm_log2_ensembl_oneway_0.05_NOMTC_foldfilter2.0	ENSMUSG00000021228	171281	acot3	3	20	135.012	1.92735e-13	4.41478e-10	690.094	690.094	1.02714	49.7742	690.094	0.932865	6.79586e-05	8.53494e-10	198	313
RNA-seq_FROZ_cpm_log2_ensembl_oneway_0.05_NOMTC_foldfilter2.0	ENSMUSG00000052392	171282	acot4	3	20	113.845	9.68003e-13	7.49288e-10	14.036	14.036	-1.15293	3.85378	14.036	0.244636	0.000468036	1.25153e-08	198	313
RNA-seq_FROZ_cpm_log2_ensembl_oneway_0.05_NOMTC_foldfilter2.0	ENSMUSG00000043487	217700	acot6	3	20	33.1356	5.92033e-08	1.07546e-06	8.00305	8.00305	1.08054	4.06317	8.00305	0.811195	0.00234779	0.000164309	198	313
RNA-seq_FROZ_cpm_log2_ensembl_oneway_0.05_NOMTC_foldfilter2.0	ENSMUSG00000017307	170789	acot8	3	20	27.2105	2.9202e-07	3.84526e-06	2.29475	2.29475	1.05451	2.29475	2.22711	0.518421	0.000254368	0.00023805	198	313
RNA-seq_FROZ_cpm_log2_ensembl_oneway_0.05_NOMTC_foldfilter2.0	ENSMUSG00000020777	11430	acox1	3	20	56.9545	5.61752e-10	3.57392e-08	3.5921	3.5921	1.18573	3.56796	3.5921	0.0132307	0.000235631	1.21522e-06	198	313
RNA-seq_FROZ_cpm_log2_ensembl_oneway_0.05_NOMTC_foldfilter2.0	ENSMUSG00000018796	14081	acsl1	3	20	24.7249	6.20258e-07	7.07785e-06	2.41008	2.41008	1.15062	1.61304	2.41008	0.0613502	0.0132597	3.56564e-07	313	427
RNA-seq_FROZ_cpm_log2_ensembl_oneway_0.05_NOMTC_foldfilter2.0	ENSMUSG00000032883	74205	acsl3	3	20	31.5466	8.8644e-08	1.52265e-06	2.40992	2.40992	-1.05533	1.87738	2.40992	0.573106	0.000551213	8.91483e-05	313	427
RNA-seq_FROZ_cpm_log2_ensembl_oneway_0.05_NOMTC_foldfilter2.0	ENSMUSG00000031278	50790	acsl4	3	20	53.5909	9.64197e-10	5.06949e-08	2.23913	2.23913	1.33214	2.11045	2.23913	0.000574135	7.64713e-05	1.54846e-08	198	313
RNA-seq_FROZ_cpm_log2_ensembl_oneway_0.05_NOMTC_foldfilter2.0	ENSMUSG00000030945	233799	acsm2	3	20	27.5178	2.67068e-07	3.60917e-06	-2.22044	2.22044	1.36044	-1.10722	-2.22044	0.0580886	0.308381	7.06291e-05	313	427
RNA-seq_FROZ_cpm_log2_ensembl_oneway_0.05_NOMTC_foldfilter2.0	ENSMUSG00000035948	380660	acss3	3	20	50.9021	1.518e-09	6.88936e-08	5.11591	5.11591	1.13614	4.80386	5.11591	0.506217	3.54173e-05	5.26386e-05	198	313
RNA-seq_FROZ_cpm_log2_ensembl_oneway_0.05_NOMTC_foldfilter2.0	ENSMUSG00000062825	11465	actg1	3	20	36.8523	2.44309e-08	5.48141e-07	2.42384	2.42384	1.25454	1.97399	2.42384	0.00202057	2.35829e-05	0.000119165	313	427
RNA-seq_FROZ_cpm_log2_ensembl_oneway_0.05_NOMTC_foldfilter2.0	ENSMUSG00000020926	11488	adam11	3	20	48.9832	2.12626e-09	8.97733e-08	2.19419	2.19419	-1.88271	2.19419	1.62415	8.30561e-05	0.000712419	0.000746523	198	313
RNA-seq_FROZ_cpm_log2_ensembl_oneway_0.05_NOMTC_foldfilter2.0	ENSMUSG00000054555	11489	adam12	3	20	12.3355	8.62499e-05	0.00041282	-2.14876	2.14876	1.06342	-1.43339	-2.14876	0.642521	0.079896	0.000314951	313	427
RNA-seq_FROZ_cpm_log2_ensembl_oneway_0.05_NOMTC_foldfilter2.0	ENSMUSG00000033453	235130	adamts15	3	20	26.8241	3.27101e-07	4.18501e-06	3.76186	3.76186	-1.0087	2.46841	3.76186	0.958792	0.00124111	0.000164544	198	313
RNA-seq_FROZ_cpm_log2_ensembl_oneway_0.05_NOMTC_foldfilter2.0	ENSMUSG00000032363	108153	adamts7	3	20	8.00711	0.00106165	0.00348046	-2.50506	2.50506	-1.1985	-2.50506	-1.5697	0.25909	0.00530039	0.0133189	198	313
RNA-seq_FROZ_cpm_log2_ensembl_oneway_0.05_NOMTC_foldfilter2.0	ENSMUSG00000020431	432530	adcy1	3	20	10.5739	0.000222644	0.00091778	-2.38619	2.38619	-1.29118	-2.20387	-2.38619	0.092215	0.000769658	0.00279116	198	313
RNA-seq_FROZ_cpm_log2_ensembl_oneway_0.05_NOMTC_foldfilter2.0	ENSMUSG00000041293	77596	adgrf1	3	20	22.7374	1.18324e-06	1.19465e-05	-7.76039	7.76039	1.00241	-4.77598	-7.76039	0.990439	0.00451614	1.82871e-05	198	313
RNA-seq_FROZ_cpm_log2_ensembl_oneway_0.05_NOMTC_foldfilter2.0	ENSMUSG00000037605	319387	adgrl3	3	20	5.10695	0.00872377	0.0205526	-2.15243	2.15243	-1.37039	-1.31442	-2.15243	0.109964	0.161031	0.00330855	313	427
RNA-seq_FROZ_cpm_log2_ensembl_oneway_0.05_NOMTC_foldfilter2.0	ENSMUSG00000090306	639769	adh6-ps1	3	20	20.6003	2.49067e-06	2.14876e-05	-2.28216	2.28216	1.43146	-1.19266	-2.28216	0.0466546	0.268752	0.000548748	313	427
RNA-seq_FROZ_cpm_log2_ensembl_oneway_0.05_NOMTC_foldfilter2.0	ENSMUSG00000055301	11529	adh7	3	20	9.30896	0.00046664	0.00173194	2.39537	2.39537	1.05182	1.88972	2.39537	0.85528	0.00830577	0.00204693	313	427
RNA-seq_FROZ_cpm_log2_ensembl_oneway_0.05_NOMTC_foldfilter2.0	ENSMUSG00000051149	11538	adnp	3	20	6.69028	0.00262202	0.00744653	2.27498	2.27498	1.4726	1.54665	2.27498	0.0832022	0.0272874	0.000464823	313	427
RNA-seq_FROZ_cpm_log2_ensembl_oneway_0.05_NOMTC_foldfilter2.0	ENSMUSG00000045875	11549	adra1a	3	20	28.6941	1.91093e-07	2.77922e-06	2.1856	2.1856	-1.1351	1.47537	2.1856	0.249717	0.00685856	3.31433e-05	313	427
RNA-seq_FROZ_cpm_log2_ensembl_oneway_0.05_NOMTC_foldfilter2.0	ENSMUSG00000025422	216439	agap2	3	20	5.86934	0.00480718	0.0124588	-2.67015	2.67015	-1.12587	-2.67015	-1.67292	0.583864	0.00434963	0.0629442	198	313
RNA-seq_FROZ_cpm_log2_ensembl_oneway_0.05_NOMTC_foldfilter2.0	ENSMUSG00000020085	71361	aifm2	3	20	73.7061	5.4851e-11	6.94763e-09	2.4238	2.4238	1.01996	1.54803	2.4238	0.831518	0.000230265	9.2918e-06	313	427
RNA-seq_FROZ_cpm_log2_ensembl_oneway_0.05_NOMTC_foldfilter2.0	ENSMUSG00000019806	66253	aig1	3	20	34.6698	4.06937e-08	8.16982e-07	2.06354	2.06354	-1.00265	2.06354	1.84995	0.969964	0.000146988	4.00054e-05	198	313
RNA-seq_FROZ_cpm_log2_ensembl_oneway_0.05_NOMTC_foldfilter2.0	ENSMUSG00000078247	104103	airn	3	20	8.00578	0.00106258	0.00348269	3.89172	3.89172	1.95356	2.85709	3.89172	0.06529	0.00732102	0.0011259	198	313
RNA-seq_FROZ_cpm_log2_ensembl_oneway_0.05_NOMTC_foldfilter2.0	ENSMUSG00000071551	432720	akr1c19	3	20	18.8783	4.73584e-06	3.66312e-05	2.76777	2.76777	1.30453	2.21909	2.76777	0.0840311	0.000348005	6.58747e-05	198	313
RNA-seq_FROZ_cpm_log2_ensembl_oneway_0.05_NOMTC_foldfilter2.0	ENSMUSG00000025270	11656	alas2	3	20	23.2779	9.88524e-07	1.03169e-05	-2.33132	2.33132	1.02458	-1.76093	-2.33132	0.792665	0.0014308	0.000213355	313	427
RNA-seq_FROZ_cpm_log2_ensembl_oneway_0.05_NOMTC_foldfilter2.0	ENSMUSG00000053279	11668;320092	aldh1a1;aldh1a1	3	20	24.6348	6.38119e-07	7.23427e-06	2.38559	2.38559	1.29377	2.38559	2.27195	0.000893493	0.0015067	5.26536e-05	198	313
RNA-seq_FROZ_cpm_log2_ensembl_oneway_0.05_NOMTC_foldfilter2.0	ENSMUSG00000010025	11671	aldh3a2	3	20	58.8482	4.19586e-10	2.96756e-08	12.7	12.7	1.50837	9.16799	12.7	0.0189065	8.38437e-05	4.78838e-07	198	313
RNA-seq_FROZ_cpm_log2_ensembl_oneway_0.05_NOMTC_foldfilter2.0	ENSMUSG00000028307	230163	aldob	3	20	41.2315	9.43468e-09	2.68729e-07	2.11428	2.11428	1.22807	1.48914	2.11428	5.73865e-05	0.00340669	5.03384e-06	313	427
RNA-seq_FROZ_cpm_log2_ensembl_oneway_0.05_NOMTC_foldfilter2.0	ENSMUSG00000028766	11647	alpl	3	20	45.392	4.12562e-09	1.48533e-07	4.52361	4.52361	1.22921	2.27744	4.52361	0.193462	0.000241426	9.60504e-08	198	313
RNA-seq_FROZ_cpm_log2_ensembl_oneway_0.05_NOMTC_foldfilter2.0	ENSMUSG00000048218	105827	amigo2	3	20	23.2422	1.00024e-06	1.04002e-05	2.07193	2.07193	1.18287	1.68366	2.07193	0.125638	0.000237194	9.17418e-06	313	427
RNA-seq_FROZ_cpm_log2_ensembl_oneway_0.05_NOMTC_foldfilter2.0	ENSMUSG00000074264	11722	amy1	3	20	64.0108	1.97254e-10	1.80812e-08	-2.63858	2.63858	-1.4593	-2.63858	-2.09963	3.47478e-07	3.94286e-05	9.96101e-06	198	313
RNA-seq_FROZ_cpm_log2_ensembl_oneway_0.05_NOMTC_foldfilter2.0	ENSMUSG00000002289	57875	angptl4	3	20	24.886	5.89655e-07	6.80668e-06	2.5801	2.5801	-1.55576	1.11243	2.5801	0.00167835	0.640321	9.37246e-07	313	427
RNA-seq_FROZ_cpm_log2_ensembl_oneway_0.05_NOMTC_foldfilter2.0	ENSMUSG00000005986	68423	ankrd13d	3	20	4.64857	0.0126925	0.0281285	-2.61741	2.61741	-1.46383	-2.01407	-2.61741	0.0050118	0.0331071	0.0175836	198	313
RNA-seq_FROZ_cpm_log2_ensembl_oneway_0.05_NOMTC_foldfilter2.0	ENSMUSG00000067653	78321	ankrd23	3	20	4.03999	0.0213189	0.0432367	-3.64584	3.64584	-1.76997	-3.64584	-2.49023	0.316904	0.0527982	0.136418
RNA-seq_FROZ_cpm_log2_ensembl_oneway_0.05_NOMTC_foldfilter2.0	ENSMUSG00000049985	77318	ankrd55	3	20	5.09631	0.00879879	0.0207154	2.44056	2.44056	1.39263	2.44056	2.24438	0.292024	0.0161887	0.0347731	198	313
RNA-seq_FROZ_cpm_log2_ensembl_oneway_0.05_NOMTC_foldfilter2.0	ENSMUSG00000036777	68743	anln	3	20	3.34546	0.0397357	0.0727035	2.2846	2.2846	1.47919	2.2846	1.48467	0.0999287	0.00304465	0.192386	198	313
RNA-seq_FROZ_cpm_log2_ensembl_oneway_0.05_NOMTC_foldfilter2.0	ENSMUSG00000033420	69538	antxr1	3	20	10.8735	0.000188276	0.000792654	-2.04906	2.04906	-1.16256	-2.04906	-1.23375	0.26384	0.00139361	0.0396424	198	313
RNA-seq_FROZ_cpm_log2_ensembl_oneway_0.05_NOMTC_foldfilter2.0	ENSMUSG00000020135	23805	apc2	3	20	8.20047	0.000935654	0.00312625	2.58085	2.58085	2.47302	1.25854	2.58085	0.0017362	0.426976	0.000905824	0	198
RNA-seq_FROZ_cpm_log2_ensembl_oneway_0.05_NOMTC_foldfilter2.0	ENSMUSG00000026542	20219	apcs	3	20	20.7379	2.37009e-06	2.05619e-05	-2.49772	2.49772	-1.06208	1.09858	-2.49772	0.710602	0.620462	0.00066682	313	427
RNA-seq_FROZ_cpm_log2_ensembl_oneway_0.05_NOMTC_foldfilter2.0	ENSMUSG00000032080	11808	apoa4	3	20	46.9405	3.08331e-09	1.17718e-07	-2.48773	2.48773	1.00198	-2.2308	-2.48773	0.982031	5.0314e-05	7.19179e-06	198	313
RNA-seq_FROZ_cpm_log2_ensembl_oneway_0.05_NOMTC_foldfilter2.0	ENSMUSG00000002992	11813	apoc2	3	20	117.015	7.4718e-13	6.1238e-10	2.16046	2.16046	1.68362	2.16046	1.95299	7.59406e-05	1.11785e-06	1.21896e-05	198	313
RNA-seq_FROZ_cpm_log2_ensembl_oneway_0.05_NOMTC_foldfilter2.0	ENSMUSG00000022911	68146	arl13b	3	20	25.4807	4.90305e-07	5.85383e-06	-2.24625	2.24625	-1.02463	-1.45183	-2.24625	0.770167	0.00798327	7.54146e-05	313	427
RNA-seq_FROZ_cpm_log2_ensembl_oneway_0.05_NOMTC_foldfilter2.0	ENSMUSG00000055116	11865	arntl	3	20	8.84913	0.000619205	0.00219918	-2.27335	2.27335	1.19799	-1.1964	-2.27335	0.00279141	0.00875425	0.0349002	313	427
RNA-seq_FROZ_cpm_log2_ensembl_oneway_0.05_NOMTC_foldfilter2.0	ENSMUSG00000007656	59046	arpp19	3	20	50.3579	1.66833e-09	7.42649e-08	2.03827	2.03827	1.15881	1.72262	2.03827	0.00706116	0.000296275	4.75924e-07	313	427
RNA-seq_FROZ_cpm_log2_ensembl_oneway_0.05_NOMTC_foldfilter2.0	ENSMUSG00000074794	105171	arrdc3	3	20	6.28292	0.00352667	0.00958399	2.60195	2.60195	2.60195	2.31746	1.94478	0.0033063	0.00132944	0.02156	0	198
RNA-seq_FROZ_cpm_log2_ensembl_oneway_0.05_NOMTC_foldfilter2.0	ENSMUSG00000021200	65256	asb2	3	20	3.93555	0.0233613	0.046546	-4.10839	4.10839	-1.3356	-1.98468	-4.10839	0.568983	0.206366	0.0401987	313	427
RNA-seq_FROZ_cpm_log2_ensembl_oneway_0.05_NOMTC_foldfilter2.0	ENSMUSG00000020774	11484	aspa	3	20	32.2914	7.32143e-08	1.29126e-06	2.21076	2.21076	1.19193	1.60628	2.21076	0.0908646	0.000678029	1.21329e-05	313	427
RNA-seq_FROZ_cpm_log2_ensembl_oneway_0.05_NOMTC_foldfilter2.0	ENSMUSG00000021388	66695	aspn	3	20	3.39401	0.0380011	0.0699584	-78.3831	78.3831	-2.14593	-78.3831	-1.93027	0.193809	0.0883095	0.201063
RNA-seq_FROZ_cpm_log2_ensembl_oneway_0.05_NOMTC_foldfilter2.0	ENSMUSG00000026628	11910	atf3	3	20	41.555	8.82485e-09	2.58312e-07	6.71532	6.71532	1.43721	4.61672	6.71532	0.0977066	0.0001141	8.86946e-06	198	313
RNA-seq_FROZ_cpm_log2_ensembl_oneway_0.05_NOMTC_foldfilter2.0	ENSMUSG00000025324	11982	atp10a	3	20	5.16825	0.00830525	0.0197739	-2.07413	2.07413	-1.60708	-1.69915	-2.07413	0.00499587	0.0460754	0.00162141	313	427
RNA-seq_FROZ_cpm_log2_ensembl_oneway_0.05_NOMTC_foldfilter2.0	ENSMUSG00000046808	231287	atp10d	3	20	15.7036	1.74547e-05	0.000108425	2.41523	2.41523	-1.13746	1.54612	2.41523	0.056598	0.0153267	0.00469108	313	427
RNA-seq_FROZ_cpm_log2_ensembl_oneway_0.05_NOMTC_foldfilter2.0	ENSMUSG00000028457	320571	atp8b5	3	20	14.8883	2.51236e-05	0.000147649	2.93377	2.93377	1.0777	2.93377	2.31042	0.775939	0.00385695	0.013178	198	313
RNA-seq_FROZ_cpm_log2_ensembl_oneway_0.05_NOMTC_foldfilter2.0	ENSMUSG00000027496	20878	aurka	3	20	3.35964	0.0392202	0.0718737	2.553	2.553	1.41596	2.553	1.56497	0.17402	0.000381989	0.23778	198	313
RNA-seq_FROZ_cpm_log2_ensembl_oneway_0.05_NOMTC_foldfilter2.0	ENSMUSG00000025432	11567	avil	3	20	7.28304	0.00172834	0.00523614	3.95735	3.95735	3.95735	3.64697	3.67968	0.00673433	0.0155258	0.00879364	0	198
RNA-seq_FROZ_cpm_log2_ensembl_oneway_0.05_NOMTC_foldfilter2.0	ENSMUSG00000043300	26879	b3galnt1	3	20	17.199	9.24484e-06	6.3515e-05	-2.88201	2.88201	-1.66024	-1.4933	-2.88201	0.00371064	0.0555862	2.23026e-05	313	427
RNA-seq_FROZ_cpm_log2_ensembl_oneway_0.05_NOMTC_foldfilter2.0	ENSMUSG00000040270	12014	bach2	3	20	17.053	9.8198e-06	6.71341e-05	2.07447	2.07447	-1.30857	1.45117	2.07447	0.109769	0.0588563	0.00140657	313	427
RNA-seq_FROZ_cpm_log2_ensembl_oneway_0.05_NOMTC_foldfilter2.0	ENSMUSG00000042215	213539	bag2	3	20	29.9288	1.3605e-07	2.13467e-06	2.11887	2.11887	1.25189	1.66185	2.11887	0.038838	0.000405838	2.117e-05	313	427
RNA-seq_FROZ_cpm_log2_ensembl_oneway_0.05_NOMTC_foldfilter2.0	ENSMUSG00000026196	12021	bard1	3	20	6.01944	0.00429148	0.0112839	2.45873	2.45873	2.06699	2.45873	1.58401	0.0169811	0.0024374	0.0791285	0	198
RNA-seq_FROZ_cpm_log2_ensembl_oneway_0.05_NOMTC_foldfilter2.0	ENSMUSG00000044361	271278	bc024139	3	20	15.4932	1.91505e-05	0.000117183	-2.45652	2.45652	-1.48599	-2.45652	-2.27143	0.0028229	0.00178342	2.34114e-05	198	313
RNA-seq_FROZ_cpm_log2_ensembl_oneway_0.05_NOMTC_foldfilter2.0	BC030867			3	20	3.29206	0.0417433	0.0757501	83.1401	83.1401	34.0424	83.1401	53.2713	0.166875	0.0976826	0.127807
RNA-seq_FROZ_cpm_log2_ensembl_oneway_0.05_NOMTC_foldfilter2.0	BC039771			3	20	14.4092	3.13146e-05	0.000176357	2.35792	2.35792	1.49632	2.07647	2.35792	0.0584133	0.0037134	0.00174851	198	313
RNA-seq_FROZ_cpm_log2_ensembl_oneway_0.05_NOMTC_foldfilter2.0	ENSMUSG00000000861	14025	bcl11a	3	20	3.42591	0.0369063	0.0682616	65.2427	65.2427	48.2421	46.2488	65.2427	0.12382	0.126207	0.102429
RNA-seq_FROZ_cpm_log2_ensembl_oneway_0.05_NOMTC_foldfilter2.0	ENSMUSG00000048482	12064	bdnf	3	20	5.95034	0.00452095	0.0118004	3.02697	3.02697	1.31036	1.94426	3.02697	0.384529	0.0768955	0.00347482	313	427
RNA-seq_FROZ_cpm_log2_ensembl_oneway_0.05_NOMTC_foldfilter2.0	ENSMUSG00000072964	70237	bhlhb9	3	20	42.0556	7.96481e-09	2.41247e-07	3.65864	3.65864	1.0785	3.55655	3.65864	0.684692	7.84154e-06	6.41613e-06	198	313
RNA-seq_FROZ_cpm_log2_ensembl_oneway_0.05_NOMTC_foldfilter2.0	ENSMUSG00000030103	20893	bhlhe40	3	20	10.3456	0.000253462	0.00102779	-2.72936	2.72936	-2.72936	-1.1559	-1.26397	0.000690377	0.45938	0.374854	0	198
RNA-seq_FROZ_cpm_log2_ensembl_oneway_0.05_NOMTC_foldfilter2.0	ENSMUSG00000030256	79362	bhlhe41	3	20	6.62021	0.00275752	0.00777296	3.47253	3.47253	1.03093	2.57413	3.47253	0.866395	0.0364121	0.00936736	198	313
RNA-seq_FROZ_cpm_log2_ensembl_oneway_0.05_NOMTC_foldfilter2.0	ENSMUSG00000017716	11799	birc5	3	20	3.89199	0.0242752	0.0481393	2.0239	2.0239	-1.08726	2.0239	1.4539	0.728619	0.0195914	0.162754	198	313
RNA-seq_FROZ_cpm_log2_ensembl_oneway_0.05_NOMTC_foldfilter2.0	ENSMUSG00000040093	171543	bmf	3	20	6.79762	0.00242837	0.00698339	-2.43909	2.43909	-1.08277	-2.43909	-2.21465	0.782427	0.00650707	0.00714449	198	313
RNA-seq_FROZ_cpm_log2_ensembl_oneway_0.05_NOMTC_foldfilter2.0	ENSMUSG00000039004	12161	bmp6	3	20	10.652	0.000213059	0.000883759	2.08925	2.08925	1.6129	2.08925	1.92029	0.0149577	0.00227211	0.00316252	198	313
RNA-seq_FROZ_cpm_log2_ensembl_oneway_0.05_NOMTC_foldfilter2.0	ENSMUSG00000031963	73230	bmper	3	20	10.2308	0.00027071	0.00108603	2.68633	2.68633	1.3563	2.68633	2.05143	0.18082	0.000161085	0.00268747	198	313
RNA-seq_FROZ_cpm_log2_ensembl_oneway_0.05_NOMTC_foldfilter2.0	ENSMUSG00000026278	51800	bok	3	20	43.3309	6.16235e-09	2.02979e-07	-2.86218	2.86218	-1.14337	-1.97648	-2.86218	0.204564	1.65217e-05	7.17049e-06	313	427
RNA-seq_FROZ_cpm_log2_ensembl_oneway_0.05_NOMTC_foldfilter2.0	ENSMUSG00000029082	12182	bst1	3	20	3.94789	0.0231093	0.0461689	2.59937	2.59937	1.86451	2.15849	2.59937	0.0881592	0.023408	0.0105319	198	313
RNA-seq_FROZ_cpm_log2_ensembl_oneway_0.05_NOMTC_foldfilter2.0	ENSMUSG00000111375	100503185	btbd8	3	20	4.29199	0.0171482	0.0361845	2.51015	2.51015	1.93781	2.51015	1.8737	0.0842877	0.0152957	0.0664252	198	313
RNA-seq_FROZ_cpm_log2_ensembl_oneway_0.05_NOMTC_foldfilter2.0	ENSMUSG00000082361	12223	btc	3	20	8.67911	0.000688863	0.0024055	2.04612	2.04612	1.2393	2.04612	1.66079	0.233303	0.000340232	0.00485088	198	313
RNA-seq_FROZ_cpm_log2_ensembl_oneway_0.05_NOMTC_foldfilter2.0	ENSMUSG00000022863	12228	btg3	3	20	11.7785	0.000115313	0.000525394	2.10579	2.10579	1.28942	1.94449	2.10579	0.0561487	0.00578895	0.000224839	313	427
RNA-seq_FROZ_cpm_log2_ensembl_oneway_0.05_NOMTC_foldfilter2.0	ENSMUSG00000027379	12235	bub1	3	20	4.35963	0.0161865	0.0344737	2.32118	2.32118	1.07908	2.32118	1.59619	0.730856	0.00300225	0.155939	198	313
RNA-seq_FROZ_cpm_log2_ensembl_oneway_0.05_NOMTC_foldfilter2.0	ENSMUSG00000040084	12236	bub1b	3	20	4.39079	0.0157634	0.0337531	2.34671	2.34671	1.66099	2.34671	1.72315	0.0462184	0.00240009	0.0441615	198	313
RNA-seq_FROZ_cpm_log2_ensembl_oneway_0.05_NOMTC_foldfilter2.0	ENSMUSG00000098470	667277	c1rb	3	20	7.28625	0.00172453	0.005228	-2.22006	2.22006	-1.42561	-1.84691	-2.22006	0.115071	0.00334256	0.00139088	313	427
RNA-seq_FROZ_cpm_log2_ensembl_oneway_0.05_NOMTC_foldfilter2.0	ENSMUSG00000079343	317677	c1s2	3	20	26.3354	3.78278e-07	4.71427e-06	-2.40492	2.40492	-1.40725	-2.40492	-2.27178	0.0502614	0.000630998	0.000806182	198	313
RNA-seq_FROZ_cpm_log2_ensembl_oneway_0.05_NOMTC_foldfilter2.0	ENSMUSG00000024371	12263	c2	3	20	79.6961	2.68063e-11	4.61102e-09	-2.4526	2.4526	-1.2249	-2.15674	-2.4526	0.000257633	4.54854e-05	4.86482e-07	198	313
RNA-seq_FROZ_cpm_log2_ensembl_oneway_0.05_NOMTC_foldfilter2.0	ENSMUSG00000015451	625018	c4a	3	20	8.25393	0.000903781	0.00303212	-2.83716	2.83716	-1.36827	1.10566	-2.83716	0.293195	0.766038	0.00754791	313	427
RNA-seq_FROZ_cpm_log2_ensembl_oneway_0.05_NOMTC_foldfilter2.0	ENSMUSG00000073418	12268	c4b	3	20	77.6662	3.39735e-11	5.44084e-09	-3.92131	3.92131	-1.88969	-2.28347	-3.92131	3.91854e-06	6.91075e-07	1.50322e-06	198	313
RNA-seq_FROZ_cpm_log2_ensembl_oneway_0.05_NOMTC_foldfilter2.0	ENSMUSG00000022181	12274	c6	3	20	13.969	3.85076e-05	0.000209499	-2.60824	2.60824	-1.0268	-1.34032	-2.60824	0.797226	0.0673999	0.00226012	313	427
RNA-seq_FROZ_cpm_log2_ensembl_oneway_0.05_NOMTC_foldfilter2.0	ENSMUSG00000079105	109828	c7	3	20	3.80399	0.0262426	0.051332	-2.67371	2.67371	-1.10328	-2.34672	-2.67371	0.715046	0.0340717	0.0440142	198	313
RNA-seq_FROZ_cpm_log2_ensembl_oneway_0.05_NOMTC_foldfilter2.0	ENSMUSG00000114469	320155	c730002l08rik	3	20	33.4669	5.45342e-08	1.0199e-06	15.9906	15.9906	2.06991	7.00452	15.9906	0.077069	0.000684756	0.000245112	198	313
RNA-seq_FROZ_cpm_log2_ensembl_oneway_0.05_NOMTC_foldfilter2.0	ENSMUSG00000102095			3	20	9.05519	0.000544953	0.00196655	-5.42395	5.42395	-1.93129	-5.42395	-5.06961	0.128122	0.00427301	2.64447e-05	198	313
RNA-seq_FROZ_cpm_log2_ensembl_oneway_0.05_NOMTC_foldfilter2.0	ENSMUSG00000035031	230558	c8a	3	20	99.3402	3.47689e-12	1.50192e-09	-2.73224	2.73224	-1.1858	-1.79092	-2.73224	0.000134775	4.61399e-05	1.33746e-05	313	427
RNA-seq_FROZ_cpm_log2_ensembl_oneway_0.05_NOMTC_foldfilter2.0	ENSMUSG00000029656	110382	c8b	3	20	99.097	3.55727e-12	1.50192e-09	-3.34315	3.34315	-1.06626	-2.12074	-3.34315	0.241763	1.18477e-05	1.47944e-06	198	313
RNA-seq_FROZ_cpm_log2_ensembl_oneway_0.05_NOMTC_foldfilter2.0	ENSMUSG00000022149	12279	c9	3	20	67.4321	1.23216e-10	1.24403e-08	-6.2945	6.2945	-1.22518	-2.68368	-6.2945	0.133124	5.05409e-05	4.91285e-06	198	313
RNA-seq_FROZ_cpm_log2_ensembl_oneway_0.05_NOMTC_foldfilter2.0	ENSMUSG00000024430	71132	cabyr	3	20	5.08943	0.00884763	0.0208163	-2.51927	2.51927	1.27883	-1.10255	-2.51927	0.197834	0.776306	0.021925	313	427
RNA-seq_FROZ_cpm_log2_ensembl_oneway_0.05_NOMTC_foldfilter2.0	ENSMUSG00000015968	12289	cacna1d	3	20	8.68831	0.00068488	0.00239339	-5.18715	5.18715	-2.1278	-5.18715	-3.5441	0.00817554	0.0063219	0.000337798	0	198
RNA-seq_FROZ_cpm_log2_ensembl_oneway_0.05_NOMTC_foldfilter2.0	ENSMUSG00000054793	260299	cadm4	3	20	5.69397	0.00549733	0.0139771	-2.01435	2.01435	-1.0603	-1.29282	-2.01435	0.695748	0.166327	0.00838145	313	427
RNA-seq_FROZ_cpm_log2_ensembl_oneway_0.05_NOMTC_foldfilter2.0	ENSMUSG00000049872	103511	calhm5	3	20	6.46413	0.0030878	0.00855996	2.95102	2.95102	2.35895	2.95102	2.09419	0.00185302	6.35753e-05	0.0514738	0	198
RNA-seq_FROZ_cpm_log2_ensembl_oneway_0.05_NOMTC_foldfilter2.0	ENSMUSG00000038599	170725	capn8	3	20	27.429	2.74025e-07	3.67115e-06	-12.1878	12.1878	-3.14067	-4.91954	-12.1878	0.00547536	0.000457853	1.27851e-05	0	198
RNA-seq_FROZ_cpm_log2_ensembl_oneway_0.05_NOMTC_foldfilter2.0	ENSMUSG00000031883	12354	car7	3	20	9.97204	0.000314493	0.00123397	2.15116	2.15116	1.58443	1.66708	2.15116	0.0131858	0.00848012	0.0011932	313	427
RNA-seq_FROZ_cpm_log2_ensembl_oneway_0.05_NOMTC_foldfilter2.0	ENSMUSG00000075289	107239	carns1	3	20	5.7318	0.00533978	0.0136487	2.04619	2.04619	1.17625	2.04619	1.47648	0.370771	0.00228449	0.117538	198	313
RNA-seq_FROZ_cpm_log2_ensembl_oneway_0.05_NOMTC_foldfilter2.0	Casc4			3	20	30.525	1.15932e-07	1.86521e-06	2.13645	2.13645	1.03502	2.13645	1.99806	0.756573	5.12083e-05	6.31041e-05	198	313
RNA-seq_FROZ_cpm_log2_ensembl_oneway_0.05_NOMTC_foldfilter2.0	ENSMUSG00000026029	12370	casp8	3	20	38.327	1.75535e-08	4.3364e-07	2.05381	2.05381	1.27243	1.63439	2.05381	0.00140714	0.000717784	2.74629e-07	313	427
RNA-seq_FROZ_cpm_log2_ensembl_oneway_0.05_NOMTC_foldfilter2.0	ENSMUSG00000028977	69743	casz1	3	20	3.86895	0.0247743	0.0488925	2.45496	2.45496	1.19175	2.16432	2.45496	0.677602	0.10661	0.0678621
RNA-seq_FROZ_cpm_log2_ensembl_oneway_0.05_NOMTC_foldfilter2.0	ENSMUSG00000006362	12398	cbfa2t3	3	20	12.5025	7.91869e-05	0.000384965	2.41053	2.41053	-1.01301	1.12322	2.41053	0.938672	0.517252	0.00262677	313	427
RNA-seq_FROZ_cpm_log2_ensembl_oneway_0.05_NOMTC_foldfilter2.0	ENSMUSG00000031150	54648	ccdc120	3	20	23.0771	1.05644e-06	1.0863e-05	5.8776	5.8776	1.04053	3.5232	5.8776	0.892455	0.00150052	5.11197e-05	198	313
RNA-seq_FROZ_cpm_log2_ensembl_oneway_0.05_NOMTC_foldfilter2.0	ENSMUSG00000045790	100503884	ccdc149	3	20	6.68892	0.00262458	0.00745075	-2.15801	2.15801	-1.76066	-1.38006	-2.15801	0.00914508	0.156387	0.000336534	313	427
RNA-seq_FROZ_cpm_log2_ensembl_oneway_0.05_NOMTC_foldfilter2.0	Ccdc151			3	20	7.11347	0.0019439	0.00577244	-2.03197	2.03197	-1.35772	-2.03197	-1.6451	0.0829969	0.00368643	0.0035428	198	313
RNA-seq_FROZ_cpm_log2_ensembl_oneway_0.05_NOMTC_foldfilter2.0	ENSMUSG00000056531	73254	ccdc18	3	20	3.25042	0.0433848	0.0781791	2.09963	2.09963	1.01114	1.74594	2.09963	0.968804	0.0141338	0.058901
RNA-seq_FROZ_cpm_log2_ensembl_oneway_0.05_NOMTC_foldfilter2.0	ENSMUSG00000035539	381522	ccdc180	3	20	4.37115	0.0160287	0.0342108	98.892	98.892	95.0934	63.5797	98.892	0.0778134	0.10013	0.0762031
RNA-seq_FROZ_cpm_log2_ensembl_oneway_0.05_NOMTC_foldfilter2.0	ENSMUSG00000024732	108673	ccdc86	3	20	24.4374	6.79279e-07	7.60193e-06	2.05071	2.05071	1.38054	1.74096	2.05071	0.00502816	0.000342535	1.23863e-05	313	427
RNA-seq_FROZ_cpm_log2_ensembl_oneway_0.05_NOMTC_foldfilter2.0	ENSMUSG00000027715	12428	ccna2	3	20	3.25007	0.043399	0.0781946	2.37698	2.37698	1.51326	2.37698	1.73166	0.0692995	0.0138318	0.0807455	198	313
RNA-seq_FROZ_cpm_log2_ensembl_oneway_0.05_NOMTC_foldfilter2.0	ENSMUSG00000041431	268697	ccnb1	3	20	5.78539	0.00512493	0.0131793	4.2215	4.2215	1.67128	4.2215	2.70884	0.113769	0.000376256	0.0460103	198	313
RNA-seq_FROZ_cpm_log2_ensembl_oneway_0.05_NOMTC_foldfilter2.0	ENSMUSG00000032218	12442	ccnb2	3	20	3.78045	0.0267978	0.0522348	2.63245	2.63245	1.05029	2.63245	2.23221	0.863502	0.0412806	0.0280457	198	313
RNA-seq_FROZ_cpm_log2_ensembl_oneway_0.05_NOMTC_foldfilter2.0	ENSMUSG00000070348	12443	ccnd1	3	20	42.0671	7.94623e-09	2.41209e-07	3.9541	3.9541	1.17478	3.9541	2.82997	0.202986	2.68051e-06	0.000101368	198	313
RNA-seq_FROZ_cpm_log2_ensembl_oneway_0.05_NOMTC_foldfilter2.0	ENSMUSG00000002068	12447	ccne1	3	20	5.74954	0.00526759	0.0134909	3.3574	3.3574	1.5841	3.3574	1.47209	0.251166	0.0127335	0.329259	198	313
RNA-seq_FROZ_cpm_log2_ensembl_oneway_0.05_NOMTC_foldfilter2.0	ENSMUSG00000042417	218630	ccno	3	20	5.68701	0.00552688	0.0140394	-2.5132	2.5132	-1.00671	-1.09793	-2.5132	0.973453	0.683697	0.0188556	313	427
RNA-seq_FROZ_cpm_log2_ensembl_oneway_0.05_NOMTC_foldfilter2.0	ENSMUSG00000021624	17079	cd180	3	20	3.23338	0.0440769	0.0792316	2.09076	2.09076	2.09076	1.56268	1.5787	0.00991182	0.106128	0.057946	0	198
RNA-seq_FROZ_cpm_log2_ensembl_oneway_0.05_NOMTC_foldfilter2.0	ENSMUSG00000051906	69142	cd209f	3	20	3.13653	0.0482436	0.085508	-2.26445	2.26445	-1.14177	-1.02936	-2.26445	0.592897	0.912424	0.0504867
RNA-seq_FROZ_cpm_log2_ensembl_oneway_0.05_NOMTC_foldfilter2.0	ENSMUSG00000002944	12491	cd36	3	20	18.321	5.88412e-06	4.37712e-05	4.62818	4.62818	1.2551	3.4134	4.62818	0.225977	0.00557294	1.59883e-05	198	313
RNA-seq_FROZ_cpm_log2_ensembl_oneway_0.05_NOMTC_foldfilter2.0	ENSMUSG00000023274	12504	cd4	3	20	11.0258	0.000173079	0.000738367	-3.45594	3.45594	-1.21696	-3.45594	-3.33644	0.307899	0.000179611	0.0093226	198	313
RNA-seq_FROZ_cpm_log2_ensembl_oneway_0.05_NOMTC_foldfilter2.0	ENSMUSG00000040592	15985	cd79b	3	20	3.67217	0.0295219	0.0565712	2.74025	2.74025	2.62338	1.46618	2.74025	0.0377404	0.221544	0.00761696	0	198
RNA-seq_FROZ_cpm_log2_ensembl_oneway_0.05_NOMTC_foldfilter2.0	ENSMUSG00000028755	72269	cda	3	20	16.9826	1.01106e-05	6.87844e-05	4.86088	4.86088	2.45842	4.21611	4.86088	0.0239899	0.00326051	0.00140934	0	198
RNA-seq_FROZ_cpm_log2_ensembl_oneway_0.05_NOMTC_foldfilter2.0	ENSMUSG00000006398	107995	cdc20	3	20	6.66653	0.00266711	0.00755609	3.98979	3.98979	1.43822	3.98979	2.4466	0.258461	0.000800497	0.0236352	198	313
RNA-seq_FROZ_cpm_log2_ensembl_oneway_0.05_NOMTC_foldfilter2.0	ENSMUSG00000020307	216150	cdc34	3	20	57.0213	5.55922e-10	3.56943e-08	2.01287	2.01287	1.21672	1.9816	2.01287	0.0014263	3.40546e-05	4.39048e-07	313	427
RNA-seq_FROZ_cpm_log2_ensembl_oneway_0.05_NOMTC_foldfilter2.0	ENSMUSG00000023505	14793	cdca3	3	20	7.03006	0.0020606	0.00605958	3.32742	3.32742	1.20224	3.32742	2.4697	0.39379	0.0079028	0.0105191	198	313
RNA-seq_FROZ_cpm_log2_ensembl_oneway_0.05_NOMTC_foldfilter2.0	ENSMUSG00000035498	109332	cdcp1	3	20	4.19082	0.0187048	0.0388911	2.00552	2.00552	1.36486	1.77716	2.00552	0.19465	0.0693611	0.0178699	313	427
RNA-seq_FROZ_cpm_log2_ensembl_oneway_0.05_NOMTC_foldfilter2.0	ENSMUSG00000025497	72040	cdhr5	3	20	55.4105	7.17258e-10	4.23456e-08	-2.4982	2.4982	-1.40381	-1.79146	-2.4982	0.000114511	1.36861e-05	3.584e-06	313	427
RNA-seq_FROZ_cpm_log2_ensembl_oneway_0.05_NOMTC_foldfilter2.0	ENSMUSG00000020389	213084	cdkl3	3	20	20.9968	2.16026e-06	1.91347e-05	5.59496	5.59496	2.18988	4.23038	5.59496	0.0143589	0.000336642	9.76519e-05	0	198
RNA-seq_FROZ_cpm_log2_ensembl_oneway_0.05_NOMTC_foldfilter2.0	ENSMUSG00000064284	72355	cdpf1	3	20	4.93414	0.0100331	0.0230868	2.18806	2.18806	1.63197	1.42633	2.18806	0.0129007	0.219442	0.000761509	313	427
RNA-seq_FROZ_cpm_log2_ensembl_oneway_0.05_NOMTC_foldfilter2.0	ENSMUSG00000023031	109901	cela1	3	20	49.1152	2.0768e-09	8.82197e-08	-2.32811	2.32811	1.10677	-1.79055	-2.32811	0.0850401	0.00222794	6.54554e-08	313	427
RNA-seq_FROZ_cpm_log2_ensembl_oneway_0.05_NOMTC_foldfilter2.0	ENSMUSG00000068101	66570	cenpm	3	20	14.9214	2.47485e-05	0.000145987	2.41317	2.41317	-1.07055	2.41317	-1.26767	0.701997	0.00112789	0.256534	198	313
RNA-seq_FROZ_cpm_log2_ensembl_oneway_0.05_NOMTC_foldfilter2.0	ENSMUSG00000031756	72155	cenpn	3	20	10.2392	0.000269394	0.00108169	2.27425	2.27425	1.56248	2.27425	1.75996	0.0453884	0.00230772	0.0140359	198	313
RNA-seq_FROZ_cpm_log2_ensembl_oneway_0.05_NOMTC_foldfilter2.0	ENSMUSG00000075266	66311	cenpw	3	20	3.83838	0.0254539	0.0500244	2.13437	2.13437	1.24927	2.13437	1.78282	0.301593	0.014786	0.0716195	198	313
RNA-seq_FROZ_cpm_log2_ensembl_oneway_0.05_NOMTC_foldfilter2.0	ENSMUSG00000075256	228094	cerkl	3	20	22.6536	1.21708e-06	1.21797e-05	4.27231	4.27231	-1.01774	3.24032	4.27231	0.948139	0.00149816	0.000500045	198	313
RNA-seq_FROZ_cpm_log2_ensembl_oneway_0.05_NOMTC_foldfilter2.0	ENSMUSG00000027035	241447	cers6	3	20	23.1952	1.01589e-06	1.05184e-05	2.21571	2.21571	1.09285	1.27273	2.21571	0.371979	0.0286495	5.39834e-05	313	427
RNA-seq_FROZ_cpm_log2_ensembl_oneway_0.05_NOMTC_foldfilter2.0	ENSMUSG00000078964	382044	ces1b	3	20	37.3264	2.19416e-08	5.11556e-07	-2.93663	2.93663	-1.35107	-2.93663	-2.60777	0.0510096	4.03638e-05	0.000100415	198	313
RNA-seq_FROZ_cpm_log2_ensembl_oneway_0.05_NOMTC_foldfilter2.0	ENSMUSG00000057400	13884	ces1c	3	20	48.7814	2.20444e-09	9.19093e-08	-2.36289	2.36289	-1.21708	-2.36289	-2.13496	0.000458703	9.40454e-05	3.04095e-05	198	313
RNA-seq_FROZ_cpm_log2_ensembl_oneway_0.05_NOMTC_foldfilter2.0	ENSMUSG00000055730	102022	ces2a	3	20	41.7237	8.52415e-09	2.53234e-07	-2.61368	2.61368	-1.19549	-2.61368	-2.53617	0.0732202	0.000111533	1.75733e-06	198	313
RNA-seq_FROZ_cpm_log2_ensembl_oneway_0.05_NOMTC_foldfilter2.0	ENSMUSG00000050097	234669	ces2b	3	20	18.34	5.84039e-06	4.35156e-05	-10.3693	10.3693	2.40091	-2.04051	-10.3693	0.0354879	0.154038	0.00094345	0	198
RNA-seq_FROZ_cpm_log2_ensembl_oneway_0.05_NOMTC_foldfilter2.0	ENSMUSG00000061825	234671	ces2c	3	20	8.01694	0.00105481	0.00346131	2.53995	2.53995	1.67847	2.53995	1.51592	0.00466794	0.00353298	0.0389228	198	313
RNA-seq_FROZ_cpm_log2_ensembl_oneway_0.05_NOMTC_foldfilter2.0	ENSMUSG00000031884			3	20	4.27475	0.0174032	0.0366448	303.68	303.68	33.6352	81.3168	303.68	0.189731	0.116668	0.0564396
RNA-seq_FROZ_cpm_log2_ensembl_oneway_0.05_NOMTC_foldfilter2.0	ENSMUSG00000069922	382053	ces3a	3	20	91.2064	7.70528e-12	2.026e-09	-2.05149	2.05149	-1.07999	-1.76969	-2.05149	0.0646261	2.23675e-06	1.53857e-06	313	427
RNA-seq_FROZ_cpm_log2_ensembl_oneway_0.05_NOMTC_foldfilter2.0	ENSMUSG00000062181	13909	ces3b	3	20	46.5564	3.31167e-09	1.24371e-07	-3.08977	3.08977	-1.00899	-1.84523	-3.08977	0.913711	0.00187672	6.98313e-07	313	427
RNA-seq_FROZ_cpm_log2_ensembl_oneway_0.05_NOMTC_foldfilter2.0	ENSMUSG00000060560	234677	ces4a	3	20	49.1985	2.04623e-09	8.74544e-08	-8.9735	8.9735	-1.5726	-2.57502	-8.9735	0.0200918	6.75597e-05	1.35425e-05	198	313
RNA-seq_FROZ_cpm_log2_ensembl_oneway_0.05_NOMTC_foldfilter2.0	ENSMUSG00000020014	380654	cfap54	3	20	3.82922	0.0256614	0.0504005	2.08195	2.08195	-1.21018	1.57064	2.08195	0.607336	0.0945901	0.0182699	313	427
RNA-seq_FROZ_cpm_log2_ensembl_oneway_0.05_NOMTC_foldfilter2.0	ENSMUSG00000090231	14962	cfb	3	20	67.2373	1.26487e-10	1.26726e-08	-2.43934	2.43934	-1.44843	-1.95945	-2.43934	0.000393003	1.74612e-06	1.26831e-06	313	427
RNA-seq_FROZ_cpm_log2_ensembl_oneway_0.05_NOMTC_foldfilter2.0	ENSMUSG00000026365	12628	cfh	3	20	35.3734	3.44232e-08	7.19069e-07	-2.06695	2.06695	-1.23704	-1.41048	-2.06695	0.015309	0.00207047	1.67127e-06	313	427
RNA-seq_FROZ_cpm_log2_ensembl_oneway_0.05_NOMTC_foldfilter2.0	ENSMUSG00000058952	12630	cfi	3	20	105.689	1.94689e-12	1.1169e-09	-2.32104	2.32104	-1.26254	-1.85411	-2.32104	0.000188691	1.61641e-07	1.58179e-06	313	427
RNA-seq_FROZ_cpm_log2_ensembl_oneway_0.05_NOMTC_foldfilter2.0	ENSMUSG00000029161	68567	cgref1	3	20	4.12013	0.0198836	0.0408431	2.23127	2.23127	-1.03078	2.06716	2.23127	0.927054	0.0659821	0.0617647
RNA-seq_FROZ_cpm_log2_ensembl_oneway_0.05_NOMTC_foldfilter2.0	ENSMUSG00000027313	69065	chac1	3	20	5.98179	0.0044149	0.0115669	-4.54449	4.54449	1.11093	-2.19342	-4.54449	0.755309	0.0956792	0.0130025	313	427
RNA-seq_FROZ_cpm_log2_ensembl_oneway_0.05_NOMTC_foldfilter2.0	ENSMUSG00000002835	27221	chaf1a	3	20	9.73576	0.000361342	0.00138768	2.24253	2.24253	1.65719	2.24253	1.33599	0.0236913	0.000335724	0.0796293	198	313
RNA-seq_FROZ_cpm_log2_ensembl_oneway_0.05_NOMTC_foldfilter2.0	ENSMUSG00000015970	218865	chdh	3	20	70.4302	8.30145e-11	9.36893e-09	2.05019	2.05019	1.18772	1.90991	2.05019	0.000454288	5.24669e-05	6.95352e-07	313	427
RNA-seq_FROZ_cpm_log2_ensembl_oneway_0.05_NOMTC_foldfilter2.0	ENSMUSG00000022617	12651	chkb	3	20	29.1183	1.69818e-07	2.5387e-06	2.30711	2.30711	1.13779	1.83753	2.30711	0.17654	0.000167731	1.91444e-05	313	427
RNA-seq_FROZ_cpm_log2_ensembl_oneway_0.05_NOMTC_foldfilter2.0	ENSMUSG00000027536	66371	chmp4c	3	20	4.60493	0.0131627	0.0290459	2.43886	2.43886	1.39645	1.97418	2.43886	0.3602	0.0554354	0.0212996	313	427
RNA-seq_FROZ_cpm_log2_ensembl_oneway_0.05_NOMTC_foldfilter2.0	ENSMUSG00000022041	110902	chrna2	3	20	36.173	2.8557e-08	6.19758e-07	4.85612	4.85612	1.46515	4.18756	4.85612	0.0231796	0.000272637	1.83184e-06	198	313
RNA-seq_FROZ_cpm_log2_ensembl_oneway_0.05_NOMTC_foldfilter2.0	ENSMUSG00000027577	11438	chrna4	3	20	5.74935	0.00526835	0.0134909	4.97915	4.97915	1.57795	4.70296	4.97915	0.461051	0.0295236	0.0243656	198	313
RNA-seq_FROZ_cpm_log2_ensembl_oneway_0.05_NOMTC_foldfilter2.0	ENSMUSG00000027950	11444	chrnb2	3	20	11.6334	0.000124544	0.000560128	2.21811	2.21811	1.40275	1.10814	2.21811	0.0837923	0.548415	0.00115871	313	427
RNA-seq_FROZ_cpm_log2_ensembl_oneway_0.05_NOMTC_foldfilter2.0	ENSMUSG00000038550	229599	ciart	3	20	4.72452	0.0119171	0.0266433	-21.8773	21.8773	-21.8773	1.29128	3.27861	0.109019	0.600668	0.100697
RNA-seq_FROZ_cpm_log2_ensembl_oneway_0.05_NOMTC_foldfilter2.0	ENSMUSG00000033031	224171	cip2a	3	20	4.15531	0.0192872	0.0398235	2.47105	2.47105	1.37159	2.47105	1.51336	0.213726	0.000340281	0.17524	198	313
RNA-seq_FROZ_cpm_log2_ensembl_oneway_0.05_NOMTC_foldfilter2.0	ENSMUSG00000037725	80986	ckap2	3	20	3.72681	0.0281116	0.0543456	3.29803	3.29803	1.9133	3.29803	2.12266	0.0597596	0.0012025	0.0979227	198	313
RNA-seq_FROZ_cpm_log2_ensembl_oneway_0.05_NOMTC_foldfilter2.0	ENSMUSG00000048327	70466	ckap2l	3	20	3.87744	0.0245892	0.0486374	3.12364	3.12364	1.75815	3.12364	1.62384	0.0829436	0.00105325	0.223947	198	313
RNA-seq_FROZ_cpm_log2_ensembl_oneway_0.05_NOMTC_foldfilter2.0	ENSMUSG00000030364	94071	clec2h	3	20	6.10628	0.00402103	0.0106898	-3.81339	3.81339	2.70146	-1.19832	-3.81339	0.111461	0.803192	0.0531944
RNA-seq_FROZ_cpm_log2_ensembl_oneway_0.05_NOMTC_foldfilter2.0	ENSMUSG00000023959	224796	clic5	3	20	11.4794	0.000135243	0.000599155	-2.7437	2.7437	-1.04451	-2.7437	-2.68198	0.810601	0.00207511	0.00583776	198	313
RNA-seq_FROZ_cpm_log2_ensembl_oneway_0.05_NOMTC_foldfilter2.0	ENSMUSG00000008153	232370	clstn3	3	20	46.2671	3.49596e-09	1.29891e-07	8.14344	8.14344	1.76247	4.69482	8.14344	0.0218665	1.7164e-05	1.12666e-06	198	313
RNA-seq_FROZ_cpm_log2_ensembl_oneway_0.05_NOMTC_foldfilter2.0	ENSMUSG00000022235	69574	cmbl	3	20	19.136	4.29022e-06	3.37334e-05	2.09891	2.09891	1.31798	2.09891	2.01611	0.00944928	0.000361158	0.000121088	198	313
RNA-seq_FROZ_cpm_log2_ensembl_oneway_0.05_NOMTC_foldfilter2.0	ENSMUSG00000022025	16840	cnmd	3	20	5.42637	0.00676862	0.0166768	-4.20289	4.20289	-1.80053	-2.77606	-4.20289	0.0879119	0.032019	0.00280659	198	313
RNA-seq_FROZ_cpm_log2_ensembl_oneway_0.05_NOMTC_foldfilter2.0	ENSMUSG00000025650	12836	col7a1	3	20	7.79705	0.00122	0.00391305	3.79649	3.79649	2.08582	2.20709	3.79649	0.0366535	0.0113035	0.000706536	0	198
RNA-seq_FROZ_cpm_log2_ensembl_oneway_0.05_NOMTC_foldfilter2.0	ENSMUSG00000019494	26893	cops6	3	20	53.211	1.02678e-09	5.31827e-08	2.00423	2.00423	1.18485	1.98893	2.00423	0.00327924	3.33927e-06	6.34399e-05	313	427
RNA-seq_FROZ_cpm_log2_ensembl_oneway_0.05_NOMTC_foldfilter2.0	ENSMUSG00000005220	53419	corin	3	20	16.8066	1.08808e-05	7.3026e-05	2.74376	2.74376	1.58863	1.91628	2.74376	0.0336128	0.00839529	0.000880244	313	427
RNA-seq_FROZ_cpm_log2_ensembl_oneway_0.05_NOMTC_foldfilter2.0	ENSMUSG00000078937	12895	cpt1b	3	20	6.43582	0.00315223	0.0087022	-8.98426	8.98426	-8.98426	2.72884	8.23063	0.100093	0.33129	0.00827753	313	427
RNA-seq_FROZ_cpm_log2_ensembl_oneway_0.05_NOMTC_foldfilter2.0	ENSMUSG00000028607	12896	cpt2	3	20	71.7114	7.04502e-11	8.3185e-09	2.58682	2.58682	1.2003	2.21075	2.58682	0.000344466	9.28077e-05	3.38565e-06	198	313
RNA-seq_FROZ_cpm_log2_ensembl_oneway_0.05_NOMTC_foldfilter2.0	ENSMUSG00000026853	12908	crat	3	20	73.9998	5.28945e-11	6.94763e-09	7.4846	7.4846	1.12685	4.9177	7.4846	0.408811	5.58651e-05	8.08282e-08	198	313
RNA-seq_FROZ_cpm_log2_ensembl_oneway_0.05_NOMTC_foldfilter2.0	ENSMUSG00000040713	433375	creg1	3	20	27.4347	2.73571e-07	3.66859e-06	2.27927	2.27927	1.12618	1.88971	2.27927	0.00329331	0.00328091	8.76461e-05	313	427
RNA-seq_FROZ_cpm_log2_ensembl_oneway_0.05_NOMTC_foldfilter2.0	ENSMUSG00000003623	74114	crot	3	20	23.5222	9.12329e-07	9.70365e-06	2.22048	2.22048	1.41119	2.22048	2.07914	0.000366597	0.000293776	0.000114802	198	313
RNA-seq_FROZ_cpm_log2_ensembl_oneway_0.05_NOMTC_foldfilter2.0	ENSMUSG00000030905	12971	crym	3	20	12.882	6.53836e-05	0.000327106	2.08553	2.08553	1.28412	1.55606	2.08553	0.111365	0.018622	0.00109667	313	427
RNA-seq_FROZ_cpm_log2_ensembl_oneway_0.05_NOMTC_foldfilter2.0	ENSMUSG00000071713	12983	csf2rb	3	20	21.3293	1.92018e-06	1.74236e-05	2.54837	2.54837	1.03248	2.21773	2.54837	0.821206	0.00117674	3.80463e-05	198	313
RNA-seq_FROZ_cpm_log2_ensembl_oneway_0.05_NOMTC_foldfilter2.0	ENSMUSG00000087382	74161	ctcflos	3	20	6.95936	0.00216555	0.00632683	-2.42138	2.42138	-2.42138	-2.02101	-1.35401	0.00199669	0.0149812	0.0922698	0	198
RNA-seq_FROZ_cpm_log2_ensembl_oneway_0.05_NOMTC_foldfilter2.0	ENSMUSG00000052928	269037	ctif	3	20	34.1586	4.60374e-08	8.98375e-07	2.24671	2.24671	1.03399	1.3876	2.24671	0.678836	0.0132626	1.16288e-06	313	427
RNA-seq_FROZ_cpm_log2_ensembl_oneway_0.05_NOMTC_foldfilter2.0	ENSMUSG00000028633	51797	ctps	3	20	14.7296	2.70105e-05	0.000156306	2.05966	2.05966	1.42015	2.05966	1.96037	0.0010957	0.000250055	0.0013774	198	313
RNA-seq_FROZ_cpm_log2_ensembl_oneway_0.05_NOMTC_foldfilter2.0	ENSMUSG00000029380	14825	cxcl1	3	20	11.6008	0.000126731	0.000567764	-2.20823	2.20823	1.23753	2.00074	-2.20823	0.301465	0.0606949	0.00119772	313	427
RNA-seq_FROZ_cpm_log2_ensembl_oneway_0.05_NOMTC_foldfilter2.0	ENSMUSG00000021508	57266	cxcl14	3	20	7.39995	0.00159505	0.00490702	-2.15278	2.15278	-1.15168	1.79232	-2.15278	0.678367	0.123238	0.0722927
RNA-seq_FROZ_cpm_log2_ensembl_oneway_0.05_NOMTC_foldfilter2.0	ENSMUSG00000003555	13074	cyp17a1	3	20	5.4941	0.00641895	0.0159222	-3.34709	3.34709	-3.34709	-1.11722	1.8578	0.0102336	0.832994	0.14732	0	198
RNA-seq_FROZ_cpm_log2_ensembl_oneway_0.05_NOMTC_foldfilter2.0	ENSMUSG00000032310	13077	cyp1a2	3	20	51.0776	1.47275e-09	6.72783e-08	-2.12784	2.12784	-1.11943	-1.97801	-2.12784	0.203443	3.96497e-05	2.0311e-05	313	427
RNA-seq_FROZ_cpm_log2_ensembl_oneway_0.05_NOMTC_foldfilter2.0	ENSMUSG00000024987	13082	cyp26a1	3	20	3.59939	0.0315213	0.0597695	2.36333	2.36333	-1.49083	2.36333	-1.03068	0.147093	0.00921044	0.953755	198	313
RNA-seq_FROZ_cpm_log2_ensembl_oneway_0.05_NOMTC_foldfilter2.0	ENSMUSG00000063415	232174	cyp26b1	3	20	4.24892	0.0177929	0.0373469	-3.02149	3.02149	-3.02149	1.29898	1.19414	0.0260837	0.550931	0.579637	0	198
RNA-seq_FROZ_cpm_log2_ensembl_oneway_0.05_NOMTC_foldfilter2.0	ENSMUSG00000091867	233005	cyp2a22	3	20	66.2619	1.44373e-10	1.38751e-08	17.9707	17.9707	-1.14076	3.8059	17.9707	0.515328	0.000628896	5.17001e-07	198	313
RNA-seq_FROZ_cpm_log2_ensembl_oneway_0.05_NOMTC_foldfilter2.0	ENSMUSG00000074254	13086	cyp2a4	3	20	75.6216	4.3382e-11	6.49642e-09	115.643	115.643	-1.12877	13.1052	115.643	0.761964	0.000241315	1.21668e-07	198	313
RNA-seq_FROZ_cpm_log2_ensembl_oneway_0.05_NOMTC_foldfilter2.0	ENSMUSG00000005547	13087	cyp2a5	3	20	19.7057	3.46001e-06	2.83745e-05	3.2929	3.2929	1.1114	1.65491	3.2929	0.313067	0.0216956	0.00024865	313	427
RNA-seq_FROZ_cpm_log2_ensembl_oneway_0.05_NOMTC_foldfilter2.0	ENSMUSG00000040660	13094	cyp2b9	3	20	54.8786	7.81342e-10	4.51719e-08	65.0278	65.0278	-1.89064	9.47301	65.0278	0.145657	0.000359048	1.07247e-06	198	313
RNA-seq_FROZ_cpm_log2_ensembl_oneway_0.05_NOMTC_foldfilter2.0	ENSMUSG00000042248	13096	cyp2c37	3	20	8.81393	0.000632965	0.00223608	-2.34124	2.34124	-1.08163	-2.34124	-1.85602	0.619074	0.00864555	0.00170504	198	313
RNA-seq_FROZ_cpm_log2_ensembl_oneway_0.05_NOMTC_foldfilter2.0	ENSMUSG00000032808	13097	cyp2c38	3	20	27.975	2.34176e-07	3.25952e-06	8.09532	8.09532	1.11467	3.1068	8.09532	0.729232	0.00147057	1.35028e-05	198	313
RNA-seq_FROZ_cpm_log2_ensembl_oneway_0.05_NOMTC_foldfilter2.0	ENSMUSG00000025003	13098	cyp2c39	3	20	15.5317	1.88273e-05	0.000115713	4.54078	4.54078	-1.27243	1.79602	4.54078	0.267312	0.0584948	0.000797085	313	427
RNA-seq_FROZ_cpm_log2_ensembl_oneway_0.05_NOMTC_foldfilter2.0	ENSMUSG00000025004	13099	cyp2c40	3	20	7.35108	0.00164934	0.00504288	-8.99463	8.99463	-1.13757	-8.72599	-8.99463	0.802383	0.0155408	0.0025767	198	313
RNA-seq_FROZ_cpm_log2_ensembl_oneway_0.05_NOMTC_foldfilter2.0	ENSMUSG00000054827	107141	cyp2c50	3	20	9.22648	0.000490646	0.00180708	-2.01612	2.01612	-1.04875	-2.01612	-1.63361	0.675667	0.0126142	0.00257664	198	313
RNA-seq_FROZ_cpm_log2_ensembl_oneway_0.05_NOMTC_foldfilter2.0	ENSMUSG00000093610	638988	cyp2c53-ps	3	20	3.48641	0.0349226	0.0651985	-51.0825	51.0825	1.37258	-44.6906	-51.0825	0.277577	0.0832048	0.0740651
RNA-seq_FROZ_cpm_log2_ensembl_oneway_0.05_NOMTC_foldfilter2.0	ENSMUSG00000067225	404195	cyp2c54	3	20	8.28101	0.000888096	0.00298309	-2.07723	2.07723	-1.11841	-2.07723	-1.53046	0.438241	0.00866529	0.0160735	198	313
RNA-seq_FROZ_cpm_log2_ensembl_oneway_0.05_NOMTC_foldfilter2.0	ENSMUSG00000025002	72082	cyp2c55	3	20	8.73848	0.000663605	0.00233191	-2.76243	2.76243	1.11072	-2.76243	-1.76531	0.698136	0.00887437	0.0659847	198	313
RNA-seq_FROZ_cpm_log2_ensembl_oneway_0.05_NOMTC_foldfilter2.0	ENSMUSG00000062624	545288	cyp2c67	3	20	20.3153	2.76242e-06	2.33832e-05	-2.26828	2.26828	-1.01585	-1.98264	-2.26828	0.866842	0.000121566	0.00152589	313	427
RNA-seq_FROZ_cpm_log2_ensembl_oneway_0.05_NOMTC_foldfilter2.0	ENSMUSG00000074882	433247	cyp2c68	3	20	10.566	0.000223631	0.000921032	-2.18511	2.18511	1.04822	-2.18511	-2.06766	0.760499	0.0088286	0.00112872	198	313
RNA-seq_FROZ_cpm_log2_ensembl_oneway_0.05_NOMTC_foldfilter2.0	ENSMUSG00000023963	56050	cyp39a1	3	20	9.95604	0.000317445	0.00124206	-2.56824	2.56824	-1.40417	-2.56824	1.06256	0.034922	0.0032014	0.757627	198	313
RNA-seq_FROZ_cpm_log2_ensembl_oneway_0.05_NOMTC_foldfilter2.0	ENSMUSG00000054417	337924	cyp3a44	3	20	8.67596	0.000690229	0.00240966	-4.5906	4.5906	-1.68848	-4.5906	-4.10904	0.0445155	0.00125585	0.00784665	198	313
RNA-seq_FROZ_cpm_log2_ensembl_oneway_0.05_NOMTC_foldfilter2.0	ENSMUSG00000066072	13117	cyp4a10	3	20	94.098	5.76439e-12	1.91227e-09	404.832	404.832	2.20601	234.658	404.832	0.200626	1.1567e-05	4.07705e-05	198	313
RNA-seq_FROZ_cpm_log2_ensembl_oneway_0.05_NOMTC_foldfilter2.0	ENSMUSG00000078597	13118	cyp4a12b	3	20	10.8789	0.000187709	0.000790613	3.83648	3.83648	1.58339	3.83648	2.78064	0.0308271	0.000367195	0.00620375	198	313
RNA-seq_FROZ_cpm_log2_ensembl_oneway_0.05_NOMTC_foldfilter2.0	ENSMUSG00000028715	13119	cyp4a14	3	20	104.677	2.13063e-12	1.13334e-09	2225.1	2225.1	3.98024	1224.28	2225.1	0.0847162	1.27e-05	3.7939e-05	198	313
RNA-seq_FROZ_cpm_log2_ensembl_oneway_0.05_NOMTC_foldfilter2.0	ENSMUSG00000028712	666168	cyp4a31	3	20	46.7105	3.21787e-09	1.21581e-07	127.761	127.761	2.6746	64.3963	127.761	0.169316	0.00040633	0.000389298	198	313
RNA-seq_FROZ_cpm_log2_ensembl_oneway_0.05_NOMTC_foldfilter2.0	ENSMUSG00000063929	100040843	cyp4a32	3	20	97.2431	4.24305e-12	1.64218e-09	9.7062	9.7062	1.18303	5.64265	9.7062	0.305913	2.06394e-05	1.69394e-05	198	313
RNA-seq_FROZ_cpm_log2_ensembl_oneway_0.05_NOMTC_foldfilter2.0	ENSMUSG00000061126	320997	cyp4f39	3	20	11.3397	0.000145819	0.000639055	2.55043	2.55043	-1.2522	2.55043	2.12334	0.329713	0.00244858	0.0194143	198	313
RNA-seq_FROZ_cpm_log2_ensembl_oneway_0.05_NOMTC_foldfilter2.0	ENSMUSG00000079057	102294	cyp4v3	3	20	41.1033	9.68919e-09	2.74389e-07	-2.17392	2.17392	-1.01193	-1.95573	-2.17392	0.884194	0.000158139	6.31929e-06	313	427
RNA-seq_FROZ_cpm_log2_ensembl_oneway_0.05_NOMTC_foldfilter2.0	ENSMUSG00000028240	13122	cyp7a1	3	20	8.07143	0.00101779	0.0033588	3.53333	3.53333	1.43609	3.53333	2.4649	0.239131	0.000132881	0.00807668	198	313
RNA-seq_FROZ_cpm_log2_ensembl_oneway_0.05_NOMTC_foldfilter2.0	ENSMUSG00000039519	13123	cyp7b1	3	20	40.2134	1.16777e-08	3.19657e-07	-4.21256	4.21256	1.33303	-1.26803	-4.21256	0.0805237	0.169025	3.74221e-05	313	427
RNA-seq_FROZ_cpm_log2_ensembl_oneway_0.05_NOMTC_foldfilter2.0	ENSMUSG00000006711	210108	d130043k22rik	3	20	17.4501	8.34103e-06	5.82534e-05	-2.00412	2.00412	-2.00412	1.08862	1.97324	0.00950926	0.578156	0.0031915	0	198
RNA-seq_FROZ_cpm_log2_ensembl_oneway_0.05_NOMTC_foldfilter2.0	ENSMUSG00000052563	97775	d930048n14rik	3	20	11.3824	0.000142499	0.000627518	-3.28651	3.28651	-1.68344	-3.28651	-2.71329	0.0687591	0.000672031	0.00196428	198	313
RNA-seq_FROZ_cpm_log2_ensembl_oneway_0.05_NOMTC_foldfilter2.0	ENSMUSG00000032380	13143	dapk2	3	20	42.23	7.6872e-09	2.3696e-07	2.51327	2.51327	1.21606	1.52259	2.51327	0.0733877	0.00211833	7.69534e-06	313	427
RNA-seq_FROZ_cpm_log2_ensembl_oneway_0.05_NOMTC_foldfilter2.0	ENSMUSG00000026385	13167	dbi	3	20	87.6715	1.11174e-11	2.53933e-09	2.55536	2.55536	1.32358	2.55136	2.55536	0.00222145	1.8311e-06	1.49851e-08	198	313
RNA-seq_FROZ_cpm_log2_ensembl_oneway_0.05_NOMTC_foldfilter2.0	ENSMUSG00000059824	13170	dbp	3	20	16.2715	1.36469e-05	8.82331e-05	11.1836	11.1836	1.18028	4.46773	11.1836	0.193038	0.00325207	0.00298871	198	313
RNA-seq_FROZ_cpm_log2_ensembl_oneway_0.05_NOMTC_foldfilter2.0	ENSMUSG00000049106	320808	dcaf5	3	20	43.6297	5.80829e-09	1.94459e-07	2.00195	2.00195	1.26533	1.71148	2.00195	0.00114685	0.000136465	2.58974e-06	313	427
RNA-seq_FROZ_cpm_log2_ensembl_oneway_0.05_NOMTC_foldfilter2.0	ENSMUSG00000022129	13190	dct	3	20	5.26022	0.00771788	0.0185883	-4.77041	4.77041	1.05478	-3.36544	-4.77041	0.890556	0.0769038	0.00406317	313	427
RNA-seq_FROZ_cpm_log2_ensembl_oneway_0.05_NOMTC_foldfilter2.0	ENSMUSG00000051674	100737	dcun1d4	3	20	82.2835	1.99762e-11	3.72755e-09	2.41432	2.41432	1.16454	1.86725	2.41432	0.035323	1.35158e-05	3.44403e-07	313	427
RNA-seq_FROZ_cpm_log2_ensembl_oneway_0.05_NOMTC_foldfilter2.0	ENSMUSG00000061313	72108	ddhd2	3	20	135.985	1.79967e-13	4.41478e-10	4.72509	4.72509	1.17585	2.48261	4.72509	0.107561	3.34437e-06	3.25623e-08	198	313
RNA-seq_FROZ_cpm_log2_ensembl_oneway_0.05_NOMTC_foldfilter2.0	ENSMUSG00000030641	74041	ddias	3	20	9.37065	0.000449526	0.00167601	3.56366	3.56366	2.37865	3.56366	1.4909	0.00186936	0.000124663	0.211241	0	198
RNA-seq_FROZ_cpm_log2_ensembl_oneway_0.05_NOMTC_foldfilter2.0	ENSMUSG00000020108	74747	ddit4	3	20	14.193	3.46433e-05	0.000191835	-2.94988	2.94988	-1.22805	-1.79765	-2.94988	0.300641	0.0126553	4.8204e-05	313	427
RNA-seq_FROZ_cpm_log2_ensembl_oneway_0.05_NOMTC_foldfilter2.0	ENSMUSG00000028223	67460	decr1	3	20	97.924	3.9756e-12	1.58263e-09	3.31756	3.31756	1.33472	2.88938	3.31756	5.58573e-05	3.98974e-05	4.03644e-08	198	313
RNA-seq_FROZ_cpm_log2_ensembl_oneway_0.05_NOMTC_foldfilter2.0	ENSMUSG00000036775	26378	decr2	3	20	57.3863	5.25202e-10	3.41946e-08	2.7541	2.7541	1.29204	2.7541	2.58998	0.00104225	1.80642e-06	5.49332e-05	198	313
RNA-seq_FROZ_cpm_log2_ensembl_oneway_0.05_NOMTC_foldfilter2.0	ENSMUSG00000044748	13214	defb1	3	20	13.0671	5.9628e-05	0.000302438	2.93495	2.93495	-1.88376	1.70058	2.93495	0.054063	0.118179	0.00125946	313	427
RNA-seq_FROZ_cpm_log2_ensembl_oneway_0.05_NOMTC_foldfilter2.0	ENSMUSG00000009092	70377	derl3	3	20	13.5983	4.5983e-05	0.000242682	-22.7916	22.7916	-3.31202	-7.56251	-22.7916	0.0103052	0.00872578	3.34643e-05	0	198
RNA-seq_FROZ_cpm_log2_ensembl_oneway_0.05_NOMTC_foldfilter2.0	ENSMUSG00000034731	380921	dgkh	3	20	21.6223	1.73282e-06	1.60421e-05	3.13211	3.13211	-1.05634	1.92051	3.13211	0.450176	0.0351609	1.8798e-07	313	427
RNA-seq_FROZ_cpm_log2_ensembl_oneway_0.05_NOMTC_foldfilter2.0	ENSMUSG00000037544	218977	dlgap5	3	20	6.32703	0.00341387	0.00932474	3.70541	3.70541	2.07027	3.70541	2.98839	0.0368608	0.00119043	0.019591	0	198
RNA-seq_FROZ_cpm_log2_ensembl_oneway_0.05_NOMTC_foldfilter2.0	ENSMUSG00000048138	226049	dmrt2	3	20	6.17869	0.00380975	0.0102217	2.63879	2.63879	1.39108	2.63879	2.1904	0.283776	0.000236372	0.0036243	198	313
RNA-seq_FROZ_cpm_log2_ensembl_oneway_0.05_NOMTC_foldfilter2.0	Dnaic1			3	20	15.193	2.18925e-05	0.000131534	-4.44971	4.44971	-1.31127	-2.59999	-4.44971	0.154535	0.00226441	0.000720947	198	313
RNA-seq_FROZ_cpm_log2_ensembl_oneway_0.05_NOMTC_foldfilter2.0	ENSMUSG00000036052	56323	dnajb5	3	20	22.6249	1.22887e-06	1.22649e-05	-3.11822	3.11822	-1.61487	-2.00687	-3.11822	0.00320455	0.000402649	8.28411e-05	198	313
RNA-seq_FROZ_cpm_log2_ensembl_oneway_0.05_NOMTC_foldfilter2.0	ENSMUSG00000025195	71972	dnmbp	3	20	43.0419	6.52761e-09	2.11019e-07	2.13933	2.13933	1.07366	1.44462	2.13933	0.35388	0.00029382	2.10373e-06	313	427
RNA-seq_FROZ_cpm_log2_ensembl_oneway_0.05_NOMTC_foldfilter2.0	ENSMUSG00000019278	13479	dpep1	3	20	5.05123	0.00912428	0.0213579	-2.61928	2.61928	-1.37327	-1.78475	-2.61928	0.0650566	0.0182557	0.0173295	313	427
RNA-seq_FROZ_cpm_log2_ensembl_oneway_0.05_NOMTC_foldfilter2.0	ENSMUSG00000026958	83768	dpp7	3	20	11.8102	0.000113395	0.000518179	-2.01668	2.01668	-1.47567	-1.53947	-2.01668	0.00843388	0.0153046	0.000236521	313	427
RNA-seq_FROZ_cpm_log2_ensembl_oneway_0.05_NOMTC_foldfilter2.0	ENSMUSG00000034774	211924	dsg1c	3	20	9.53423	0.000407395	0.00153786	-3.44049	3.44049	-1.02338	-3.44049	-2.1448	0.883195	0.000766681	0.0497546	198	313
RNA-seq_FROZ_cpm_log2_ensembl_oneway_0.05_NOMTC_foldfilter2.0	ENSMUSG00000037474	76843	dtl	3	20	9.61359	0.000388532	0.00147545	2.60651	2.60651	1.90385	2.60651	1.31052	0.0066468	0.000745134	0.24525	198	313
RNA-seq_FROZ_cpm_log2_ensembl_oneway_0.05_NOMTC_foldfilter2.0	ENSMUSG00000034765	240672	dusp5	3	20	3.84599	0.0252828	0.049762	2.23361	2.23361	1.0372	1.94073	2.23361	0.904111	0.0747276	0.0164622	313	427
RNA-seq_FROZ_cpm_log2_ensembl_oneway_0.05_NOMTC_foldfilter2.0	ENSMUSG00000019960	67603	dusp6	3	20	32.6081	6.75705e-08	1.20084e-06	2.57519	2.57519	1.07746	1.29536	2.57519	0.459096	0.0690734	1.05654e-06	313	427
RNA-seq_FROZ_cpm_log2_ensembl_oneway_0.05_NOMTC_foldfilter2.0	ENSMUSG00000037887	18218	dusp8	3	20	26.7006	3.39275e-07	4.29387e-06	7.641	7.641	1.066	4.55524	7.641	0.853911	0.000423552	0.000102148	198	313
RNA-seq_FROZ_cpm_log2_ensembl_oneway_0.05_NOMTC_foldfilter2.0	ENSMUSG00000037259	241688	dzank1	3	20	4.15268	0.0193311	0.0398786	-2.70353	2.70353	-1.39878	-1.79411	-2.70353	0.283673	0.0704733	0.00768552	313	427
RNA-seq_FROZ_cpm_log2_ensembl_oneway_0.05_NOMTC_foldfilter2.0	ENSMUSG00000096957	102132	e230013l22rik	3	20	9.90513	0.000327044	0.00127353	2.75372	2.75372	1.48378	1.87725	2.75372	0.102	0.0132047	0.000555536	313	427
RNA-seq_FROZ_cpm_log2_ensembl_oneway_0.05_NOMTC_foldfilter2.0	ENSMUSG00000087231	320172	e230016m11rik	3	20	4.88199	0.0104693	0.0239246	2.36143	2.36143	2.36143	1.29955	1.57776	0.00827649	0.224746	0.0854983	0	198
RNA-seq_FROZ_cpm_log2_ensembl_oneway_0.05_NOMTC_foldfilter2.0	ENSMUSG00000046179	108961	e2f8	3	20	5.32951	0.00730539	0.0177575	2.58609	2.58609	1.25756	2.58609	2.35942	0.525488	0.00645966	0.00872706	198	313
RNA-seq_FROZ_cpm_log2_ensembl_oneway_0.05_NOMTC_foldfilter2.0	ENSMUSG00000109841	100503619	e330011o21rik	3	20	5.34756	0.0072019	0.0175488	2.36193	2.36193	-1.25182	1.04172	2.36193	0.490465	0.889099	0.00655762	313	427
RNA-seq_FROZ_cpm_log2_ensembl_oneway_0.05_NOMTC_foldfilter2.0	ENSMUSG00000053898	51798	ech1	3	20	126.789	3.49942e-13	4.41632e-10	2.85812	2.85812	1.10926	2.4069	2.85812	0.0329165	1.55695e-05	6.04414e-09	198	313
RNA-seq_FROZ_cpm_log2_ensembl_oneway_0.05_NOMTC_foldfilter2.0	ENSMUSG00000024132	13177	eci1	3	20	57.6037	5.07794e-10	3.33731e-08	3.15253	3.15253	1.22104	3.15253	3.06704	0.00112796	0.000304961	7.47912e-06	198	313
RNA-seq_FROZ_cpm_log2_ensembl_oneway_0.05_NOMTC_foldfilter2.0	ENSMUSG00000021417	23986	eci2	3	20	51.5723	1.35302e-09	6.39039e-08	3.16562	3.16562	1.06989	2.81723	3.16562	0.318752	0.000149968	1.03686e-05	198	313
RNA-seq_FROZ_cpm_log2_ensembl_oneway_0.05_NOMTC_foldfilter2.0	ENSMUSG00000043631	407800	ecm2	3	20	3.13964	0.0481036	0.0853033	-2.15587	2.15587	-1.03412	-2.15587	-1.5143	0.909604	0.0537919	0.150487
RNA-seq_FROZ_cpm_log2_ensembl_oneway_0.05_NOMTC_foldfilter2.0	ENSMUSG00000027699	13605	ect2	3	20	4.91439	0.0101959	0.0234035	2.84113	2.84113	1.66419	2.84113	2.20694	0.0716113	0.00121123	0.0435162	198	313
RNA-seq_FROZ_cpm_log2_ensembl_oneway_0.05_NOMTC_foldfilter2.0	ENSMUSG00000034457	245527	eda2r	3	20	3.51033	0.0341705	0.0640519	2.96773	2.96773	1.44767	2.96773	1.87412	0.3119	0.0113993	0.165413	198	313
RNA-seq_FROZ_cpm_log2_ensembl_oneway_0.05_NOMTC_foldfilter2.0	ENSMUSG00000036611	67484	eepd1	3	20	24.8318	5.99758e-07	6.89475e-06	2.24677	2.24677	1.14567	1.89575	2.24677	0.287972	0.000524503	9.93376e-05	313	427
RNA-seq_FROZ_cpm_log2_ensembl_oneway_0.05_NOMTC_foldfilter2.0	ENSMUSG00000020658	668212	efr3b	3	20	8.35327	0.000847673	0.00286457	-2.96772	2.96772	-1.59913	-1.1145	-2.96772	0.111884	0.632519	0.00141252	313	427
RNA-seq_FROZ_cpm_log2_ensembl_oneway_0.05_NOMTC_foldfilter2.0	ENSMUSG00000038418	13653	egr1	3	20	11.2953	0.000149377	0.000652026	9.28999	9.28999	9.28999	3.10653	7.02149	0.000234101	0.0268179	0.000454337	0	198
RNA-seq_FROZ_cpm_log2_ensembl_oneway_0.05_NOMTC_foldfilter2.0	ENSMUSG00000022853	74147	ehhadh	3	20	108.288	1.54987e-12	1.0283e-09	39.8486	39.8486	1.3267	26.5734	39.8486	0.00711216	0.000154707	9.40563e-09	198	313
RNA-seq_FROZ_cpm_log2_ensembl_oneway_0.05_NOMTC_foldfilter2.0	ENSMUSG00000090264	108112	eif4ebp3	3	20	5.69794	0.00548055	0.0139446	-2.05991	2.05991	-1.01924	-1.81504	-2.05991	0.944745	0.0404359	0.0191382	313	427
RNA-seq_FROZ_cpm_log2_ensembl_oneway_0.05_NOMTC_foldfilter2.0	ENSMUSG00000056698	232089	elmod3	3	20	59.9821	3.53736e-10	2.66411e-08	3.46798	3.46798	1.11688	1.9171	3.46798	0.0580751	0.0028502	9.71432e-08	313	427
RNA-seq_FROZ_cpm_log2_ensembl_oneway_0.05_NOMTC_foldfilter2.0	ENSMUSG00000038754	12686	elovl3	3	20	38.5347	1.67694e-08	4.15744e-07	-6.40783	6.40783	-1.12404	-3.12739	-6.40783	0.284586	0.000536407	7.59908e-05	198	313
RNA-seq_FROZ_cpm_log2_ensembl_oneway_0.05_NOMTC_foldfilter2.0	ENSMUSG00000032349	68801	elovl5	3	20	28.842	1.83361e-07	2.69206e-06	2.68059	2.68059	1.23247	2.68059	2.49516	0.14646	4.81622e-05	0.000115922	198	313
RNA-seq_FROZ_cpm_log2_ensembl_oneway_0.05_NOMTC_foldfilter2.0	ENSMUSG00000041220	170439	elovl6	3	20	70.7576	7.95848e-11	9.08897e-09	5.2247	5.2247	1.28248	2.65456	5.2247	0.132218	0.000228605	8.30129e-06	198	313
RNA-seq_FROZ_cpm_log2_ensembl_oneway_0.05_NOMTC_foldfilter2.0	ENSMUSG00000041773	13803	enc1	3	20	41.4052	9.1017e-09	2.62151e-07	4.04831	4.04831	1.25043	2.14532	4.04831	0.151648	0.000253061	7.64114e-07	198	313
RNA-seq_FROZ_cpm_log2_ensembl_oneway_0.05_NOMTC_foldfilter2.0	ENSMUSG00000063524	13806	eno1	3	20	17.8391	7.12662e-06	5.12906e-05	2.16977	2.16977	1.30726	1.63605	2.16977	0.0646193	0.00773126	0.000608857	313	427
RNA-seq_FROZ_cpm_log2_ensembl_oneway_0.05_NOMTC_foldfilter2.0	ENSMUSG00000021236	12499	entpd5	3	20	35.4135	3.40994e-08	7.14804e-07	3.00775	3.00775	1.32087	2.58067	3.00775	0.000203455	0.000951635	2.71339e-05	198	313
RNA-seq_FROZ_cpm_log2_ensembl_oneway_0.05_NOMTC_foldfilter2.0	ENSMUSG00000087590	69749	epb41l4aos	3	20	4.88734	0.0104235	0.0238397	2.99251	2.99251	2.99251	2.54523	2.86212	0.0319386	0.0556438	0.0407583	0	198
RNA-seq_FROZ_cpm_log2_ensembl_oneway_0.05_NOMTC_foldfilter2.0	ENSMUSG00000038776	13849	ephx1	3	20	61.578	2.79524e-10	2.29095e-08	4.31652	4.31652	1.41509	3.42046	4.31652	0.00595205	2.74338e-05	8.995e-08	198	313
RNA-seq_FROZ_cpm_log2_ensembl_oneway_0.05_NOMTC_foldfilter2.0	ENSMUSG00000043439	103551	epop	3	20	10.3459	0.000253415	0.00102779	2.39684	2.39684	1.1873	1.57492	2.39684	0.390385	0.0667272	0.00289885	313	427
RNA-seq_FROZ_cpm_log2_ensembl_oneway_0.05_NOMTC_foldfilter2.0	ENSMUSG00000026610	26381	esrrg	3	20	8.19398	0.000939609	0.00313541	2.26291	2.26291	-1.8003	1.46656	2.26291	0.112997	0.291272	0.0301606	313	427
RNA-seq_FROZ_cpm_log2_ensembl_oneway_0.05_NOMTC_foldfilter2.0	ENSMUSG00000034282	14027	evpl	3	20	4.931	0.0100588	0.023135	2.53933	2.53933	1.26434	1.9505	2.53933	0.523783	0.0893055	0.0314825	313	427
RNA-seq_FROZ_cpm_log2_ensembl_oneway_0.05_NOMTC_foldfilter2.0	ENSMUSG00000048647	241624	exd1	3	20	18.4962	5.49321e-06	4.1282e-05	2.19682	2.19682	1.07866	1.17371	2.19682	0.588068	0.226947	7.59533e-05	313	427
RNA-seq_FROZ_cpm_log2_ensembl_oneway_0.05_NOMTC_foldfilter2.0	ENSMUSG00000031645	109821	f11	3	20	75.3456	4.48586e-11	6.49642e-09	-2.98474	2.98474	1.01606	-1.87156	-2.98474	0.815392	0.000509069	4.88749e-08	313	427
RNA-seq_FROZ_cpm_log2_ensembl_oneway_0.05_NOMTC_foldfilter2.0	ENSMUSG00000028128	14066	f3	3	20	26.4839	3.61854e-07	4.54208e-06	2.73865	2.73865	1.5194	2.73865	2.24208	0.00212957	0.000113186	1.53254e-05	198	313
RNA-seq_FROZ_cpm_log2_ensembl_oneway_0.05_NOMTC_foldfilter2.0	ENSMUSG00000026579	14067	f5	3	20	128.595	3.05755e-13	4.41478e-10	-2.3806	2.3806	-1.74582	-2.3806	-2.37902	3.87394e-08	9.02272e-08	9.35088e-08	198	313
RNA-seq_FROZ_cpm_log2_ensembl_oneway_0.05_NOMTC_foldfilter2.0	F630111L10Rik			3	20	3.11423	0.0492624	0.0871253	-40.5022	40.5022	1.26767	-40.5022	-1.03929	0.533506	0.137303	0.927417
RNA-seq_FROZ_cpm_log2_ensembl_oneway_0.05_NOMTC_foldfilter2.0	ENSMUSG00000054422	14080	fabp1	3	20	35.2871	3.51316e-08	7.29492e-07	3.61882	3.61882	1.60847	3.61882	3.08464	0.0105301	1.44442e-05	5.58821e-05	198	313
RNA-seq_FROZ_cpm_log2_ensembl_oneway_0.05_NOMTC_foldfilter2.0	ENSMUSG00000027533	16592	fabp5	3	20	11.4969	0.000133976	0.000594461	-2.07399	2.07399	-1.18517	1.30167	-2.07399	0.32188	0.18082	0.00201586	313	427
RNA-seq_FROZ_cpm_log2_ensembl_oneway_0.05_NOMTC_foldfilter2.0	ENSMUSG00000021750	268709	fam107a	3	20	4.27178	0.0174474	0.0367104	-510.763	510.763	-6.16946	-510.763	-86.6203	0.00151584	0.0294685	0.0428507	0	198
RNA-seq_FROZ_cpm_log2_ensembl_oneway_0.05_NOMTC_foldfilter2.0	ENSMUSG00000036136	104943	fam110c	3	20	12.287	8.8433e-05	0.000420668	2.32691	2.32691	-1.01673	1.78066	2.32691	0.920042	0.0143793	0.000174692	313	427
RNA-seq_FROZ_cpm_log2_ensembl_oneway_0.05_NOMTC_foldfilter2.0	ENSMUSG00000006218	277743	fam131c	3	20	13.7233	4.32975e-05	0.000230959	2.90302	2.90302	1.49558	2.56416	2.90302	0.115736	0.00183863	0.000892055	198	313
RNA-seq_FROZ_cpm_log2_ensembl_oneway_0.05_NOMTC_foldfilter2.0	ENSMUSG00000019856	75906	fam184a	3	20	4.10385	0.0201664	0.0413143	-2.63674	2.63674	-1.73762	-1.13708	-2.63674	0.131481	0.737649	0.0154451	313	427
RNA-seq_FROZ_cpm_log2_ensembl_oneway_0.05_NOMTC_foldfilter2.0	ENSMUSG00000041930	433940	fam222a	3	20	33.46	5.46262e-08	1.02013e-06	-9.52288	9.52288	-1.37496	-4.20666	-9.52288	0.0628541	1.54372e-05	0.000254317	198	313
RNA-seq_FROZ_cpm_log2_ensembl_oneway_0.05_NOMTC_foldfilter2.0	ENSMUSG00000043681	69134	fam25c	3	20	21.2835	1.95147e-06	1.75872e-05	-2.29476	2.29476	1.42763	1.05199	-2.29476	0.0278122	0.706944	0.00211852	313	427
RNA-seq_FROZ_cpm_log2_ensembl_oneway_0.05_NOMTC_foldfilter2.0	ENSMUSG00000032224	76886	fam81a	3	20	25.5822	4.75265e-07	5.71837e-06	-3.96434	3.96434	-1.32658	-2.13662	-3.96434	0.0722809	0.00129361	5.01511e-05	198	313
RNA-seq_FROZ_cpm_log2_ensembl_oneway_0.05_NOMTC_foldfilter2.0	ENSMUSG00000022408	213956	fam83f	3	20	3.52656	0.0336701	0.0632842	2.22368	2.22368	2.22368	1.99354	2.00545	0.00888834	0.0385629	0.0266915	0	198
RNA-seq_FROZ_cpm_log2_ensembl_oneway_0.05_NOMTC_foldfilter2.0	ENSMUSG00000039187	208836	fanci	3	20	4.60373	0.0131759	0.0290705	2.71973	2.71973	1.45909	2.71973	1.43788	0.191603	0.00120148	0.225392	198	313
RNA-seq_FROZ_cpm_log2_ensembl_oneway_0.05_NOMTC_foldfilter2.0	ENSMUSG00000025153	14104	fasn	3	20	28.1883	2.20376e-07	3.11094e-06	2.81694	2.81694	-1.24967	1.99816	2.81694	0.171131	0.000933157	5.89554e-05	313	427
RNA-seq_FROZ_cpm_log2_ensembl_oneway_0.05_NOMTC_foldfilter2.0	ENSMUSG00000020776	217335	fbf1	3	20	62.3606	2.49539e-10	2.09448e-08	21.8418	21.8418	1.4165	7.43832	21.8418	0.0241137	0.00118489	6.25175e-10	198	313
RNA-seq_FROZ_cpm_log2_ensembl_oneway_0.05_NOMTC_foldfilter2.0	ENSMUSG00000070336	72973	fbxo47	3	20	3.71939	0.0282988	0.0546406	2.04457	2.04457	1.78269	2.04457	1.75286	0.0245609	0.0123541	0.0491121	198	313
RNA-seq_FROZ_cpm_log2_ensembl_oneway_0.05_NOMTC_foldfilter2.0	ENSMUSG00000097336	68790	fendrr	3	20	5.08168	0.00890297	0.0209253	-2.08821	2.08821	-1.11373	-2.08821	1.04595	0.63937	0.0185305	0.791389	198	313
RNA-seq_FROZ_cpm_log2_ensembl_oneway_0.05_NOMTC_foldfilter2.0	ENSMUSG00000022871	59083	fetub	3	20	60.1987	3.42496e-10	2.62205e-08	-2.08525	2.08525	-1.36212	-1.97124	-2.08525	0.000405363	1.86412e-05	1.79425e-07	313	427
RNA-seq_FROZ_cpm_log2_ensembl_oneway_0.05_NOMTC_foldfilter2.0	ENSMUSG00000054200	107221	ffar4	3	20	5.32128	0.00735309	0.0178517	3.10704	3.10704	1.20515	1.26657	3.10704	0.627892	0.453219	0.00796214	313	427
RNA-seq_FROZ_cpm_log2_ensembl_oneway_0.05_NOMTC_foldfilter2.0	ENSMUSG00000030827	56636	fgf21	3	20	12.9565	6.29972e-05	0.000316759	4.23473	4.23473	1.20833	2.77244	4.23473	0.570426	0.0068888	0.000911777	198	313
RNA-seq_FROZ_cpm_log2_ensembl_oneway_0.05_NOMTC_foldfilter2.0	ENSMUSG00000031594	234199	fgl1	3	20	8.8944	0.000601986	0.00214576	-2.78633	2.78633	-1.33653	1.12228	-2.78633	0.160247	0.70454	0.00117331	313	427
RNA-seq_FROZ_cpm_log2_ensembl_oneway_0.05_NOMTC_foldfilter2.0	ENSMUSG00000075324	60344	fign	3	20	13.9434	3.89778e-05	0.000211876	2.46281	2.46281	1.53617	2.03315	2.46281	0.0187983	0.00222413	6.77791e-06	198	313
RNA-seq_FROZ_cpm_log2_ensembl_oneway_0.05_NOMTC_foldfilter2.0	ENSMUSG00000022215	68680	fitm1	3	20	19.41	3.86634e-06	3.11042e-05	5.95739	5.95739	1.21735	5.95739	5.05269	0.548092	0.00103232	0.00149273	198	313
RNA-seq_FROZ_cpm_log2_ensembl_oneway_0.05_NOMTC_foldfilter2.0	ENSMUSG00000048486	228859	fitm2	3	20	60.1382	3.45593e-10	2.63123e-08	2.73842	2.73842	1.27297	1.88133	2.73842	0.000106253	0.00025473	1.63863e-05	313	427
RNA-seq_FROZ_cpm_log2_ensembl_oneway_0.05_NOMTC_foldfilter2.0	ENSMUSG00000024222	14229	fkbp5	3	20	17.9767	6.74466e-06	4.90338e-05	-2.37904	2.37904	-2.37904	-1.82127	-1.55938	0.000188909	0.000349866	0.000740054	0	198
RNA-seq_FROZ_cpm_log2_ensembl_oneway_0.05_NOMTC_foldfilter2.0	ENSMUSG00000044042	14260	fmn1	3	20	12.0219	0.000101469	0.000471138	-2.6202	2.6202	-1.36132	-1.45881	-2.6202	0.0567382	0.0764545	0.000143928	313	427
RNA-seq_FROZ_cpm_log2_ensembl_oneway_0.05_NOMTC_foldfilter2.0	ENSMUSG00000028354	54418	fmn2	3	20	7.77463	0.00123838	0.00396469	-4.48674	4.48674	-1.08509	-1.65545	-4.48674	0.752698	0.0553649	0.0113677	313	427
RNA-seq_FROZ_cpm_log2_ensembl_oneway_0.05_NOMTC_foldfilter2.0	ENSMUSG00000026691	14262	fmo3	3	20	4.34607	0.0163745	0.0348315	-995.439	995.439	-1.49829	-995.439	-17.8688	0.417433	0.0308717	0.192738	198	313
RNA-seq_FROZ_cpm_log2_ensembl_oneway_0.05_NOMTC_foldfilter2.0	ENSMUSG00000026692	226564	fmo4	3	20	19.1006	4.34866e-06	3.41159e-05	2.23289	2.23289	-1.05443	1.70316	2.23289	0.718327	0.000398669	0.000156139	313	427
RNA-seq_FROZ_cpm_log2_ensembl_oneway_0.05_NOMTC_foldfilter2.0	ENSMUSG00000021250	14281	fos	3	20	4.1888	0.0187374	0.0389247	2.25788	2.25788	2.25788	2.02088	1.65837	0.00122579	0.0723339	0.0153633	0	198
RNA-seq_FROZ_cpm_log2_ensembl_oneway_0.05_NOMTC_foldfilter2.0	ENSMUSG00000001517	14235	foxm1	3	20	3.60313	0.0314149	0.0596002	2.43542	2.43542	1.45502	2.43542	1.79159	0.211942	0.00588553	0.0612212	198	313
RNA-seq_FROZ_cpm_log2_ensembl_oneway_0.05_NOMTC_foldfilter2.0	ENSMUSG00000029563	114142	foxp2	3	20	38.5467	1.67253e-08	4.15391e-07	3.19942	3.19942	1.35269	2.14485	3.19942	0.0666526	0.000377732	1.23708e-05	198	313
RNA-seq_FROZ_cpm_log2_ensembl_oneway_0.05_NOMTC_foldfilter2.0	ENSMUSG00000038415	15220	foxq1	3	20	4.94275	0.00996301	0.0229484	2.09572	2.09572	2.09572	1.08602	-1.66641	0.0886715	0.828269	0.170367
RNA-seq_FROZ_cpm_log2_ensembl_oneway_0.05_NOMTC_foldfilter2.0	ENSMUSG00000034687	231470	fras1	3	20	22.5195	1.27341e-06	1.26011e-05	-3.66573	3.66573	-1.62641	-2.13845	-3.66573	0.0122451	0.00413033	2.48013e-05	198	313
RNA-seq_FROZ_cpm_log2_ensembl_oneway_0.05_NOMTC_foldfilter2.0	ENSMUSG00000037016	242022	frem2	3	20	3.99244	0.0222236	0.0447394	-2.17524	2.17524	-1.7145	-2.17524	-2.1602	0.0802701	0.0127463	0.0151741	198	313
RNA-seq_FROZ_cpm_log2_ensembl_oneway_0.05_NOMTC_foldfilter2.0	ENSMUSG00000021765	14313	fst	3	20	16.1317	1.44914e-05	9.27887e-05	5.72949	5.72949	3.52824	4.98128	5.72949	0.00687852	0.00244198	0.00107453	0	198
RNA-seq_FROZ_cpm_log2_ensembl_oneway_0.05_NOMTC_foldfilter2.0	ENSMUSG00000078612	242594	fyb2	3	20	16.3176	1.33806e-05	8.67933e-05	2.08169	2.08169	1.26989	1.82872	2.08169	0.096704	0.00136488	0.000377143	313	427
RNA-seq_FROZ_cpm_log2_ensembl_oneway_0.05_NOMTC_foldfilter2.0	ENSMUSG00000022297	14368	fzd6	3	20	41.9415	8.15236e-09	2.44842e-07	2.27519	2.27519	1.96097	2.27519	2.21168	5.05625e-05	7.25257e-06	2.11038e-05	198	313
RNA-seq_FROZ_cpm_log2_ensembl_oneway_0.05_NOMTC_foldfilter2.0	ENSMUSG00000036904	14370	fzd8	3	20	17.7638	7.3456e-06	5.26167e-05	-2.03699	2.03699	-1.02553	-2.03699	-1.95239	0.76833	0.00359729	6.45229e-05	198	313
RNA-seq_FROZ_cpm_log2_ensembl_oneway_0.05_NOMTC_foldfilter2.0	ENSMUSG00000009633	14373	g0s2	3	20	13.0497	6.01456e-05	0.000304288	3.70526	3.70526	-1.54795	1.96031	3.70526	0.213696	0.0788335	0.00186742	313	427
RNA-seq_FROZ_cpm_log2_ensembl_oneway_0.05_NOMTC_foldfilter2.0	ENSMUSG00000031400	14381	g6pdx	3	20	9.29965	0.000469283	0.00174128	2.20565	2.20565	1.33565	2.20565	2.03531	0.0490918	0.00621469	0.00027839	198	313
RNA-seq_FROZ_cpm_log2_ensembl_oneway_0.05_NOMTC_foldfilter2.0	ENSMUSG00000039809	242425	gabbr2	3	20	8.4345	0.000804635	0.00274021	-2.17488	2.17488	-1.27124	-2.17488	-1.98435	0.25924	0.00785509	0.0123519	198	313
RNA-seq_FROZ_cpm_log2_ensembl_oneway_0.05_NOMTC_foldfilter2.0	ENSMUSG00000033676	14402	gabrb3	3	20	6.29315	0.00350015	0.00952121	-3.57941	3.57941	-1.12994	-2.50998	-3.57941	0.771599	0.0626681	0.0167488	313	427
RNA-seq_FROZ_cpm_log2_ensembl_oneway_0.05_NOMTC_foldfilter2.0	ENSMUSG00000036390	13197	gadd45a	3	20	14.783	2.63594e-05	0.000153539	2.58179	2.58179	1.51379	1.72625	2.58179	0.0232664	0.00583995	1.07729e-05	313	427
RNA-seq_FROZ_cpm_log2_ensembl_oneway_0.05_NOMTC_foldfilter2.0	ENSMUSG00000049721	53897	gal3st1	3	20	18.2753	5.99114e-06	4.44014e-05	5.7262	5.7262	-1.08878	4.29186	5.7262	0.835463	0.00246222	0.00128278	198	313
RNA-seq_FROZ_cpm_log2_ensembl_oneway_0.05_NOMTC_foldfilter2.0	ENSMUSG00000028671	74246	gale	3	20	27.6113	2.59949e-07	3.53698e-06	2.35229	2.35229	1.04731	2.35229	1.63655	0.733519	0.000207033	0.0048507	198	313
RNA-seq_FROZ_cpm_log2_ensembl_oneway_0.05_NOMTC_foldfilter2.0	ENSMUSG00000074802	237436	gas2l3	3	20	29.2222	1.65014e-07	2.47538e-06	2.92612	2.92612	1.20827	2.3111	2.92612	0.238233	3.41226e-05	1.27873e-06	198	313
RNA-seq_FROZ_cpm_log2_ensembl_oneway_0.05_NOMTC_foldfilter2.0	ENSMUSG00000022707	74185	gbe1	3	20	61.132	2.98371e-10	2.36431e-08	2.82109	2.82109	1.33541	2.5027	2.82109	0.00462141	3.6828e-06	3.88792e-07	198	313
RNA-seq_FROZ_cpm_log2_ensembl_oneway_0.05_NOMTC_foldfilter2.0	ENSMUSG00000105096	626578	gbp10	3	20	15.9576	1.56237e-05	9.88582e-05	-2.84744	2.84744	1.07788	-2.20087	-2.84744	0.655564	0.00350847	0.000840792	198	313
RNA-seq_FROZ_cpm_log2_ensembl_oneway_0.05_NOMTC_foldfilter2.0	ENSMUSG00000092021	634650	gbp11	3	20	18.0078	6.6615e-06	4.85428e-05	-3.64315	3.64315	1.61973	-1.68334	-3.64315	0.0128542	0.122059	0.000162719	313	427
RNA-seq_FROZ_cpm_log2_ensembl_oneway_0.05_NOMTC_foldfilter2.0	ENSMUSG00000104713	100702	gbp6	3	20	11.9278	0.000106592	0.000491054	-2.20763	2.20763	1.01716	-1.77276	-2.20763	0.919373	0.00438498	0.0012397	313	427
RNA-seq_FROZ_cpm_log2_ensembl_oneway_0.05_NOMTC_foldfilter2.0	ENSMUSG00000038508	23886	gdf15	3	20	27.5528	2.64379e-07	3.58391e-06	5.20446	5.20446	1.02027	3.27342	5.20446	0.932961	0.0010062	3.50502e-05	198	313
RNA-seq_FROZ_cpm_log2_ensembl_oneway_0.05_NOMTC_foldfilter2.0	ENSMUSG00000056966	118446	gjc3	3	20	6.73621	0.00253716	0.00724689	-2.11024	2.11024	1.0625	-2.11024	-1.16456	0.766328	0.00881426	0.491576	198	313
RNA-seq_FROZ_cpm_log2_ensembl_oneway_0.05_NOMTC_foldfilter2.0	ENSMUSG00000028480	384009	glipr2	3	20	5.0547	0.00909877	0.0213136	2.00981	2.00981	1.86504	2.00981	1.74997	0.0173167	0.0147747	0.0286216	198	313
RNA-seq_FROZ_cpm_log2_ensembl_oneway_0.05_NOMTC_foldfilter2.0	ENSMUSG00000049971	319804	glt1d1	3	20	18.9532	4.60124e-06	3.57153e-05	2.01349	2.01349	-1.55076	1.37046	2.01349	0.0503853	0.086636	0.00263402	313	427
RNA-seq_FROZ_cpm_log2_ensembl_oneway_0.05_NOMTC_foldfilter2.0	ENSMUSG00000085169	100038392	gm10785	3	20	3.72782	0.0280861	0.0543128	2.56964	2.56964	1.59714	1.54481	2.56964	0.116976	0.231586	0.0087206	313	427
RNA-seq_FROZ_cpm_log2_ensembl_oneway_0.05_NOMTC_foldfilter2.0	ENSMUSG00000074469	100038554	gm15348	3	20	7.97833	0.00108195	0.00353536	-414.401	414.401	-1.25401	-1.83432	-414.401	0.371228	0.105376	0.0300112	313	427
RNA-seq_FROZ_cpm_log2_ensembl_oneway_0.05_NOMTC_foldfilter2.0	ENSMUSG00000086610	100503307	gm15408	3	20	19.8316	3.30144e-06	2.72505e-05	3.41173	3.41173	1.39682	3.19431	3.41173	0.071081	0.000160067	0.000319361	198	313
RNA-seq_FROZ_cpm_log2_ensembl_oneway_0.05_NOMTC_foldfilter2.0	ENSMUSG00000116270	381033	gm1600	3	20	12.0117	0.00010201	0.000473295	4.22598	4.22598	1.48564	2.34249	4.22598	0.160357	0.00961912	0.000202235	198	313
RNA-seq_FROZ_cpm_log2_ensembl_oneway_0.05_NOMTC_foldfilter2.0	ENSMUSG00000090038	102635191	gm16573	3	20	34.1155	4.65219e-08	9.05293e-07	-2.80169	2.80169	-1.56086	-2.74445	-2.80169	0.00125634	6.79235e-06	2.34024e-05	198	313
RNA-seq_FROZ_cpm_log2_ensembl_oneway_0.05_NOMTC_foldfilter2.0	ENSMUSG00000085990	105247126	gm16731	3	20	10.2534	0.000267205	0.00107476	-6.61172	6.61172	-2.40938	-5.91453	-6.61172	0.0330595	0.00206469	0.00189696	0	198
RNA-seq_FROZ_cpm_log2_ensembl_oneway_0.05_NOMTC_foldfilter2.0	ENSMUSG00000097357	100504714	gm16793	3	20	6.33428	0.00339571	0.00928423	-2.04372	2.04372	1.07376	-2.04372	-1.87049	0.733924	0.00457044	0.0424028	198	313
RNA-seq_FROZ_cpm_log2_ensembl_oneway_0.05_NOMTC_foldfilter2.0	ENSMUSG00000117221	100415784	gm17830	3	20	8.54946	0.000747761	0.00257758	-4.6614	4.6614	-1.2146	-2.15385	-4.6614	0.394467	0.0159251	0.00640301	198	313
RNA-seq_FROZ_cpm_log2_ensembl_oneway_0.05_NOMTC_foldfilter2.0	ENSMUSG00000116903	100503040	gm19522	3	20	23.9443	7.95421e-07	8.63131e-06	-2.61527	2.61527	1.11369	-1.82831	-2.61527	0.305967	0.0135425	2.45102e-06	313	427
RNA-seq_FROZ_cpm_log2_ensembl_oneway_0.05_NOMTC_foldfilter2.0	ENSMUSG00000107198	100503265	gm19619	3	20	57.6558	5.03715e-10	3.32619e-08	14.4324	14.4324	1.08329	7.98269	14.4324	0.806837	9.02196e-05	5.38283e-05	198	313
RNA-seq_FROZ_cpm_log2_ensembl_oneway_0.05_NOMTC_foldfilter2.0	ENSMUSG00000041716	100859931	gm20604	3	20	6.47684	0.00305935	0.008498	3.38064	3.38064	2.01273	3.38064	2.11564	0.110176	0.0177671	0.0901368	198	313
RNA-seq_FROZ_cpm_log2_ensembl_oneway_0.05_NOMTC_foldfilter2.0	ENSMUSG00000097615	100039138	gm2061	3	20	6.15128	0.00388826	0.0103863	-2.2374	2.2374	-1.19596	-2.03022	-2.2374	0.340869	0.00356122	0.0188433	198	313
RNA-seq_FROZ_cpm_log2_ensembl_oneway_0.05_NOMTC_foldfilter2.0	ENSMUSG00000114206	102632492	gm30551	3	20	3.77962	0.0268177	0.0522662	-56.5401	56.5401	1.03093	1.10729	-56.5401	0.913624	0.739598	0.109226
RNA-seq_FROZ_cpm_log2_ensembl_oneway_0.05_NOMTC_foldfilter2.0	ENSMUSG00000112640			3	20	5.49298	0.00642459	0.0159334	2.84072	2.84072	2.08103	2.84072	1.88015	0.0384973	0.00051246	0.0379857	0	198
RNA-seq_FROZ_cpm_log2_ensembl_oneway_0.05_NOMTC_foldfilter2.0	ENSMUSG00000105837	102639747	gm35986	3	20	14.3162	3.27017e-05	0.000182985	4.51677	4.51677	1.86878	3.00388	4.51677	0.0464883	0.00636372	0.000883723	198	313
RNA-seq_FROZ_cpm_log2_ensembl_oneway_0.05_NOMTC_foldfilter2.0	ENSMUSG00000111709	100042295	gm3776	3	20	7.99001	0.00107366	0.00351157	1495.12	1495.12	2.23689	1262.05	1495.12	0.778887	0.00591778	0.0055185	198	313
RNA-seq_FROZ_cpm_log2_ensembl_oneway_0.05_NOMTC_foldfilter2.0	ENSMUSG00000110151	330850	gm38416	3	20	14.8577	2.54757e-05	0.000149248	-8.04427	8.04427	1.06083	-2.35833	-8.04427	0.813117	0.0695655	0.000203516	313	427
RNA-seq_FROZ_cpm_log2_ensembl_oneway_0.05_NOMTC_foldfilter2.0	ENSMUSG00000117662	100042757	gm4013	3	20	3.12524	0.0487564	0.08634	-2.6362	2.6362	-1.70695	-2.6362	-1.81658	0.18958	0.00514294	0.0209482	198	313
RNA-seq_FROZ_cpm_log2_ensembl_oneway_0.05_NOMTC_foldfilter2.0	Gm45927			3	20	4.18619	0.0187797	0.0390011	-2.68196	2.68196	-2.2453	-2.68196	-1.47461	0.0459087	0.00394919	0.18667	0	198
RNA-seq_FROZ_cpm_log2_ensembl_oneway_0.05_NOMTC_foldfilter2.0	ENSMUSG00000116437	108168278	gm46545	3	20	3.87873	0.0245611	0.0486035	-179.898	179.898	1.12633	-179.898	-57.7354	0.62749	0.0676113	0.0573272
RNA-seq_FROZ_cpm_log2_ensembl_oneway_0.05_NOMTC_foldfilter2.0	ENSMUSG00000115545			3	20	4.02774	0.0215481	0.0436381	3.41451	3.41451	1.84887	1.3656	3.41451	0.146639	0.445833	0.00668757	313	427
RNA-seq_FROZ_cpm_log2_ensembl_oneway_0.05_NOMTC_foldfilter2.0	ENSMUSG00000071633	240549	gm4952	3	20	22.4253	1.31468e-06	1.29178e-05	2.37669	2.37669	1.5657	2.37669	2.23954	0.00472971	6.56879e-05	0.000169169	198	313
RNA-seq_FROZ_cpm_log2_ensembl_oneway_0.05_NOMTC_foldfilter2.0	ENSMUSG00000025936	241041	gm4956	3	20	5.63671	0.00574562	0.0144885	-3.56174	3.56174	1.51349	-3.56174	-3.39367	0.494571	0.0869886	0.0680517
RNA-seq_FROZ_cpm_log2_ensembl_oneway_0.05_NOMTC_foldfilter2.0	ENSMUSG00000115882			3	20	8.60514	0.000721816	0.00250227	2.13934	2.13934	-1.05491	1.51176	2.13934	0.814745	0.0564654	0.00227514	313	427
RNA-seq_FROZ_cpm_log2_ensembl_oneway_0.05_NOMTC_foldfilter2.0	ENSMUSG00000073407	547347	gm6034	3	20	3.27181	0.0425332	0.0769231	-52.526	52.526	-1.6056	1.10648	-52.526	0.205614	0.847485	0.11305
RNA-seq_FROZ_cpm_log2_ensembl_oneway_0.05_NOMTC_foldfilter2.0	ENSMUSG00000048621	622976	gm6377	3	20	5.55236	0.00613397	0.0153225	2.41107	2.41107	1.15286	2.41107	1.5964	0.55985	0.000344874	0.0695993	198	313
RNA-seq_FROZ_cpm_log2_ensembl_oneway_0.05_NOMTC_foldfilter2.0	ENSMUSG00000113918	625237	gm6566	3	20	10.2567	0.00026671	0.00107308	2.59561	2.59561	1.37773	2.59561	1.92329	0.119083	0.00066208	0.0126397	198	313
RNA-seq_FROZ_cpm_log2_ensembl_oneway_0.05_NOMTC_foldfilter2.0	ENSMUSG00000100309			3	20	4.24186	0.0179011	0.0375061	2.21694	2.21694	1.88152	2.21694	1.34779	0.013038	0.00431085	0.387522	198	313
RNA-seq_FROZ_cpm_log2_ensembl_oneway_0.05_NOMTC_foldfilter2.0	ENSMUSG00000099843	635504	gm7160	3	20	4.20021	0.0185541	0.0386014	-2.50175	2.50175	-1.48464	-2.50175	1.02248	0.245175	0.0300293	0.942945	198	313
RNA-seq_FROZ_cpm_log2_ensembl_oneway_0.05_NOMTC_foldfilter2.0	ENSMUSG00000038372	218138	gmds	3	20	5.1719	0.00828099	0.0197195	-2.84886	2.84886	-1.9869	-1.42356	-2.84886	0.0414281	0.139063	0.00292135	313	427
RNA-seq_FROZ_cpm_log2_ensembl_oneway_0.05_NOMTC_foldfilter2.0	ENSMUSG00000000149	14673	gna12	3	20	28.822	1.84387e-07	2.70144e-06	2.14405	2.14405	1.32538	1.82179	2.14405	0.0152884	2.97381e-05	1.93603e-06	313	427
RNA-seq_FROZ_cpm_log2_ensembl_oneway_0.05_NOMTC_foldfilter2.0	ENSMUSG00000024697	14675	gna14	3	20	7.84752	0.00117972	0.003804	-2.777	2.777	-1.20139	-1.85152	-2.777	0.283729	0.0170589	0.00400774	313	427
RNA-seq_FROZ_cpm_log2_ensembl_oneway_0.05_NOMTC_foldfilter2.0	ENSMUSG00000034837	14685	gnat1	3	20	28.5234	2.00466e-07	2.88543e-06	4.77457	4.77457	1.37503	4.65184	4.77457	0.226393	8.75093e-05	8.25143e-05	198	313
RNA-seq_FROZ_cpm_log2_ensembl_oneway_0.05_NOMTC_foldfilter2.0	ENSMUSG00000024978	14732	gpam	3	20	42.6287	7.09173e-09	2.2355e-07	2.7186	2.7186	1.12245	2.27828	2.7186	0.157935	9.47221e-05	6.91092e-06	198	313
RNA-seq_FROZ_cpm_log2_ensembl_oneway_0.05_NOMTC_foldfilter2.0	ENSMUSG00000029314	231510	gpat3	3	20	85.1134	1.46214e-11	3.08667e-09	4.18388	4.18388	1.34175	3.06496	4.18388	0.00942616	1.21974e-05	7.14709e-08	198	313
RNA-seq_FROZ_cpm_log2_ensembl_oneway_0.05_NOMTC_foldfilter2.0	ENSMUSG00000021254	70373	gpatch2l	3	20	49.797	1.84058e-09	8.06441e-08	2.27801	2.27801	1.23228	1.62029	2.27801	0.009266	0.000137653	1.01536e-06	313	427
RNA-seq_FROZ_cpm_log2_ensembl_oneway_0.05_NOMTC_foldfilter2.0	ENSMUSG00000023019	14555	gpd1	3	20	49.1314	2.07082e-09	8.82197e-08	2.14123	2.14123	1.16087	1.79193	2.14123	0.0545497	7.95013e-06	3.86518e-06	313	427
RNA-seq_FROZ_cpm_log2_ensembl_oneway_0.05_NOMTC_foldfilter2.0	ENSMUSG00000026827	14571	gpd2	3	20	155.988	4.85167e-14	4.41478e-10	2.90872	2.90872	1.11793	2.1749	2.90872	0.0321047	5.82535e-06	5.06217e-07	198	313
RNA-seq_FROZ_cpm_log2_ensembl_oneway_0.05_NOMTC_foldfilter2.0	ENSMUSG00000041468	14738	gpr12	3	20	8.56459	0.000740611	0.00255672	-2.04552	2.04552	1.25385	-2.04552	-2.0099	0.109552	0.038162	0.00554897	198	313
RNA-seq_FROZ_cpm_log2_ensembl_oneway_0.05_NOMTC_foldfilter2.0	Grasp			3	20	7.33992	0.00166203	0.00507496	-2.1782	2.1782	-1.13686	-2.1782	-1.6927	0.507625	0.00206231	0.0208063	198	313
RNA-seq_FROZ_cpm_log2_ensembl_oneway_0.05_NOMTC_foldfilter2.0	ENSMUSG00000001986	53623	gria3	3	20	10.414	0.000243765	0.000993966	-3.47016	3.47016	-1.378	-2.8237	-3.47016	0.200551	0.00663085	0.000741572	198	313
RNA-seq_FROZ_cpm_log2_ensembl_oneway_0.05_NOMTC_foldfilter2.0	ENSMUSG00000024211	14823	grm8	3	20	6.12969	0.00395135	0.0105306	-328.412	328.412	1.73582	-1.31483	-328.412	0.211882	0.614357	0.0549463
RNA-seq_FROZ_cpm_log2_ensembl_oneway_0.05_NOMTC_foldfilter2.0	ENSMUSG00000024580	17714	grpel2	3	20	120.93	5.47562e-13	5.08612e-10	3.02152	3.02152	1.08917	1.88698	3.02152	0.0848997	0.000166271	1.91556e-10	313	427
RNA-seq_FROZ_cpm_log2_ensembl_oneway_0.05_NOMTC_foldfilter2.0	ENSMUSG00000029821	54722	gsdme	3	20	6.88227	0.00228672	0.00664044	2.19171	2.19171	1.13097	2.19171	1.5933	0.62255	0.00181772	0.0279368	198	313
RNA-seq_FROZ_cpm_log2_ensembl_oneway_0.05_NOMTC_foldfilter2.0	ENSMUSG00000074183	14857	gsta1	3	20	6.21885	0.00369783	0.00997991	161.937	161.937	16.0359	88.7323	161.937	0.181539	0.0531943	0.0356035	313	427
RNA-seq_FROZ_cpm_log2_ensembl_oneway_0.05_NOMTC_foldfilter2.0	ENSMUSG00000057933	14858	gsta2	3	20	50.1511	1.72968e-09	7.62648e-08	8.40445	8.40445	1.56606	4.41962	8.40445	0.0745764	2.47396e-05	1.63364e-06	198	313
RNA-seq_FROZ_cpm_log2_ensembl_oneway_0.05_NOMTC_foldfilter2.0	ENSMUSG00000058135	14862	gstm1	3	20	33.5294	5.36988e-08	1.00698e-06	2.90871	2.90871	1.28436	2.01548	2.90871	0.0895395	0.000398671	2.13057e-05	198	313
RNA-seq_FROZ_cpm_log2_ensembl_oneway_0.05_NOMTC_foldfilter2.0	ENSMUSG00000004038	14864	gstm3	3	20	17.8434	7.11432e-06	5.12532e-05	4.11145	4.11145	1.39717	2.76707	4.11145	0.192461	0.0026464	0.000279942	198	313
RNA-seq_FROZ_cpm_log2_ensembl_oneway_0.05_NOMTC_foldfilter2.0	ENSMUSG00000027890	14865	gstm4	3	20	21.8537	1.599e-06	1.50026e-05	2.81093	2.81093	1.26754	2.76582	2.81093	0.137074	0.000144636	0.000303441	198	313
RNA-seq_FROZ_cpm_log2_ensembl_oneway_0.05_NOMTC_foldfilter2.0	ENSMUSG00000033318	14872	gstt2	3	20	40.6277	1.0701e-08	2.95042e-07	4.65518	4.65518	1.19347	4.65518	4.48535	0.37796	4.44302e-06	6.54964e-06	198	313
RNA-seq_FROZ_cpm_log2_ensembl_oneway_0.05_NOMTC_foldfilter2.0	ENSMUSG00000001665	103140	gstt3	3	20	26.3027	3.82002e-07	4.7538e-06	2.54715	2.54715	-1.40769	1.39672	2.54715	0.0509534	0.00505199	0.000450012	313	427
RNA-seq_FROZ_cpm_log2_ensembl_oneway_0.05_NOMTC_foldfilter2.0	ENSMUSG00000022385	29870	gtse1	3	20	4.99403	0.00955644	0.0221806	2.93911	2.93911	2.09071	2.93911	2.31199	0.0771798	0.0119248	0.0336759	198	313
RNA-seq_FROZ_cpm_log2_ensembl_oneway_0.05_NOMTC_foldfilter2.0	ENSMUSG00000049539	80838	h1f1	3	20	4.27286	0.0174313	0.0366929	2.01896	2.01896	1.51213	2.01896	1.53446	0.0660966	0.00629956	0.0228637	198	313
RNA-seq_FROZ_cpm_log2_ensembl_oneway_0.05_NOMTC_foldfilter2.0	ENSMUSG00000052565	14957	h1f3	3	20	21.6469	1.71799e-06	1.59366e-05	2.36099	2.36099	1.67995	1.78293	2.36099	0.000546824	0.000710261	1.14638e-05	313	427
RNA-seq_FROZ_cpm_log2_ensembl_oneway_0.05_NOMTC_foldfilter2.0	ENSMUSG00000058773	56702	h1f5	3	20	5.72153	0.00538206	0.0137467	2.20477	2.20477	1.33118	2.20477	1.52035	0.167147	0.000560458	0.0547173	198	313
RNA-seq_FROZ_cpm_log2_ensembl_oneway_0.05_NOMTC_foldfilter2.0	ENSMUSG00000071478	319165	h2ac7	3	20	4.91475	0.0101929	0.0234004	2.01176	2.01176	-1.00031	2.01176	-1.25878	0.999056	0.0186312	0.48957	198	313
RNA-seq_FROZ_cpm_log2_ensembl_oneway_0.05_NOMTC_foldfilter2.0	ENSMUSG00000095217	319187	h2bc15	3	20	5.02776	0.00929902	0.0216806	2.04303	2.04303	1.21176	2.04303	1.1324	0.349631	0.00162399	0.565294	198	313
RNA-seq_FROZ_cpm_log2_ensembl_oneway_0.05_NOMTC_foldfilter2.0	ENSMUSG00000069265	360198	h3c1	3	20	8.74021	0.000662886	0.00233033	2.13343	2.13343	1.34361	2.13343	1.91918	0.170979	0.00432258	0.00945532	198	313
RNA-seq_FROZ_cpm_log2_ensembl_oneway_0.05_NOMTC_foldfilter2.0	ENSMUSG00000101355	319152	h3c10	3	20	10.6563	0.000212546	0.000882324	3.63933	3.63933	2.34276	3.16212	3.63933	0.0279228	0.0041096	0.00222479	0	198
RNA-seq_FROZ_cpm_log2_ensembl_oneway_0.05_NOMTC_foldfilter2.0	ENSMUSG00000099517	97908	h3c8	3	20	3.61749	0.0310107	0.0589699	2.81662	2.81662	1.28468	2.81662	1.21058	0.541155	0.0211034	0.625043	198	313
RNA-seq_FROZ_cpm_log2_ensembl_oneway_0.05_NOMTC_foldfilter2.0	ENSMUSG00000067455	319159	h4c11	3	20	25.0322	5.63325e-07	6.55159e-06	3.64619	3.64619	1.80352	2.8405	3.64619	0.0130619	0.000392166	0.000128786	198	313
RNA-seq_FROZ_cpm_log2_ensembl_oneway_0.05_NOMTC_foldfilter2.0	ENSMUSG00000064288	319160	h4c12	3	20	14.7318	2.69831e-05	0.000156257	2.33798	2.33798	1.55892	2.33798	2.2832	0.00275277	3.0036e-05	0.00156787	198	313
RNA-seq_FROZ_cpm_log2_ensembl_oneway_0.05_NOMTC_foldfilter2.0	ENSMUSG00000069266	326620	h4c2	3	20	17.1026	9.6202e-06	6.58989e-05	2.09373	2.09373	1.38	2.09373	1.90572	0.0248014	0.000207327	0.000850169	198	313
RNA-seq_FROZ_cpm_log2_ensembl_oneway_0.05_NOMTC_foldfilter2.0	ENSMUSG00000069274	319157	h4c6	3	20	8.5338	0.000755241	0.00259822	2.32668	2.32668	1.43771	2.32668	1.90398	0.0969227	0.000261751	0.00235882	198	313
RNA-seq_FROZ_cpm_log2_ensembl_oneway_0.05_NOMTC_foldfilter2.0	ENSMUSG00000063275	30963	hacd1	3	20	25.4241	4.98922e-07	5.94143e-06	2.10517	2.10517	1.22587	2.10517	1.83643	0.0413138	8.19011e-05	3.2591e-05	198	313
RNA-seq_FROZ_cpm_log2_ensembl_oneway_0.05_NOMTC_foldfilter2.0	ENSMUSG00000033629	57874	hacd3	3	20	23.3866	9.53796e-07	1.00296e-05	2.06775	2.06775	1.16037	2.06775	1.88185	0.000516671	0.00104461	0.000995232	198	313
RNA-seq_FROZ_cpm_log2_ensembl_oneway_0.05_NOMTC_foldfilter2.0	ENSMUSG00000059447	231086	hadhb	3	20	47.3522	2.85762e-09	1.12791e-07	2.35842	2.35842	1.178	2.13968	2.35842	0.0103124	0.000156101	2.0189e-06	198	313
RNA-seq_FROZ_cpm_log2_ensembl_oneway_0.05_NOMTC_foldfilter2.0	ENSMUSG00000027870	56185	hao2	3	20	5.91376	0.00464785	0.0120886	4.46303	4.46303	-1.32169	-1.37326	4.46303	0.485608	0.529462	0.0161777	313	427
RNA-seq_FROZ_cpm_log2_ensembl_oneway_0.05_NOMTC_foldfilter2.0	ENSMUSG00000021613	12950	hapln1	3	20	5.28028	0.00759589	0.0183484	2.17103	2.17103	-1.18233	1.1774	2.17103	0.374726	0.542796	0.0252565	313	427
RNA-seq_FROZ_cpm_log2_ensembl_oneway_0.05_NOMTC_foldfilter2.0	ENSMUSG00000026874	15139	hc	3	20	37.2443	2.23518e-08	5.18182e-07	-2.1002	2.1002	-1.09308	-1.5744	-2.1002	0.389103	0.00319449	0.000158635	313	427
RNA-seq_FROZ_cpm_log2_ensembl_oneway_0.05_NOMTC_foldfilter2.0	ENSMUSG00000032360	387285	hcrtr2	3	20	4.83792	0.0108541	0.0246986	2.21095	2.21095	2.21095	1.39477	-1.75682	0.0481692	0.357089	0.26353	0	198
RNA-seq_FROZ_cpm_log2_ensembl_oneway_0.05_NOMTC_foldfilter2.0	ENSMUSG00000031770	64209	herpud1	3	20	17.4711	8.26982e-06	5.78532e-05	-3.01314	3.01314	-1.93863	-3.01314	-2.91205	0.00337926	0.000123145	0.000261325	198	313
RNA-seq_FROZ_cpm_log2_ensembl_oneway_0.05_NOMTC_foldfilter2.0	ENSMUSG00000029102	54426	hgfac	3	20	42.2649	7.63288e-09	2.35807e-07	-2.54007	2.54007	-1.42047	-2.33062	-2.54007	1.42984e-07	0.000920456	3.91902e-07	198	313
RNA-seq_FROZ_cpm_log2_ensembl_oneway_0.05_NOMTC_foldfilter2.0	ENSMUSG00000050240	58180	hic2	3	20	15.6271	1.80516e-05	0.000111734	2.23244	2.23244	-1.12308	1.09694	2.23244	0.468941	0.504675	0.000212684	313	427
RNA-seq_FROZ_cpm_log2_ensembl_oneway_0.05_NOMTC_foldfilter2.0	ENSMUSG00000021109	15251	hif1a	3	20	51.7202	1.31932e-09	6.27376e-08	2.00469	2.00469	1.23153	1.70856	2.00469	0.000382854	0.000277983	1.80526e-08	313	427
RNA-seq_FROZ_cpm_log2_ensembl_oneway_0.05_NOMTC_foldfilter2.0	ENSMUSG00000004328	53417	hif3a	3	20	8.6581	0.000698052	0.00243149	-5.05557	5.05557	-2.89661	-5.05557	-3.17349	0.00420496	0.000185158	0.0189906	0	198
RNA-seq_FROZ_cpm_log2_ensembl_oneway_0.05_NOMTC_foldfilter2.0	ENSMUSG00000043421	69573	hilpda	3	20	12.0217	0.000101477	0.000471138	2.49321	2.49321	-1.00301	1.56758	2.49321	0.985766	0.0378368	6.83905e-05	313	427
RNA-seq_FROZ_cpm_log2_ensembl_oneway_0.05_NOMTC_foldfilter2.0	ENSMUSG00000027875	15360	hmgcs2	3	20	68.8298	1.02298e-10	1.07167e-08	2.11752	2.11752	1.01848	1.62929	2.11752	0.628985	8.0519e-05	3.70515e-06	313	427
RNA-seq_FROZ_cpm_log2_ensembl_oneway_0.05_NOMTC_foldfilter2.0	ENSMUSG00000020330	15366	hmmr	3	20	3.40093	0.0377607	0.0695984	2.65386	2.65386	1.21268	2.65386	1.96779	0.589833	0.00575247	0.0498296	198	313
RNA-seq_FROZ_cpm_log2_ensembl_oneway_0.05_NOMTC_foldfilter2.0	ENSMUSG00000030895	15458	hpx	3	20	10.6322	0.000215443	0.000892761	-2.02154	2.02154	-1.11136	-1.09428	-2.02154	0.432366	0.614369	0.000617975	313	427
RNA-seq_FROZ_cpm_log2_ensembl_oneway_0.05_NOMTC_foldfilter2.0	ENSMUSG00000039628	328779	hs3st6	3	20	8.68537	0.00068615	0.00239662	2.08541	2.08541	1.33525	1.95398	2.08541	0.0335837	0.0115833	0.000342885	313	427
RNA-seq_FROZ_cpm_log2_ensembl_oneway_0.05_NOMTC_foldfilter2.0	ENSMUSG00000016194	15483	hsd11b1	3	20	35.8488	3.07915e-08	6.65144e-07	-2.08859	2.08859	-1.15595	-2.08859	-1.70755	0.0135074	0.0001183	2.94518e-05	198	313
RNA-seq_FROZ_cpm_log2_ensembl_oneway_0.05_NOMTC_foldfilter2.0	ENSMUSG00000029311	114664	hsd17b11	3	20	58.0612	4.73191e-10	3.20047e-08	3.72069	3.72069	1.07883	2.78432	3.72069	0.399097	0.00022784	2.32118e-07	198	313
RNA-seq_FROZ_cpm_log2_ensembl_oneway_0.05_NOMTC_foldfilter2.0	ENSMUSG00000038092	15496	hsd3b5	3	20	17.9658	6.77409e-06	4.91836e-05	-4.15265	4.15265	1.31812	-1.52105	-4.15265	0.00184938	0.0427843	0.0053579	313	427
RNA-seq_FROZ_cpm_log2_ensembl_oneway_0.05_NOMTC_foldfilter2.0	ENSMUSG00000028383	72479	hsdl2	3	20	58.6247	4.341e-10	3.02416e-08	4.13229	4.13229	1.2101	3.35385	4.13229	0.00199284	0.000385117	1.03382e-05	198	313
RNA-seq_FROZ_cpm_log2_ensembl_oneway_0.05_NOMTC_foldfilter2.0	ENSMUSG00000091971	193740	hspa1a	3	20	10.9677	0.00017871	0.000759369	-5.95316	5.95316	-5.95316	-4.24702	-4.75647	0.00151028	0.00633824	0.00310412	0	198
RNA-seq_FROZ_cpm_log2_ensembl_oneway_0.05_NOMTC_foldfilter2.0	ENSMUSG00000090877	15511	hspa1b	3	20	21.488	1.81607e-06	1.66446e-05	-7.71799	7.71799	-3.68165	-7.71799	-3.31416	0.000580501	7.54139e-06	0.00124314	0	198
RNA-seq_FROZ_cpm_log2_ensembl_oneway_0.05_NOMTC_foldfilter2.0	ENSMUSG00000059970	15512	hspa2	3	20	10.6628	0.00021177	0.000879724	2.0982	2.0982	-1.0298	1.48541	2.0982	0.879735	0.00730246	3.0991e-05	313	427
RNA-seq_FROZ_cpm_log2_ensembl_oneway_0.05_NOMTC_foldfilter2.0	ENSMUSG00000004951	15507	hspb1	3	20	4.17806	0.0189119	0.0392397	2.49273	2.49273	1.48986	2.49273	2.31339	0.237129	0.0260342	0.034443	198	313
RNA-seq_FROZ_cpm_log2_ensembl_oneway_0.05_NOMTC_foldfilter2.0	ENSMUSG00000039745	53415	htatip2	3	20	30.2254	1.256e-07	1.99088e-06	2.22758	2.22758	1.10794	1.65084	2.22758	0.226466	1.37095e-05	0.000157236	313	427
RNA-seq_FROZ_cpm_log2_ensembl_oneway_0.05_NOMTC_foldfilter2.0	ENSMUSG00000053414	26559	hunk	3	20	14.802	2.61309e-05	0.000152463	2.8537	2.8537	1.61515	2.84564	2.8537	0.0154758	0.00221248	5.5666e-06	198	313
RNA-seq_FROZ_cpm_log2_ensembl_oneway_0.05_NOMTC_foldfilter2.0	ENSMUSG00000042745	15901	id1	3	20	5.12415	0.00860407	0.0203463	2.15967	2.15967	1.00196	1.81124	2.15967	0.995196	0.0959721	0.0392225	313	427
RNA-seq_FROZ_cpm_log2_ensembl_oneway_0.05_NOMTC_foldfilter2.0	ENSMUSG00000054203	226695	ifi205	3	20	4.15959	0.0192159	0.0397138	-2.69506	2.69506	1.04447	-1.66126	-2.69506	0.870847	0.246299	0.00428232	313	427
RNA-seq_FROZ_cpm_log2_ensembl_oneway_0.05_NOMTC_foldfilter2.0	ENSMUSG00000021208	217845	ifi27l2b	3	20	3.24218	0.043718	0.0786633	-2.06521	2.06521	-2.06521	1.05041	-1.13048	0.0158403	0.895277	0.582147	0	198
RNA-seq_FROZ_cpm_log2_ensembl_oneway_0.05_NOMTC_foldfilter2.0	ENSMUSG00000039146	15061	ifi44l	3	20	4.01622	0.0217661	0.044022	-2.33431	2.33431	-1.32973	-1.3212	-2.33431	0.159128	0.389871	6.27363e-05	313	427
RNA-seq_FROZ_cpm_log2_ensembl_oneway_0.05_NOMTC_foldfilter2.0	ENSMUSG00000078920	15953	ifi47	3	20	23.6552	8.73563e-07	9.41326e-06	-2.01524	2.01524	1.17768	-1.41688	-2.01524	0.042283	0.0204273	0.000204517	313	427
RNA-seq_FROZ_cpm_log2_ensembl_oneway_0.05_NOMTC_foldfilter2.0	ENSMUSG00000034459	15957	ifit1	3	20	12.1653	9.41707e-05	0.000442672	-2.55042	2.55042	-1.29681	-2.22928	-2.55042	0.0494106	0.00650547	0.000181378	198	313
RNA-seq_FROZ_cpm_log2_ensembl_oneway_0.05_NOMTC_foldfilter2.0	ENSMUSG00000048583	16002	igf2	3	20	10.7115	0.000206072	0.000858612	-5.79411	5.79411	-1.73716	-5.79411	-4.29994	0.155887	0.000452421	0.00110661	198	313
RNA-seq_FROZ_cpm_log2_ensembl_oneway_0.05_NOMTC_foldfilter2.0	ENSMUSG00000020429	16006	igfbp1	3	20	6.95808	0.0021675	0.0063312	4.76719	4.76719	2.51847	1.86858	4.76719	0.0189119	0.138123	0.000433287	0	198
RNA-seq_FROZ_cpm_log2_ensembl_oneway_0.05_NOMTC_foldfilter2.0	ENSMUSG00000040498	70080	igsf23	3	20	27.3526	2.80172e-07	3.72301e-06	3.23395	3.23395	1.12965	1.67626	3.23395	0.44141	0.00710893	1.62988e-05	313	427
RNA-seq_FROZ_cpm_log2_ensembl_oneway_0.05_NOMTC_foldfilter2.0	ENSMUSG00000006538	16147	ihh	3	20	22.4416	1.30742e-06	1.28555e-05	-6.75368	6.75368	-1.15794	-1.96561	-6.75368	0.477425	0.0531642	2.46366e-05	313	427
RNA-seq_FROZ_cpm_log2_ensembl_oneway_0.05_NOMTC_foldfilter2.0	ENSMUSG00000015966	50905	il17rb	3	20	75.314	4.50311e-11	6.49642e-09	2.79468	2.79468	1.02949	1.54997	2.79468	0.683042	0.000436208	3.33231e-07	313	427
RNA-seq_FROZ_cpm_log2_ensembl_oneway_0.05_NOMTC_foldfilter2.0	ENSMUSG00000026072	16177	il1r1	3	20	23.0456	1.06754e-06	1.09609e-05	-2.97357	2.97357	-1.42408	-2.21174	-2.97357	0.0193365	0.00120964	1.56258e-06	198	313
RNA-seq_FROZ_cpm_log2_ensembl_oneway_0.05_NOMTC_foldfilter2.0	ENSMUSG00000022514	16180	il1rap	3	20	104.338	2.19624e-12	1.13334e-09	-2.0866	2.0866	-1.0813	-1.84721	-2.0866	0.0290264	4.17837e-05	3.35176e-09	313	427
RNA-seq_FROZ_cpm_log2_ensembl_oneway_0.05_NOMTC_foldfilter2.0	ENSMUSG00000026981	16181	il1rn	3	20	8.83178	0.000625944	0.00221746	4.89509	4.89509	1.13179	3.17652	4.89509	0.575734	0.0560575	6.5674e-05	313	427
RNA-seq_FROZ_cpm_log2_ensembl_oneway_0.05_NOMTC_foldfilter2.0	ENSMUSG00000044244	213208	il20rb	3	20	4.59242	0.013301	0.0293048	2.70682	2.70682	1.74869	1.45378	2.70682	0.103399	0.219841	0.00380544	313	427
RNA-seq_FROZ_cpm_log2_ensembl_oneway_0.05_NOMTC_foldfilter2.0	ENSMUSG00000027947	16194	il6ra	3	20	26.2501	3.88077e-07	4.81057e-06	-3.06997	3.06997	-1.45914	-2.62819	-3.06997	0.0575309	0.000264505	0.000156791	198	313
RNA-seq_FROZ_cpm_log2_ensembl_oneway_0.05_NOMTC_foldfilter2.0	ENSMUSG00000024525	114663	impa2	3	20	14.5331	2.95674e-05	0.000168217	2.70641	2.70641	1.26802	2.57691	2.70641	0.301768	0.000530231	0.000470158	198	313
RNA-seq_FROZ_cpm_log2_ensembl_oneway_0.05_NOMTC_foldfilter2.0	ENSMUSG00000003477	21743	inmt	3	20	8.36765	0.000839874	0.00284076	2.30697	2.30697	1.39099	1.7377	2.30697	0.147926	0.0337993	0.00487933	313	427
RNA-seq_FROZ_cpm_log2_ensembl_oneway_0.05_NOMTC_foldfilter2.0	ENSMUSG00000028068	404710	iqgap3	3	20	5.70828	0.00543712	0.0138543	2.72538	2.72538	1.30252	2.72538	1.92646	0.186376	0.00237603	0.0525769	198	313
RNA-seq_FROZ_cpm_log2_ensembl_oneway_0.05_NOMTC_foldfilter2.0	ENSMUSG00000029771	27056	irf5	3	20	51.7668	1.30889e-09	6.25575e-08	-2.28539	2.28539	1.22547	-1.48374	-2.28539	0.0212922	0.00830797	1.44134e-07	313	427
RNA-seq_FROZ_cpm_log2_ensembl_oneway_0.05_NOMTC_foldfilter2.0	ENSMUSG00000025498	54123	irf7	3	20	9.802	0.000347478	0.00134223	-2.05526	2.05526	-1.35337	-1.89559	-2.05526	0.0105898	0.0150309	6.93278e-06	313	427
RNA-seq_FROZ_cpm_log2_ensembl_oneway_0.05_NOMTC_foldfilter2.0	ENSMUSG00000035692	100038882	isg15	3	20	7.98914	0.00107427	0.00351275	-2.30792	2.30792	-1.30307	-1.92111	-2.30792	0.0653829	0.0258477	0.000326257	313	427
RNA-seq_FROZ_cpm_log2_ensembl_oneway_0.05_NOMTC_foldfilter2.0	ENSMUSG00000006529	16424	itih1	3	20	45.2823	4.21301e-09	1.50513e-07	-2.65252	2.65252	-1.59095	-2.16416	-2.65252	0.00778632	1.34738e-05	2.78718e-09	198	313
RNA-seq_FROZ_cpm_log2_ensembl_oneway_0.05_NOMTC_foldfilter2.0	ENSMUSG00000006522	16426	itih3	3	20	24.0209	7.76029e-07	8.46705e-06	-2.28936	2.28936	-1.39855	-1.49174	-2.28936	0.00470743	0.0108316	1.22785e-07	313	427
RNA-seq_FROZ_cpm_log2_ensembl_oneway_0.05_NOMTC_foldfilter2.0	ENSMUSG00000021922	16427	itih4	3	20	17.3194	8.79885e-06	6.09013e-05	-2.61382	2.61382	-1.48182	-1.70475	-2.61382	0.00548229	0.00658737	4.46573e-05	313	427
RNA-seq_FROZ_cpm_log2_ensembl_oneway_0.05_NOMTC_foldfilter2.0	ENSMUSG00000055862	71564	izumo4	3	20	7.17803	0.00185854	0.00556283	-2.57157	2.57157	-1.28444	-2.11869	-2.57157	0.228577	0.0100356	0.00270412	198	313
RNA-seq_FROZ_cpm_log2_ensembl_oneway_0.05_NOMTC_foldfilter2.0	ENSMUSG00000020387	76901	jade2	3	20	25.7737	4.48243e-07	5.4442e-06	-2.85799	2.85799	-1.01742	-2.08712	-2.85799	0.907706	0.00198054	7.41346e-05	198	313
RNA-seq_FROZ_cpm_log2_ensembl_oneway_0.05_NOMTC_foldfilter2.0	ENSMUSG00000034271	81703	jdp2	3	20	9.37506	0.000448329	0.00167289	-2.03947	2.03947	-1.53123	-2.03947	-2.03685	0.0171267	0.001864	0.00220744	198	313
RNA-seq_FROZ_cpm_log2_ensembl_oneway_0.05_NOMTC_foldfilter2.0	ENSMUSG00000052684	16476	jun	3	20	28.4871	2.02526e-07	2.90307e-06	3.719	3.719	1.33229	3.719	3.67332	0.186899	3.56662e-05	2.12329e-06	198	313
RNA-seq_FROZ_cpm_log2_ensembl_oneway_0.05_NOMTC_foldfilter2.0	ENSMUSG00000052837	16477	junb	3	20	7.2383	0.00178256	0.00537118	2.12592	2.12592	1.4115	2.12592	1.80948	0.0533374	0.00342623	0.00200721	198	313
RNA-seq_FROZ_cpm_log2_ensembl_oneway_0.05_NOMTC_foldfilter2.0	ENSMUSG00000071076	16478	jund	3	20	27.6878	2.54279e-07	3.49051e-06	2.21491	2.21491	1.23039	1.82085	2.21491	0.0322558	0.000705488	1.27451e-06	313	427
RNA-seq_FROZ_cpm_log2_ensembl_oneway_0.05_NOMTC_foldfilter2.0	ENSMUSG00000087403	72997	kantr	3	20	5.68133	0.00555112	0.0140881	-2.30893	2.30893	-1.22449	-1.91309	-2.30893	0.35087	0.0153852	0.00735225	313	427
RNA-seq_FROZ_cpm_log2_ensembl_oneway_0.05_NOMTC_foldfilter2.0	ENSMUSG00000009905	70750	kdsr	3	20	62.0071	2.6262e-10	2.17803e-08	2.93759	2.93759	1.01401	1.89092	2.93759	0.866708	0.00123773	4.44508e-11	313	427
RNA-seq_FROZ_cpm_log2_ensembl_oneway_0.05_NOMTC_foldfilter2.0	ENSMUSG00000003779	19348	kif20a	3	20	7.68055	0.00131887	0.00418965	4.0326	4.0326	1.74242	4.0326	2.5778	0.0342961	0.00121703	0.0196382	198	313
RNA-seq_FROZ_cpm_log2_ensembl_oneway_0.05_NOMTC_foldfilter2.0	ENSMUSG00000024795	240641	kif20b	3	20	4.22882	0.0181029	0.0378597	2.12351	2.12351	1.55169	2.12351	1.61199	0.0803105	0.000199129	0.0575997	198	313
RNA-seq_FROZ_cpm_log2_ensembl_oneway_0.05_NOMTC_foldfilter2.0	ENSMUSG00000030677	110033	kif22	3	20	5.18466	0.00819697	0.0195629	2.7195	2.7195	1.20289	2.7195	1.94648	0.551446	0.000775062	0.0428575	198	313
RNA-seq_FROZ_cpm_log2_ensembl_oneway_0.05_NOMTC_foldfilter2.0	ENSMUSG00000028678	73804	kif2c	3	20	3.60579	0.0313396	0.0594979	2.62012	2.62012	1.23519	2.62012	1.60484	0.447068	0.00340546	0.218241	198	313
RNA-seq_FROZ_cpm_log2_ensembl_oneway_0.05_NOMTC_foldfilter2.0	ENSMUSG00000034311	16571	kif4	3	20	3.64374	0.0302861	0.0578684	2.77885	2.77885	1.68884	2.77885	1.64497	0.0825903	0.00414381	0.146331	198	313
RNA-seq_FROZ_cpm_log2_ensembl_oneway_0.05_NOMTC_foldfilter2.0	ENSMUSG00000020653	194655	klf11	3	20	36.3434	2.74546e-08	5.98632e-07	3.38709	3.38709	-1.12918	1.92292	3.38709	0.538072	0.000708116	2.00706e-05	313	427
RNA-seq_FROZ_cpm_log2_ensembl_oneway_0.05_NOMTC_foldfilter2.0	ENSMUSG00000091680	546648	klhdc7b	3	20	6.1	0.00403994	0.0107359	-2.38722	2.38722	1.13758	-2.38722	-1.19574	0.497307	0.0202092	0.358919	198	313
RNA-seq_FROZ_cpm_log2_ensembl_oneway_0.05_NOMTC_foldfilter2.0	ENSMUSG00000020627	208439	klhl29	3	20	5.45382	0.00662445	0.0163621	-2.62977	2.62977	-1.31864	-1.63457	-2.62977	0.296998	0.0764467	0.00719535	313	427
RNA-seq_FROZ_cpm_log2_ensembl_oneway_0.05_NOMTC_foldfilter2.0	ENSMUSG00000090799	546611	klhl33	3	20	15.0188	2.36795e-05	0.000140693	-4.76052	4.76052	-1.96011	-4.0856	-4.76052	0.0356265	0.00120395	0.000519245	198	313
RNA-seq_FROZ_cpm_log2_ensembl_oneway_0.05_NOMTC_foldfilter2.0	ENSMUSG00000027331	51944	knstrn	3	20	5.98674	0.00439844	0.0115303	3.43325	3.43325	1.4315	3.43325	2.81047	0.155232	0.00401895	0.0199121	198	313
RNA-seq_FROZ_cpm_log2_ensembl_oneway_0.05_NOMTC_foldfilter2.0	ENSMUSG00000023043	16668	krt18	3	20	24.7932	6.07077e-07	6.96738e-06	2.44892	2.44892	1.39681	2.44892	1.90147	0.000814512	0.000202324	0.000126807	198	313
RNA-seq_FROZ_cpm_log2_ensembl_oneway_0.05_NOMTC_foldfilter2.0	ENSMUSG00000006777	94179	krt23	3	20	74.3925	5.03976e-11	6.81737e-09	15.9489	15.9489	1.29889	3.03861	15.9489	0.214839	0.0014052	7.82323e-08	198	313
RNA-seq_FROZ_cpm_log2_ensembl_oneway_0.05_NOMTC_foldfilter2.0	ENSMUSG00000049382	16691	krt8	3	20	30.0003	1.33446e-07	2.10329e-06	2.11139	2.11139	1.30591	2.11139	1.68209	0.00195536	7.05904e-05	0.000155557	198	313
RNA-seq_FROZ_cpm_log2_ensembl_oneway_0.05_NOMTC_foldfilter2.0	ENSMUSG00000044350	210808	lacc1	3	20	53.0239	1.05924e-09	5.38629e-08	2.71747	2.71747	1.38258	2.27403	2.71747	0.0205193	0.000255767	2.48664e-05	198	313
RNA-seq_FROZ_cpm_log2_ensembl_oneway_0.05_NOMTC_foldfilter2.0	ENSMUSG00000024421	16774	lama3	3	20	28.606	1.95869e-07	2.83389e-06	-3.75912	3.75912	1.00705	-2.27116	-3.75912	0.942264	0.00281676	0.000137087	198	313
RNA-seq_FROZ_cpm_log2_ensembl_oneway_0.05_NOMTC_foldfilter2.0	ENSMUSG00000026639	16780	lamb3	3	20	40.6979	1.05446e-08	2.91504e-07	3.62859	3.62859	1.12583	2.24208	3.62859	0.273603	0.000349812	9.77133e-06	198	313
RNA-seq_FROZ_cpm_log2_ensembl_oneway_0.05_NOMTC_foldfilter2.0	ENSMUSG00000026822	16819	lcn2	3	20	5.67809	0.00556499	0.0141145	-3.78306	3.78306	-2.11176	3.40401	-3.78306	0.311174	0.167752	0.0958508
RNA-seq_FROZ_cpm_log2_ensembl_oneway_0.05_NOMTC_foldfilter2.0	ENSMUSG00000031958	52815	ldhd	3	20	125.675	3.80362e-13	4.41632e-10	-2.52511	2.52511	-1.40648	-1.68564	-2.52511	6.69636e-06	3.86661e-05	6.23618e-10	313	427
RNA-seq_FROZ_cpm_log2_ensembl_oneway_0.05_NOMTC_foldfilter2.0	ENSMUSG00000057722	16847	lepr	3	20	53.4258	9.90857e-10	5.19008e-08	5.86457	5.86457	1.07762	1.69588	5.86457	0.658179	0.0128861	1.37802e-06	313	427
RNA-seq_FROZ_cpm_log2_ensembl_oneway_0.05_NOMTC_foldfilter2.0	ENSMUSG00000053964	16855	lgals4	3	20	24.6994	6.25247e-07	7.12311e-06	6.95249	6.95249	1.56006	2.76298	6.95249	0.118493	0.00871239	0.00024769	198	313
RNA-seq_FROZ_cpm_log2_ensembl_oneway_0.05_NOMTC_foldfilter2.0	ENSMUSG00000054263	16880	lifr	3	20	21.4481	1.84162e-06	1.68258e-05	-2.57779	2.57779	-1.03617	-1.91686	-2.57779	0.817619	0.00271643	4.22096e-05	313	427
RNA-seq_FROZ_cpm_log2_ensembl_oneway_0.05_NOMTC_foldfilter2.0	ENSMUSG00000056394	16881	lig1	3	20	5.57495	0.00602721	0.0150984	2.20403	2.20403	1.39565	2.20403	1.17866	0.161684	0.00431824	0.491607	198	313
RNA-seq_FROZ_cpm_log2_ensembl_oneway_0.05_NOMTC_foldfilter2.0	ENSMUSG00000112023	14727	lilr4b	3	20	3.35343	0.0394451	0.0722383	64.1898	64.1898	46.3535	56.8409	64.1898	0.13734	0.122038	0.113237
RNA-seq_FROZ_cpm_log2_ensembl_oneway_0.05_NOMTC_foldfilter2.0	ENSMUSG00000023022	65970	lima1	3	20	108.426	1.53122e-12	1.0283e-09	2.37342	2.37342	1.33689	2.08265	2.37342	0.000936502	1.01702e-07	3.76037e-08	198	313
RNA-seq_FROZ_cpm_log2_ensembl_oneway_0.05_NOMTC_foldfilter2.0	ENSMUSG00000003123	16890	lipe	3	20	35.6708	3.2099e-08	6.89115e-07	2.38812	2.38812	1.33905	1.72323	2.38812	0.0173674	2.09042e-05	1.17578e-06	313	427
RNA-seq_FROZ_cpm_log2_ensembl_oneway_0.05_NOMTC_foldfilter2.0	ENSMUSG00000053846	16891	lipg	3	20	24.4959	6.66778e-07	7.51635e-06	3.12377	3.12377	-1.60623	2.02863	3.12377	0.0478987	0.00769217	2.48996e-05	198	313
RNA-seq_FROZ_cpm_log2_ensembl_oneway_0.05_NOMTC_foldfilter2.0	LOC115490363			3	20	9.56326	0.00040038	0.0015159	2.15203	2.15203	-1.12007	1.75753	2.15203	0.657103	0.0195939	0.00427681	313	427
RNA-seq_FROZ_cpm_log2_ensembl_oneway_0.05_NOMTC_foldfilter2.0	ENSMUSG00000016239	74365	lonrf3	3	20	15.1395	2.24247e-05	0.000134326	-2.28927	2.28927	1.06851	-1.85507	-2.28927	0.532729	0.00028128	0.00529665	313	427
RNA-seq_FROZ_cpm_log2_ensembl_oneway_0.05_NOMTC_foldfilter2.0	ENSMUSG00000025185	67573	loxl4	3	20	29.4025	1.5703e-07	2.38592e-06	-7.3446	7.3446	1.14103	-2.57356	-7.3446	0.34984	0.00157096	0.000491843	198	313
RNA-seq_FROZ_cpm_log2_ensembl_oneway_0.05_NOMTC_foldfilter2.0	ENSMUSG00000004270	14792	lpcat3	3	20	47.7622	2.65074e-09	1.05825e-07	2.50987	2.50987	1.11736	2.07777	2.50987	0.188384	0.000102912	1.06435e-06	198	313
RNA-seq_FROZ_cpm_log2_ensembl_oneway_0.05_NOMTC_foldfilter2.0	ENSMUSG00000020593	14245	lpin1	3	20	72.4064	6.45212e-11	7.81716e-09	-7.75153	7.75153	-6.17355	-7.75153	-6.37059	1.73334e-06	1.80304e-07	4.73689e-07	0	198
RNA-seq_FROZ_cpm_log2_ensembl_oneway_0.05_NOMTC_foldfilter2.0	ENSMUSG00000024052	64898	lpin2	3	20	92.6985	6.62681e-12	2.01415e-09	2.74286	2.74286	-1.83774	1.30518	2.74286	3.09093e-05	0.0566174	4.22187e-07	313	427
RNA-seq_FROZ_cpm_log2_ensembl_oneway_0.05_NOMTC_foldfilter2.0	ENSMUSG00000036957	233067	lrfn3	3	20	34.7776	3.96564e-08	8.01934e-07	2.33376	2.33376	1.18661	1.66332	2.33376	0.142731	0.000138622	2.0745e-06	313	427
RNA-seq_FROZ_cpm_log2_ensembl_oneway_0.05_NOMTC_foldfilter2.0	ENSMUSG00000037095	76905	lrg1	3	20	11.7189	0.00011901	0.000539769	-2.50913	2.50913	-1.21817	1.13986	-2.50913	0.295723	0.600129	0.000600921	313	427
RNA-seq_FROZ_cpm_log2_ensembl_oneway_0.05_NOMTC_foldfilter2.0	ENSMUSG00000033707	378937	lrrc24	3	20	7.83158	0.00119228	0.00383917	3.74945	3.74945	1.09903	3.74945	1.95103	0.749312	0.00354324	0.0316406	198	313
RNA-seq_FROZ_cpm_log2_ensembl_oneway_0.05_NOMTC_foldfilter2.0	ENSMUSG00000027961	109245	lrrc39	3	20	6.51907	0.00296685	0.0082757	4.5177	4.5177	-1.41844	3.41216	4.5177	0.622438	0.0846573	0.0447371	313	427
RNA-seq_FROZ_cpm_log2_ensembl_oneway_0.05_NOMTC_foldfilter2.0	ENSMUSG00000046589	72267	lrrc8e	3	20	5.28728	0.00755383	0.0182652	2.45724	2.45724	2.05213	2.45724	1.98778	0.0382394	0.00367971	0.0135577	0	198
RNA-seq_FROZ_cpm_log2_ensembl_oneway_0.05_NOMTC_foldfilter2.0	ENSMUSG00000045776	319476	lrtm1	3	20	64.8017	1.76571e-10	1.64011e-08	-31.067	31.067	-2.45118	-18.5268	-31.067	0.000182702	9.16818e-05	6.74488e-06	0	198
RNA-seq_FROZ_cpm_log2_ensembl_oneway_0.05_NOMTC_foldfilter2.0	ENSMUSG00000046908	16995	ltb4r1	3	20	7.98032	0.00108053	0.00353157	-2.95125	2.95125	-1.01117	-2.95125	-1.87658	0.963042	0.0112246	0.0174385	198	313
RNA-seq_FROZ_cpm_log2_ensembl_oneway_0.05_NOMTC_foldfilter2.0	ENSMUSG00000028701	68075	lurap1	3	20	3.44066	0.0364116	0.0674631	-65.6559	65.6559	-1.62856	-65.6559	-1.77957	0.149457	0.0977254	0.0431252
RNA-seq_FROZ_cpm_log2_ensembl_oneway_0.05_NOMTC_foldfilter2.0	ENSMUSG00000034634	17068	ly6d	3	20	12.5129	7.87701e-05	0.000383207	24748.1	24748.1	227.889	24748.1	18940.8	0.0683622	0.00354486	0.00437432	198	313
RNA-seq_FROZ_cpm_log2_ensembl_oneway_0.05_NOMTC_foldfilter2.0	ENSMUSG00000032184	70082	lysmd2	3	20	7.51986	0.00146995	0.0045798	3.39622	3.39622	1.72862	2.98336	3.39622	0.107949	0.00959683	0.00331132	198	313
RNA-seq_FROZ_cpm_log2_ensembl_oneway_0.05_NOMTC_foldfilter2.0	ENSMUSG00000044313	242125	mab21l3	3	20	3.15879	0.0472496	0.0841208	165.548	165.548	7.20641	87.3769	165.548	0.468779	0.076549	0.0514428
RNA-seq_FROZ_cpm_log2_ensembl_oneway_0.05_NOMTC_foldfilter2.0	ENSMUSG00000029910	56150	mad2l1	3	20	9.54983	0.000403609	0.00152646	2.23923	2.23923	1.47899	2.23923	1.52159	0.00462244	2.10778e-05	0.0534119	198	313
RNA-seq_FROZ_cpm_log2_ensembl_oneway_0.05_NOMTC_foldfilter2.0	ENSMUSG00000086728	76794	man2c1os	3	20	4.34557	0.0163815	0.034841	2.13628	2.13628	1.98493	1.76374	2.13628	0.0386046	0.0939481	0.0259029	313	427
RNA-seq_FROZ_cpm_log2_ensembl_oneway_0.05_NOMTC_foldfilter2.0	ENSMUSG00000020623	26399	map2k6	3	20	6.77676	0.00246475	0.00707339	-2.7101	2.7101	-1.11925	-2.7101	-1.76284	0.638893	0.00956907	0.0206584	198	313
RNA-seq_FROZ_cpm_log2_ensembl_oneway_0.05_NOMTC_foldfilter2.0	ENSMUSG00000031303	270672	map3k15	3	20	12.8846	6.52989e-05	0.000326799	2.13677	2.13677	-1.05397	2.10006	2.13677	0.795443	9.83358e-05	0.000995295	198	313
RNA-seq_FROZ_cpm_log2_ensembl_oneway_0.05_NOMTC_foldfilter2.0	ENSMUSG00000029166	100732	mapre3	3	20	62.7576	2.35695e-10	2.01321e-08	2.79227	2.79227	1.10901	2.02785	2.79227	0.229603	5.93243e-05	1.08717e-06	198	313
RNA-seq_FROZ_cpm_log2_ensembl_oneway_0.05_NOMTC_foldfilter2.0	ENSMUSG00000086265			3	20	27.6242	2.58981e-07	3.53071e-06	3.59526	3.59526	1.36681	2.05625	3.59526	0.0571007	0.00242616	7.5482e-06	198	313
RNA-seq_FROZ_cpm_log2_ensembl_oneway_0.05_NOMTC_foldfilter2.0	ENSMUSG00000001672	73608	marveld3	3	20	5.73644	0.00532078	0.0136076	2.12878	2.12878	1.02566	1.61371	2.12878	0.897745	0.10663	0.00213745	313	427
RNA-seq_FROZ_cpm_log2_ensembl_oneway_0.05_NOMTC_foldfilter2.0	ENSMUSG00000031833	546071	mast3	3	20	12.5463	7.74394e-05	0.000378451	-2.08048	2.08048	-1.47171	-2.03993	-2.08048	0.0235102	0.000817584	0.00065636	198	313
RNA-seq_FROZ_cpm_log2_ensembl_oneway_0.05_NOMTC_foldfilter2.0	ENSMUSG00000026779	67121	mastl	3	20	4.13848	0.01957	0.0402999	2.2255	2.2255	1.50842	2.2255	1.42543	0.0928884	0.000966775	0.191914	198	313
RNA-seq_FROZ_cpm_log2_ensembl_oneway_0.05_NOMTC_foldfilter2.0	ENSMUSG00000037798	11720	mat1a	3	20	53.3322	1.00635e-09	5.23187e-08	2.07641	2.07641	-1.10045	1.33646	2.07641	0.290954	0.00434009	6.65814e-06	313	427
RNA-seq_FROZ_cpm_log2_ensembl_oneway_0.05_NOMTC_foldfilter2.0	ENSMUSG00000026669	70024	mcm10	3	20	8.95772	0.000578781	0.00207411	-2.70968	2.70968	-1.18171	-2.35002	-2.70968	0.467342	0.013035	0.00207358	198	313
RNA-seq_FROZ_cpm_log2_ensembl_oneway_0.05_NOMTC_foldfilter2.0	ENSMUSG00000005410	17218	mcm5	3	20	6.19364	0.00376764	0.0101341	2.02586	2.02586	1.40241	2.02586	-1.11334	0.202569	0.00340036	0.584215	198	313
RNA-seq_FROZ_cpm_log2_ensembl_oneway_0.05_NOMTC_foldfilter2.0	ENSMUSG00000025732	68241	mcrip2	3	20	28.6133	1.95466e-07	2.83318e-06	2.10947	2.10947	1.28377	1.92043	2.10947	0.00574302	1.25271e-05	9.72544e-05	313	427
RNA-seq_FROZ_cpm_log2_ensembl_oneway_0.05_NOMTC_foldfilter2.0	ENSMUSG00000032418	17436	me1	3	20	55.4382	7.1408e-10	4.23373e-08	4.55619	4.55619	1.24801	3.56254	4.55619	0.0965393	9.85451e-05	7.99411e-08	198	313
RNA-seq_FROZ_cpm_log2_ensembl_oneway_0.05_NOMTC_foldfilter2.0	ENSMUSG00000021268	17263	meg3	3	20	22.5705	1.25164e-06	1.24388e-05	-4.74993	4.74993	-1.57289	-4.74993	-3.27048	0.0481187	0.000194793	3.63523e-05	198	313
RNA-seq_FROZ_cpm_log2_ensembl_oneway_0.05_NOMTC_foldfilter2.0	ENSMUSG00000028655	76574	mfsd2a	3	20	12.3664	8.4894e-05	0.00040745	-2.29809	2.29809	-2.29809	-1.27871	2.15294	0.026989	0.359739	0.00616228	0	198
RNA-seq_FROZ_cpm_log2_ensembl_oneway_0.05_NOMTC_foldfilter2.0	ENSMUSG00000037336	432628	mfsd2b	3	20	3.26406	0.0428397	0.0773165	-2.3081	2.3081	-1.67651	-2.21373	-2.3081	0.12632	0.011342	0.0111316	198	313
RNA-seq_FROZ_cpm_log2_ensembl_oneway_0.05_NOMTC_foldfilter2.0	ENSMUSG00000033174	23945	mgll	3	20	54.9393	7.73719e-10	4.49176e-08	3.02301	3.02301	1.08174	2.68442	3.02301	0.230818	8.96048e-05	2.72281e-05	198	313
RNA-seq_FROZ_cpm_log2_ensembl_oneway_0.05_NOMTC_foldfilter2.0	ENSMUSG00000026688	66447	mgst3	3	20	18.1301	6.34531e-06	4.65423e-05	3.00296	3.00296	-1.22523	1.94096	3.00296	0.421232	0.022764	0.00178028	313	427
RNA-seq_FROZ_cpm_log2_ensembl_oneway_0.05_NOMTC_foldfilter2.0	ENSMUSG00000035299	17318	mid1	3	20	5.84442	0.00489921	0.0126596	2.92252	2.92252	2.92252	1.9536	2.61264	0.00348814	0.0438779	0.00272995	0	198
RNA-seq_FROZ_cpm_log2_ensembl_oneway_0.05_NOMTC_foldfilter2.0	ENSMUSG00000008035	68041	mid1ip1	3	20	42.8507	6.7822e-09	2.16046e-07	2.43535	2.43535	-1.19137	1.98733	2.43535	0.130934	9.10994e-05	4.80478e-05	313	427
RNA-seq_FROZ_cpm_log2_ensembl_oneway_0.05_NOMTC_foldfilter2.0	ENSMUSG00000026858	108958	miga2	3	20	38.3101	1.76193e-08	4.34494e-07	2.17132	2.17132	1.24672	1.81173	2.17132	0.0371186	7.37994e-05	5.46182e-06	313	427
RNA-seq_FROZ_cpm_log2_ensembl_oneway_0.05_NOMTC_foldfilter2.0	ENSMUSG00000038022	330323	mindy4	3	20	20.203	2.87836e-06	2.42322e-05	2.16034	2.16034	1.33467	1.86551	2.16034	0.0300616	0.000120354	5.74301e-05	313	427
RNA-seq_FROZ_cpm_log2_ensembl_oneway_0.05_NOMTC_foldfilter2.0	ENSMUSG00000074415	73144	mir100hg	3	20	3.67884	0.0293457	0.0563265	-2.04407	2.04407	-1.15777	-1.68837	-2.04407	0.477179	0.0367049	0.0289658	313	427
RNA-seq_FROZ_cpm_log2_ensembl_oneway_0.05_NOMTC_foldfilter2.0	ENSMUSG00000047534	217653	mis18bp1	3	20	7.87478	0.00115857	0.0037436	3.33712	3.33712	2.49549	3.33712	2.27793	0.00246093	0.00106104	0.00927325	0	198
RNA-seq_FROZ_cpm_log2_ensembl_oneway_0.05_NOMTC_foldfilter2.0	ENSMUSG00000074064	56690	mlycd	3	20	80.6125	2.41305e-11	4.25582e-09	2.01792	2.01792	1.10064	1.52615	2.01792	0.0817358	1.5855e-05	3.43485e-07	313	427
RNA-seq_FROZ_cpm_log2_ensembl_oneway_0.05_NOMTC_foldfilter2.0	ENSMUSG00000026766	109129	mmadhc	3	20	137.82	1.5854e-13	4.41478e-10	2.78279	2.78279	1.22193	2.18896	2.78279	0.00136673	2.49298e-07	7.47638e-08	198	313
RNA-seq_FROZ_cpm_log2_ensembl_oneway_0.05_NOMTC_foldfilter2.0	ENSMUSG00000003948	67468	mmd	3	20	38.8521	1.56446e-08	3.9632e-07	2.5222	2.5222	1.21137	2.22614	2.5222	0.00738422	0.000771196	9.01467e-08	198	313
RNA-seq_FROZ_cpm_log2_ensembl_oneway_0.05_NOMTC_foldfilter2.0	ENSMUSG00000012187	68393	mogat1	3	20	8.5073	0.000768089	0.00263526	5364.99	5364.99	6.42024	3158.03	5364.99	0.542731	0.0115885	0.00946256	198	313
RNA-seq_FROZ_cpm_log2_ensembl_oneway_0.05_NOMTC_foldfilter2.0	ENSMUSG00000031402	17524	mpp1	3	20	40.1478	1.18409e-08	3.22856e-07	2.12233	2.12233	1.27395	2.12233	1.80306	0.00741769	3.03702e-07	4.63e-05	198	313
RNA-seq_FROZ_cpm_log2_ensembl_oneway_0.05_NOMTC_foldfilter2.0	ENSMUSG00000039956	77037	mrap	3	20	51.4808	1.37432e-09	6.44726e-08	2.07128	2.07128	1.22307	2.07128	1.89064	0.00740072	1.57774e-05	2.03068e-06	198	313
RNA-seq_FROZ_cpm_log2_ensembl_oneway_0.05_NOMTC_foldfilter2.0	ENSMUSG00000048965	244238	mrgpre	3	20	14.7364	2.69265e-05	0.00015606	-2.76165	2.76165	-1.72956	-2.76165	-2.52161	0.00824088	0.000243845	9.32849e-05	198	313
RNA-seq_FROZ_cpm_log2_ensembl_oneway_0.05_NOMTC_foldfilter2.0	ENSMUSG00000024679	68774	ms4a6d	3	20	5.1259	0.00859197	0.0203333	-2.13456	2.13456	-1.16447	-1.05533	-2.13456	0.325091	0.770657	0.0169174	313	427
RNA-seq_FROZ_cpm_log2_ensembl_oneway_0.05_NOMTC_foldfilter2.0	ENSMUSG00000062937	66902	mtap	3	20	31.4077	9.19002e-08	1.56725e-06	2.03156	2.03156	1.28436	1.73184	2.03156	0.00501167	0.00020512	2.44099e-06	313	427
RNA-seq_FROZ_cpm_log2_ensembl_oneway_0.05_NOMTC_foldfilter2.0	ENSMUSG00000019992	71804	mtfr2	3	20	7.95641	0.0010977	0.0035801	4.54505	4.54505	3.06371	2.69746	4.54505	0.00496778	0.0362173	0.000833399	0	198
RNA-seq_FROZ_cpm_log2_ensembl_oneway_0.05_NOMTC_foldfilter2.0	ENSMUSG00000054764	17773	mtnr1a	3	20	5.63536	0.00575162	0.0144992	2.28744	2.28744	1.43238	2.28744	1.79238	0.176579	0.0112472	0.0483289	198	313
RNA-seq_FROZ_cpm_log2_ensembl_oneway_0.05_NOMTC_foldfilter2.0	ENSMUSG00000059908	17836	mug1	3	20	129.878	2.78222e-13	4.41478e-10	-2.97666	2.97666	-1.42548	-2.8233	-2.97666	0.000239093	1.20623e-07	5.56331e-09	198	313
RNA-seq_FROZ_cpm_log2_ensembl_oneway_0.05_NOMTC_foldfilter2.0	ENSMUSG00000094793	100039054	mup12	3	20	9.6931	0.000370591	0.00141931	-2.30486	2.30486	-1.00428	-1.11198	-2.30486	0.970159	0.574983	0.00367435	313	427
RNA-seq_FROZ_cpm_log2_ensembl_oneway_0.05_NOMTC_foldfilter2.0	ENSMUSG00000096674	100039150	mup15	3	20	3.555	0.0328127	0.0618395	-2.05578	2.05578	-1.30872	1.01452	-2.05578	0.342829	0.96625	0.0341297	313	427
RNA-seq_FROZ_cpm_log2_ensembl_oneway_0.05_NOMTC_foldfilter2.0	ENSMUSG00000078675	100039177	mup16	3	20	8.7349	0.000665098	0.00233539	-2.99129	2.99129	1.01518	1.18968	-2.99129	0.945565	0.613397	0.00222437	313	427
RNA-seq_FROZ_cpm_log2_ensembl_oneway_0.05_NOMTC_foldfilter2.0	ENSMUSG00000096688	100039206	mup17	3	20	5.539	0.00619808	0.0154569	-3.74388	3.74388	-1.34134	1.18056	-3.74388	0.480132	0.757221	0.0154909	313	427
RNA-seq_FROZ_cpm_log2_ensembl_oneway_0.05_NOMTC_foldfilter2.0	ENSMUSG00000078674	100048884	mup18	3	20	3.49975	0.034501	0.0645585	-7.32919	7.32919	3.40348	3.86356	-7.32919	0.0196715	0.067205	0.250341	0	198
RNA-seq_FROZ_cpm_log2_ensembl_oneway_0.05_NOMTC_foldfilter2.0	ENSMUSG00000078673	100189605	mup19	3	20	3.61951	0.0309543	0.0588948	8.25686	8.25686	8.25686	5.47218	1.01464	0.0142372	0.0981167	0.98738	0	198
RNA-seq_FROZ_cpm_log2_ensembl_oneway_0.05_NOMTC_foldfilter2.0	ENSMUSG00000078688	17841	mup2	3	20	5.11924	0.00863805	0.0204059	2.30277	2.30277	2.07951	2.30277	1.08221	0.000236678	0.0345074	0.739774	0	198
RNA-seq_FROZ_cpm_log2_ensembl_oneway_0.05_NOMTC_foldfilter2.0	ENSMUSG00000078672	381530	mup20	3	20	3.96193	0.0228261	0.0457738	3.12744	3.12744	3.12744	1.64771	1.94657	0.00654845	0.236919	0.0939	0	198
RNA-seq_FROZ_cpm_log2_ensembl_oneway_0.05_NOMTC_foldfilter2.0	ENSMUSG00000066153	381531	mup21	3	20	21.8126	1.62193e-06	1.5187e-05	-7.86796	7.86796	1.12383	-4.33119	-7.86796	0.491484	0.00171604	0.00173668	198	313
RNA-seq_FROZ_cpm_log2_ensembl_oneway_0.05_NOMTC_foldfilter2.0	ENSMUSG00000073842	100041658	mup7	3	20	9.37235	0.000449064	0.00167473	-3.11781	3.11781	1.68941	-1.06096	-3.11781	0.0028062	0.837612	0.0226692	313	427
RNA-seq_FROZ_cpm_log2_ensembl_oneway_0.05_NOMTC_foldfilter2.0	ENSMUSG00000078687	100041687	mup8	3	20	10.3419	0.000254001	0.00102937	-3.15448	3.15448	1.19065	-1.08889	-3.15448	0.167641	0.746448	0.00593359	313	427
RNA-seq_FROZ_cpm_log2_ensembl_oneway_0.05_NOMTC_foldfilter2.0	ENSMUSG00000041939	17855	mvk	3	20	30.0644	1.31159e-07	2.07192e-06	-2.22585	2.22585	-1.16339	-1.47307	-2.22585	0.151245	0.00381675	2.70382e-05	313	427
RNA-seq_FROZ_cpm_log2_ensembl_oneway_0.05_NOMTC_foldfilter2.0	ENSMUSG00000000386	17857	mx1	3	20	3.44113	0.0363958	0.0674519	-2.69323	2.69323	-1.33319	-2.69323	-2.18793	0.102224	0.0741806	0.00143945	313	427
RNA-seq_FROZ_cpm_log2_ensembl_oneway_0.05_NOMTC_foldfilter2.0	ENSMUSG00000025912	17864	mybl1	3	20	7.34193	0.00165973	0.00506906	3.22915	3.22915	1.56582	3.22915	2.50391	0.135279	0.00476352	0.00802241	198	313
RNA-seq_FROZ_cpm_log2_ensembl_oneway_0.05_NOMTC_foldfilter2.0	ENSMUSG00000022346	17869	myc	3	20	4.00015	0.0220742	0.0445029	3.10002	3.10002	1.67231	1.80793	3.10002	0.276228	0.0911729	0.00859671	313	427
RNA-seq_FROZ_cpm_log2_ensembl_oneway_0.05_NOMTC_foldfilter2.0	ENSMUSG00000037169	18109	mycn	3	20	7.63952	0.00135576	0.00428922	-5.13379	5.13379	-2.16486	-5.05202	-5.13379	0.0640032	0.00342453	0.00353821	198	313
RNA-seq_FROZ_cpm_log2_ensembl_oneway_0.05_NOMTC_foldfilter2.0	ENSMUSG00000037139	242702	myom3	3	20	3.45696	0.0358734	0.0666788	-53.8844	53.8844	-2.46401	-53.8844	-7.33691	0.210853	0.0660238	0.0259287	313	427
RNA-seq_FROZ_cpm_log2_ensembl_oneway_0.05_NOMTC_foldfilter2.0	ENSMUSG00000041132	100637	n4bp2l1	3	20	5.85094	0.00487493	0.0126086	-2.10075	2.10075	-1.4863	-2.10075	-1.31512	0.100795	0.0120712	0.217115	198	313
RNA-seq_FROZ_cpm_log2_ensembl_oneway_0.05_NOMTC_foldfilter2.0	ENSMUSG00000030004	68396	nat8	3	20	5.33154	0.00729363	0.0177351	-3.32022	3.32022	-1.15526	-1.40237	-3.32022	0.641329	0.375781	0.00769155	313	427
RNA-seq_FROZ_cpm_log2_ensembl_oneway_0.05_NOMTC_foldfilter2.0	ENSMUSG00000068299	75541	nat8f4	3	20	21.0764	2.09994e-06	1.86597e-05	2.01105	2.01105	1.51174	1.66958	2.01105	0.00187082	8.75405e-05	8.91159e-06	313	427
RNA-seq_FROZ_cpm_log2_ensembl_oneway_0.05_NOMTC_foldfilter2.0	ENSMUSG00000079494	69049	nat8f5	3	20	7.42954	0.00156313	0.00482266	-2.69238	2.69238	1.23375	1.08488	-2.69238	0.335538	0.807873	0.00701708	313	427
RNA-seq_FROZ_cpm_log2_ensembl_oneway_0.05_NOMTC_foldfilter2.0	ENSMUSG00000022762	17968	ncam2	3	20	15.8063	1.66876e-05	0.000104608	-4.17847	4.17847	-1.37897	-1.96715	-4.17847	0.122395	0.00304628	0.00040819	313	427
RNA-seq_FROZ_cpm_log2_ensembl_oneway_0.05_NOMTC_foldfilter2.0	ENSMUSG00000027698	320024	nceh1	3	20	83.3151	1.7808e-11	3.49463e-09	5.48775	5.48775	1.36065	3.10519	5.48775	0.0017649	0.000276088	1.02129e-09	198	313
RNA-seq_FROZ_cpm_log2_ensembl_oneway_0.05_NOMTC_foldfilter2.0	ENSMUSG00000049690	210356	nckap5	3	20	4.61396	0.0130638	0.0288551	3.53861	3.53861	1.58262	3.53861	1.65792	0.233326	0.00370517	0.0845317	198	313
RNA-seq_FROZ_cpm_log2_ensembl_oneway_0.05_NOMTC_foldfilter2.0	ENSMUSG00000026950	17996	neb	3	20	7.75259	0.00125674	0.00401886	-3.23564	3.23564	-1.56868	-2.6288	-3.23564	0.239616	0.0324994	0.0156651	198	313
RNA-seq_FROZ_cpm_log2_ensembl_oneway_0.05_NOMTC_foldfilter2.0	ENSMUSG00000026622	18005	nek2	3	20	9.62428	0.000386065	0.00146728	2.26534	2.26534	1.28116	2.26534	2.19402	0.173667	0.000807828	0.00174992	198	313
RNA-seq_FROZ_cpm_log2_ensembl_oneway_0.05_NOMTC_foldfilter2.0	ENSMUSG00000015839	18024	nfe2l2	3	20	63.1484	2.22889e-10	1.96551e-08	3.11265	3.11265	1.31673	2.24999	3.11265	0.00663159	7.76731e-05	2.45591e-08	198	313
RNA-seq_FROZ_cpm_log2_ensembl_oneway_0.05_NOMTC_foldfilter2.0	ENSMUSG00000056749	18030	nfil3	3	20	21.079	2.09795e-06	1.86539e-05	-2.78282	2.78282	-1.01199	-2.02356	-2.78282	0.863041	0.000298605	0.00284319	198	313
RNA-seq_FROZ_cpm_log2_ensembl_oneway_0.05_NOMTC_foldfilter2.0	ENSMUSG00000095930	245269	nim1k	3	20	10.8833	0.000187252	0.000788929	2.17096	2.17096	1.26387	1.6891	2.17096	0.247963	0.0187274	0.00288288	313	427
RNA-seq_FROZ_cpm_log2_ensembl_oneway_0.05_NOMTC_foldfilter2.0	ENSMUSG00000067219	70701	nipal1	3	20	6.88952	0.002275	0.00661331	3.50429	3.50429	1.05794	2.76496	3.50429	0.874218	0.0156987	0.000986566	198	313
RNA-seq_FROZ_cpm_log2_ensembl_oneway_0.05_NOMTC_foldfilter2.0	ENSMUSG00000024177	56520	nme4	3	20	4.29168	0.0171527	0.0361884	2.31766	2.31766	1.22777	2.31766	1.35383	0.281059	0.000641465	0.355896	198	313
RNA-seq_FROZ_cpm_log2_ensembl_oneway_0.05_NOMTC_foldfilter2.0	ENSMUSG00000037847	225994	nmrk1	3	20	15.5895	1.83533e-05	0.0001134	2.22648	2.22648	-1.00861	1.4693	2.22648	0.945023	0.0162759	0.000211888	313	427
RNA-seq_FROZ_cpm_log2_ensembl_oneway_0.05_NOMTC_foldfilter2.0	ENSMUSG00000023087	12457	noct	3	20	6.84498	0.00234797	0.00678438	-3.06523	3.06523	-3.06523	-1.51452	1.25322	0.014157	0.253624	0.549549	0	198
RNA-seq_FROZ_cpm_log2_ensembl_oneway_0.05_NOMTC_foldfilter2.0	ENSMUSG00000038473	70729	nos1ap	3	20	7.41589	0.00157777	0.00486028	2.3154	2.3154	1.9105	2.3154	1.1432	0.000636499	0.0201836	0.246887	198	313
RNA-seq_FROZ_cpm_log2_ensembl_oneway_0.05_NOMTC_foldfilter2.0	ENSMUSG00000030562	50490	nox4	3	20	13.1191	5.81116e-05	0.000295607	-3.41357	3.41357	-1.11308	-1.97439	-3.41357	0.537355	0.00779073	0.0010229	313	427
RNA-seq_FROZ_cpm_log2_ensembl_oneway_0.05_NOMTC_foldfilter2.0	ENSMUSG00000026077	18143	npas2	3	20	3.85091	0.0251729	0.0495877	-2.25279	2.25279	1.28971	-1.41801	-2.25279	0.0177346	0.00899113	0.136364
RNA-seq_FROZ_cpm_log2_ensembl_oneway_0.05_NOMTC_foldfilter2.0	ENSMUSG00000040998	114249	npnt	3	20	4.43135	0.0152308	0.0327941	2.69428	2.69428	1.10971	1.94099	2.69428	0.770075	0.106727	0.0338416	313	427
RNA-seq_FROZ_cpm_log2_ensembl_oneway_0.05_NOMTC_foldfilter2.0	ENSMUSG00000022206	18162	npr3	3	20	24.5291	6.59795e-07	7.44366e-06	2.28026	2.28026	1.16903	1.08997	2.28026	0.176247	0.431046	5.13765e-06	313	427
RNA-seq_FROZ_cpm_log2_ensembl_oneway_0.05_NOMTC_foldfilter2.0	ENSMUSG00000025582	18164	nptx1	3	20	5.5234	0.00627388	0.0156208	-3.6419	3.6419	-1.2565	-2.85648	-3.6419	0.486179	0.00774267	0.0118539	198	313
RNA-seq_FROZ_cpm_log2_ensembl_oneway_0.05_NOMTC_foldfilter2.0	ENSMUSG00000003849	18104	nqo1	3	20	17.538	8.048e-06	5.65756e-05	3.37049	3.37049	1.215	3.02885	3.37049	0.450262	0.00159422	0.00093654	198	313
RNA-seq_FROZ_cpm_log2_ensembl_oneway_0.05_NOMTC_foldfilter2.0	ENSMUSG00000037583	23957	nr0b2	3	20	11.862	0.000110343	0.00050556	-2.59836	2.59836	-1.29507	-2.59836	-1.14818	0.194749	0.000736318	0.207611	198	313
RNA-seq_FROZ_cpm_log2_ensembl_oneway_0.05_NOMTC_foldfilter2.0	ENSMUSG00000020889	217166	nr1d1	3	20	123.55	4.47087e-13	4.79174e-10	12.8177	12.8177	2.83839	8.19997	12.8177	2.21301e-05	2.33463e-07	7.59163e-09	0	198
RNA-seq_FROZ_cpm_log2_ensembl_oneway_0.05_NOMTC_foldfilter2.0	ENSMUSG00000021775	353187	nr1d2	3	20	91.8708	7.2029e-12	2.01415e-09	5.18745	5.18745	2.00951	4.33493	5.18745	1.73958e-05	1.7886e-08	2.08828e-06	0	198
RNA-seq_FROZ_cpm_log2_ensembl_oneway_0.05_NOMTC_foldfilter2.0	ENSMUSG00000047638	20186	nr1h4	3	20	41.1729	9.55012e-09	2.71002e-07	2.05439	2.05439	1.38328	1.5776	2.05439	0.00478827	0.000686801	6.85837e-05	313	427
RNA-seq_FROZ_cpm_log2_ensembl_oneway_0.05_NOMTC_foldfilter2.0	ENSMUSG00000026826	18227	nr4a2	3	20	3.32031	0.0406679	0.0741366	75.013	75.013	44.2134	63.4734	75.013	0.148511	0.120666	0.109585
RNA-seq_FROZ_cpm_log2_ensembl_oneway_0.05_NOMTC_foldfilter2.0	ENSMUSG00000075590	223649	nrbp2	3	20	21.6556	1.71283e-06	1.59093e-05	-2.67712	2.67712	-1.63615	-2.67712	-1.73934	0.00237809	1.1737e-05	0.00188238	198	313
RNA-seq_FROZ_cpm_log2_ensembl_oneway_0.05_NOMTC_foldfilter2.0	ENSMUSG00000042834	27528	nrep	3	20	9.52436	0.000409811	0.0015453	-2.11434	2.11434	1.22975	-2.11434	-1.49785	0.202728	0.0110545	0.033413	198	313
RNA-seq_FROZ_cpm_log2_ensembl_oneway_0.05_NOMTC_foldfilter2.0	ENSMUSG00000062991	211323	nrg1	3	20	10.593	0.00022026	0.000910108	4.20077	4.20077	2.49108	4.20077	2.86148	0.00914154	0.000806504	0.00581347	0	198
RNA-seq_FROZ_cpm_log2_ensembl_oneway_0.05_NOMTC_foldfilter2.0	ENSMUSG00000032311	83961	nrg4	3	20	16.9777	1.01315e-05	6.88929e-05	2.10127	2.10127	-1.10458	2.10127	2.0569	0.415511	0.000669358	0.00263628	198	313
RNA-seq_FROZ_cpm_log2_ensembl_oneway_0.05_NOMTC_foldfilter2.0	ENSMUSG00000030659	53322	nucb2	3	20	10.7116	0.000206057	0.000858612	-4.55875	4.55875	-1.82305	-2.02119	-4.55875	0.0352791	0.0413687	0.000145771	198	313
RNA-seq_FROZ_cpm_log2_ensembl_oneway_0.05_NOMTC_foldfilter2.0	ENSMUSG00000061356	100503545	nuggc	3	20	8.1217	0.000984887	0.00326802	-2.86076	2.86076	-1.16486	-1.15492	-2.86076	0.368577	0.587817	0.00198023	313	427
RNA-seq_FROZ_cpm_log2_ensembl_oneway_0.05_NOMTC_foldfilter2.0	ENSMUSG00000075033	385658	nxpe3	3	20	6.35866	0.00333542	0.00914092	2.70151	2.70151	2.70151	2.16315	2.54229	0.00101911	0.00571649	0.0100833	0	198
RNA-seq_FROZ_cpm_log2_ensembl_oneway_0.05_NOMTC_foldfilter2.0	ENSMUSG00000029605	23961	oas1b	3	20	8.6661	0.000694536	0.00242045	-2.83204	2.83204	-1.95781	-2.83204	-2.64974	0.00940724	0.00214971	0.000660311	198	313
RNA-seq_FROZ_cpm_log2_ensembl_oneway_0.05_NOMTC_foldfilter2.0	ENSMUSG00000032690	246728	oas2	3	20	13.7674	4.23912e-05	0.000226993	-2.55499	2.55499	-1.32049	-2.4844	-2.55499	0.0860213	0.00314195	9.33595e-05	198	313
RNA-seq_FROZ_cpm_log2_ensembl_oneway_0.05_NOMTC_foldfilter2.0	ENSMUSG00000032661	246727	oas3	3	20	3.26814	0.0426778	0.0771044	-2.14518	2.14518	-1.15921	-1.40135	-2.14518	0.319883	0.330399	0.00210797	313	427
RNA-seq_FROZ_cpm_log2_ensembl_oneway_0.05_NOMTC_foldfilter2.0	ENSMUSG00000072980	70645	oip5	3	20	4.94467	0.00994745	0.0229277	3.74841	3.74841	2.2013	3.74841	2.38446	0.0846901	0.00956252	0.0687872	198	313
RNA-seq_FROZ_cpm_log2_ensembl_oneway_0.05_NOMTC_foldfilter2.0	ENSMUSG00000037924	18313	olfr16	3	20	3.24378	0.0436532	0.0785814	2.45513	2.45513	1.80109	2.45513	1.06846	0.165844	0.046905	0.852222	198	313
RNA-seq_FROZ_cpm_log2_ensembl_oneway_0.05_NOMTC_foldfilter2.0	ENSMUSG00000046160	50914	olig1	3	20	3.98891	0.0222925	0.0448391	-2.18186	2.18186	1.63923	-2.18186	1.13492	0.164393	0.112502	0.738212
RNA-seq_FROZ_cpm_log2_ensembl_oneway_0.05_NOMTC_foldfilter2.0	ENSMUSG00000048368	27047	omd	3	20	13.9839	3.82355e-05	0.000208344	-4.76096	4.76096	-1.60162	-4.0405	-4.76096	0.091154	0.00339532	5.93595e-06	198	313
RNA-seq_FROZ_cpm_log2_ensembl_oneway_0.05_NOMTC_foldfilter2.0	ENSMUSG00000039196	18405	orm1	3	20	16.7474	1.11542e-05	7.45018e-05	-2.78219	2.78219	1.04043	1.15218	-2.78219	0.787192	0.566582	0.000148625	313	427
RNA-seq_FROZ_cpm_log2_ensembl_oneway_0.05_NOMTC_foldfilter2.0	ENSMUSG00000061540	18406	orm2	3	20	5.70693	0.00544278	0.0138612	5.46078	5.46078	1.02514	5.46078	-1.76263	0.96074	0.0430071	0.30487	198	313
RNA-seq_FROZ_cpm_log2_ensembl_oneway_0.05_NOMTC_foldfilter2.0	ENSMUSG00000028359	18407	orm3	3	20	5.09383	0.00881634	0.0207497	-3.29688	3.29688	-1.50976	1.40692	-3.29688	0.235071	0.542376	0.00841705	313	427
RNA-seq_FROZ_cpm_log2_ensembl_oneway_0.05_NOMTC_foldfilter2.0	ENSMUSG00000027765	18441	p2ry1	3	20	19.2066	4.17636e-06	3.30246e-05	2.26173	2.26173	-1.06123	1.53413	2.26173	0.673689	0.00473598	0.000111211	313	427
RNA-seq_FROZ_cpm_log2_ensembl_oneway_0.05_NOMTC_foldfilter2.0	ENSMUSG00000005447	18476	pafah1b3	3	20	18.5831	5.30987e-06	4.00772e-05	2.23847	2.23847	1.44677	2.19432	2.23847	0.00619082	2.23821e-05	0.000636909	198	313
RNA-seq_FROZ_cpm_log2_ensembl_oneway_0.05_NOMTC_foldfilter2.0	ENSMUSG00000033377	114301	palmd	3	20	45.8433	3.78662e-09	1.38112e-07	2.84789	2.84789	1.41531	2.03014	2.84789	0.00959684	0.000211111	2.28946e-05	198	313
RNA-seq_FROZ_cpm_log2_ensembl_oneway_0.05_NOMTC_foldfilter2.0	ENSMUSG00000033610	75735	pank1	3	20	51.8606	1.2882e-09	6.18913e-08	2.75475	2.75475	1.14256	2.11671	2.75475	0.0433937	0.000623306	2.97762e-08	198	313
RNA-seq_FROZ_cpm_log2_ensembl_oneway_0.05_NOMTC_foldfilter2.0	ENSMUSG00000037348	71904	paqr7	3	20	34.6301	4.1084e-08	8.23631e-07	3.71173	3.71173	1.08076	2.21206	3.71173	0.61617	0.000733253	3.06459e-06	198	313
RNA-seq_FROZ_cpm_log2_ensembl_oneway_0.05_NOMTC_foldfilter2.0	ENSMUSG00000064225	75552	paqr9	3	20	32.9226	6.24356e-08	1.12392e-06	2.0056	2.0056	1.0891	1.76763	2.0056	0.353244	0.000305962	8.32128e-05	313	427
RNA-seq_FROZ_cpm_log2_ensembl_oneway_0.05_NOMTC_foldfilter2.0	ENSMUSG00000035365	75317	parpbp	3	20	3.60636	0.0313236	0.0594755	2.61048	2.61048	1.16141	2.61048	2.05934	0.649638	0.0108489	0.0399761	198	313
RNA-seq_FROZ_cpm_log2_ensembl_oneway_0.05_NOMTC_foldfilter2.0	ENSMUSG00000035873	114774	pawr	3	20	26.1873	3.95479e-07	4.88927e-06	2.06859	2.06859	1.28096	1.79405	2.06859	0.0520111	0.000528506	0.000252685	313	427
RNA-seq_FROZ_cpm_log2_ensembl_oneway_0.05_NOMTC_foldfilter2.0	ENSMUSG00000047617	227622	paxx	3	20	12.0848	9.81927e-05	0.000458453	-2.13664	2.13664	-1.0597	-2.01817	-2.13664	0.638204	0.00289084	0.00204225	198	313
RNA-seq_FROZ_cpm_log2_ensembl_oneway_0.05_NOMTC_foldfilter2.0	ENSMUSG00000027513	18534	pck1	3	20	12.8977	6.48707e-05	0.000325006	-2.06532	2.06532	-1.91222	-2.06532	-1.91863	0.00205208	0.000864674	0.0017581	198	313
RNA-seq_FROZ_cpm_log2_ensembl_oneway_0.05_NOMTC_foldfilter2.0	ENSMUSG00000061601	26875	pclo	3	20	4.39485	0.0157092	0.0336577	-2.08772	2.08772	1.02032	-1.18959	-2.08772	0.93734	0.521242	0.0185466	313	427
RNA-seq_FROZ_cpm_log2_ensembl_oneway_0.05_NOMTC_foldfilter2.0	ENSMUSG00000038370	66425	pcp4l1	3	20	5.04485	0.00917145	0.0214334	-2.25729	2.25729	-1.78806	-2.25729	-1.3838	0.000856197	0.000330289	0.281527	198	313
RNA-seq_FROZ_cpm_log2_ensembl_oneway_0.05_NOMTC_foldfilter2.0	ENSMUSG00000020131	18551	pcsk4	3	20	11.952	0.000105248	0.000485248	2.42756	2.42756	-1.0788	-1.11736	2.42756	0.721897	0.563082	0.00186669	313	427
RNA-seq_FROZ_cpm_log2_ensembl_oneway_0.05_NOMTC_foldfilter2.0	ENSMUSG00000020553	18559	pctp	3	20	47.9112	2.5797e-09	1.03881e-07	7.6453	7.6453	1.51335	6.39939	7.6453	0.0137601	0.000107781	7.31548e-07	198	313
RNA-seq_FROZ_cpm_log2_ensembl_oneway_0.05_NOMTC_foldfilter2.0	ENSMUSG00000021699	238871	pde4d	3	20	22.3723	1.33856e-06	1.30603e-05	4.52053	4.52053	-1.15172	2.77446	4.52053	0.656214	0.0127342	0.00233556	198	313
RNA-seq_FROZ_cpm_log2_ensembl_oneway_0.05_NOMTC_foldfilter2.0	ENSMUSG00000025856	18590	pdgfa	3	20	17.9467	6.82608e-06	4.95095e-05	2.13887	2.13887	1.48684	1.93038	2.13887	0.0235402	0.00186417	0.00114994	313	427
RNA-seq_FROZ_cpm_log2_ensembl_oneway_0.05_NOMTC_foldfilter2.0	ENSMUSG00000006494	228026	pdk1	3	20	17.3839	8.5694e-06	5.96093e-05	2.03269	2.03269	1.17719	1.67429	2.03269	0.203645	0.0042202	0.000549666	313	427
RNA-seq_FROZ_cpm_log2_ensembl_oneway_0.05_NOMTC_foldfilter2.0	ENSMUSG00000019577	27273	pdk4	3	20	20.0706	3.02191e-06	2.53031e-05	13.0261	13.0261	-1.08631	2.33368	13.0261	0.826597	0.0950711	0.000109467	313	427
RNA-seq_FROZ_cpm_log2_ensembl_oneway_0.05_NOMTC_foldfilter2.0	ENSMUSG00000048371	382051	pdp2	3	20	55.4502	7.12709e-10	4.23373e-08	2.13707	2.13707	-1.1502	1.50145	2.13707	0.107499	0.000484512	2.50428e-06	313	427
RNA-seq_FROZ_cpm_log2_ensembl_oneway_0.05_NOMTC_foldfilter2.0	ENSMUSG00000028716	67182	pdzk1ip1	3	20	7.48881	0.00150128	0.00466072	3.70777	3.70777	1.26611	3.70777	3.46136	0.617144	0.000247511	0.000300444	198	313
RNA-seq_FROZ_cpm_log2_ensembl_oneway_0.05_NOMTC_foldfilter2.0	ENSMUSG00000092035	170676	peg10	3	20	7.89599	0.00114241	0.00369823	2.688	2.688	1.63044	1.94447	2.688	0.0573593	0.0185268	0.00190996	313	427
RNA-seq_FROZ_cpm_log2_ensembl_oneway_0.05_NOMTC_foldfilter2.0	ENSMUSG00000024901	240518	peli3	3	20	8.27024	0.000894299	0.0030032	-2.42168	2.42168	-1.62969	-2.42168	-1.84588	0.0275871	0.00147222	0.000885143	198	313
RNA-seq_FROZ_cpm_log2_ensembl_oneway_0.05_NOMTC_foldfilter2.0	ENSMUSG00000020893	18626	per1	3	20	10.5835	0.000221436	0.000914154	-4.33195	4.33195	-4.33195	-4.04414	-1.82784	0.00282891	0.00132857	0.0795038	0	198
RNA-seq_FROZ_cpm_log2_ensembl_oneway_0.05_NOMTC_foldfilter2.0	ENSMUSG00000028957	18628	per3	3	20	22.0463	1.49629e-06	1.42598e-05	7.07848	7.07848	1.18557	3.41744	7.07848	0.440696	0.000794119	0.000250966	198	313
RNA-seq_FROZ_cpm_log2_ensembl_oneway_0.05_NOMTC_foldfilter2.0	ENSMUSG00000030545	18631	pex11a	3	20	35.2131	3.57524e-08	7.37983e-07	3.47146	3.47146	-1.0285	2.22036	3.47146	0.694754	0.00446877	3.37883e-06	198	313
RNA-seq_FROZ_cpm_log2_ensembl_oneway_0.05_NOMTC_foldfilter2.0	ENSMUSG00000003464	19298	pex19	3	20	35.6192	3.24902e-08	6.94939e-07	2.01249	2.01249	1.23658	1.75893	2.01249	2.73154e-06	0.000219835	0.00027983	313	427
RNA-seq_FROZ_cpm_log2_ensembl_oneway_0.05_NOMTC_foldfilter2.0	ENSMUSG00000020205	21664	phlda1	3	20	4.27011	0.0174724	0.0367573	-2.10872	2.10872	1.22822	-1.2477	-2.10872	0.500313	0.499483	0.0158217	313	427
RNA-seq_FROZ_cpm_log2_ensembl_oneway_0.05_NOMTC_foldfilter2.0	ENSMUSG00000050860	237928	phospho1	3	20	27.5513	2.64492e-07	3.58391e-06	4.57747	4.57747	1.09522	3.31032	4.57747	0.502701	0.0035027	2.49515e-07	198	313
RNA-seq_FROZ_cpm_log2_ensembl_oneway_0.05_NOMTC_foldfilter2.0	ENSMUSG00000067780	94227	pi15	3	20	5.22731	0.00792263	0.018996	-2.55699	2.55699	-1.71921	-2.29943	-2.55699	0.0339101	0.0082608	0.00574252	198	313
RNA-seq_FROZ_cpm_log2_ensembl_oneway_0.05_NOMTC_foldfilter2.0	ENSMUSG00000030329	319352	pianp	3	20	8.44171	0.000800928	0.00273045	-2.24592	2.24592	-1.03781	-1.29013	-2.24592	0.781028	0.130874	0.00575332	313	427
RNA-seq_FROZ_cpm_log2_ensembl_oneway_0.05_NOMTC_foldfilter2.0	ENSMUSG00000026417	18703	pigr	3	20	47.8891	2.59012e-09	1.04e-07	-2.61625	2.61625	-1.47187	-1.92204	-2.61625	0.00269428	9.82061e-05	3.52369e-06	313	427
RNA-seq_FROZ_cpm_log2_ensembl_oneway_0.05_NOMTC_foldfilter2.0	ENSMUSG00000035934	208076	pknox2	3	20	9.16993	0.00050789	0.00185977	4.03772	4.03772	-1.86599	1.95423	4.03772	0.23809	0.159098	0.0131628	313	427
RNA-seq_FROZ_cpm_log2_ensembl_oneway_0.05_NOMTC_foldfilter2.0	ENSMUSG00000043648	194908	pld6	3	20	4.64069	0.012776	0.0282911	3.11131	3.11131	1.97369	2.51332	3.11131	0.179883	0.0850828	0.0454928	313	427
RNA-seq_FROZ_cpm_log2_ensembl_oneway_0.05_NOMTC_foldfilter2.0	ENSMUSG00000028494	11520	plin2	3	20	69.3998	9.49159e-11	1.01728e-08	5.39822	5.39822	1.32152	2.97792	5.39822	0.00205574	0.000674018	3.66694e-08	198	313
RNA-seq_FROZ_cpm_log2_ensembl_oneway_0.05_NOMTC_foldfilter2.0	ENSMUSG00000011305	66968	plin5	3	20	28.1255	2.2434e-07	3.15094e-06	2.40728	2.40728	-1.1837	1.56237	2.40728	0.19258	0.00941155	4.14583e-06	313	427
RNA-seq_FROZ_cpm_log2_ensembl_oneway_0.05_NOMTC_foldfilter2.0	ENSMUSG00000028680	12795	plk3	3	20	12.0692	9.89953e-05	0.000461439	2.58623	2.58623	-1.38227	1.42	2.58623	0.263617	0.209959	0.00651697	313	427
RNA-seq_FROZ_cpm_log2_ensembl_oneway_0.05_NOMTC_foldfilter2.0	ENSMUSG00000042179	18946	pnliprp1	3	20	3.92117	0.0236588	0.0470576	72.7355	72.7355	64.201	37.436	72.7355	0.0930364	0.131894	0.0860079
RNA-seq_FROZ_cpm_log2_ensembl_oneway_0.05_NOMTC_foldfilter2.0	ENSMUSG00000002250	19015;69050	ppard;ppard	3	20	23.002	1.08311e-06	1.10881e-05	-3.52868	3.52868	-1.50474	-3.52868	-3.43628	0.0367543	0.000104385	0.000658753	198	313
RNA-seq_FROZ_cpm_log2_ensembl_oneway_0.05_NOMTC_foldfilter2.0	ENSMUSG00000000440	19016	pparg	3	20	8.62918	0.000710918	0.0024688	2.9964	2.9964	1.82664	2.9964	2.7572	0.0428883	0.0011337	0.003699	198	313
RNA-seq_FROZ_cpm_log2_ensembl_oneway_0.05_NOMTC_foldfilter2.0	ENSMUSG00000029167	19017	ppargc1a	3	20	8.04734	0.00103398	0.00340175	-2.08401	2.08401	-2.07141	-2.08401	-1.54017	0.0165126	0.015896	0.103889	0	198
RNA-seq_FROZ_cpm_log2_ensembl_oneway_0.05_NOMTC_foldfilter2.0	ENSMUSG00000028636	106564	ppcs	3	20	66.2606	1.44398e-10	1.38751e-08	2.41834	2.41834	1.27533	1.94023	2.41834	0.00351076	1.29585e-05	1.7795e-07	313	427
RNA-seq_FROZ_cpm_log2_ensembl_oneway_0.05_NOMTC_foldfilter2.0	ENSMUSG00000016487	67533	ppfibp1	3	20	33.6451	5.21903e-08	9.85322e-07	2.26401	2.26401	1.28089	1.79071	2.26401	0.0299412	0.000140082	9.73376e-06	313	427
RNA-seq_FROZ_cpm_log2_ensembl_oneway_0.05_NOMTC_foldfilter2.0	ENSMUSG00000036528	19024	ppfibp2	3	20	35.0292	3.73472e-08	7.6411e-07	2.16442	2.16442	1.48542	1.74419	2.16442	0.000485139	0.000108455	3.25847e-07	313	427
RNA-seq_FROZ_cpm_log2_ensembl_oneway_0.05_NOMTC_foldfilter2.0	ENSMUSG00000061718	19049	ppp1r1b	3	20	24.1342	7.48287e-07	8.2288e-06	-2.12188	2.12188	1.02642	-1.37723	-2.12188	0.707298	0.0175786	0.000113498	313	427
RNA-seq_FROZ_cpm_log2_ensembl_oneway_0.05_NOMTC_foldfilter2.0	ENSMUSG00000046794	244416	ppp1r3b	3	20	22.0396	1.49973e-06	1.42828e-05	-2.7067	2.7067	-1.5195	-2.7067	-2.22618	0.0012591	3.74855e-05	0.000482506	198	313
RNA-seq_FROZ_cpm_log2_ensembl_oneway_0.05_NOMTC_foldfilter2.0	ENSMUSG00000050423	76487	ppp1r3g	3	20	14.2273	3.40912e-05	0.000189165	-5364.52	5364.52	-5364.52	-5.74864	-1.20112	0.00918298	0.000982112	0.600816	0	198
RNA-seq_FROZ_cpm_log2_ensembl_oneway_0.05_NOMTC_foldfilter2.0	ENSMUSG00000041769	52432	ppp2r2d	3	20	58.0144	4.7661e-10	3.20423e-08	3.21075	3.21075	1.22923	2.33563	3.21075	0.00799905	0.000218814	2.44217e-07	198	313
RNA-seq_FROZ_cpm_log2_ensembl_oneway_0.05_NOMTC_foldfilter2.0	ENSMUSG00000050965	18750	prkca	3	20	48.8222	2.18839e-09	9.1564e-08	2.2289	2.2289	-1.19199	1.49847	2.2289	0.128544	0.00453007	0.000131565	313	427
RNA-seq_FROZ_cpm_log2_ensembl_oneway_0.05_NOMTC_foldfilter2.0	ENSMUSG00000042320	73422	prox2	3	20	20.2444	2.83495e-06	2.39101e-05	2.24364	2.24364	1.04083	1.45093	2.24364	0.790288	0.0408798	0.00126012	313	427
RNA-seq_FROZ_cpm_log2_ensembl_oneway_0.05_NOMTC_foldfilter2.0	ENSMUSG00000015869	67763	prpsap1	3	20	56.1715	6.35388e-10	3.89994e-08	2.02705	2.02705	1.33241	1.92193	2.02705	5.70918e-05	2.52824e-06	1.35925e-05	313	427
RNA-seq_FROZ_cpm_log2_ensembl_oneway_0.05_NOMTC_foldfilter2.0	ENSMUSG00000027171	228413	prrg4	3	20	42.9136	6.69731e-09	2.15008e-07	25.9363	25.9363	-1.13451	9.47946	25.9363	0.751007	0.000511199	6.17214e-05	198	313
RNA-seq_FROZ_cpm_log2_ensembl_oneway_0.05_NOMTC_foldfilter2.0	ENSMUSG00000057729	19152	prtn3	3	20	6.30405	0.00347213	0.00945792	-180.419	180.419	-1.59962	1.03178	-180.419	0.212347	0.952351	0.044036	313	427
RNA-seq_FROZ_cpm_log2_ensembl_oneway_0.05_NOMTC_foldfilter2.0	ENSMUSG00000015711	229589	prune1	3	20	88.5893	1.0095e-11	2.46762e-09	3.97049	3.97049	1.53593	2.84088	3.97049	8.09062e-06	0.000107615	6.4996e-10	198	313
RNA-seq_FROZ_cpm_log2_ensembl_oneway_0.05_NOMTC_foldfilter2.0	ENSMUSG00000039126	353211	prune2	3	20	4.29783	0.0170627	0.0360453	-2.28516	2.28516	1.09239	-1.03584	-2.28516	0.751751	0.901179	0.0566748
RNA-seq_FROZ_cpm_log2_ensembl_oneway_0.05_NOMTC_foldfilter2.0	ENSMUSG00000024640	107272	psat1	3	20	5.88105	0.0047646	0.0123645	2.92807	2.92807	1.82124	2.92807	1.68621	0.0828809	0.00642834	0.121715	198	313
RNA-seq_FROZ_cpm_log2_ensembl_oneway_0.05_NOMTC_foldfilter2.0	ENSMUSG00000038751	20459	ptk6	3	20	6.46316	0.00308998	0.0085643	-2.55292	2.55292	1.34911	-1.68945	-2.55292	0.133409	0.172188	0.00995469	313	427
RNA-seq_FROZ_cpm_log2_ensembl_oneway_0.05_NOMTC_foldfilter2.0	ENSMUSG00000030359	11287	pzp	3	20	91.976	7.12674e-12	2.01415e-09	-2.28119	2.28119	-1.46115	-1.6803	-2.28119	5.1288e-08	6.99229e-05	3.05291e-07	313	427
RNA-seq_FROZ_cpm_log2_ensembl_oneway_0.05_NOMTC_foldfilter2.0	ENSMUSG00000030643	75985	rab30	3	20	107.372	1.67855e-12	1.06305e-09	7.79731	7.79731	1.35224	3.88479	7.79731	0.0188887	4.10416e-05	8.77842e-10	198	313
RNA-seq_FROZ_cpm_log2_ensembl_oneway_0.05_NOMTC_foldfilter2.0	ENSMUSG00000079316	56382	rab9	3	20	130.341	2.69229e-13	4.41478e-10	2.28788	2.28788	1.15035	1.82946	2.28788	0.00143945	8.80632e-05	1.51722e-11	313	427
RNA-seq_FROZ_cpm_log2_ensembl_oneway_0.05_NOMTC_foldfilter2.0	ENSMUSG00000027323	19361	rad51	3	20	5.07356	0.00896141	0.0210484	4.28928	4.28928	2.85958	4.28928	2.14321	0.0424536	0.0113841	0.157793	0	198
RNA-seq_FROZ_cpm_log2_ensembl_oneway_0.05_NOMTC_foldfilter2.0	ENSMUSG00000059060	19363	rad51b	3	20	42.8556	6.77559e-09	2.16046e-07	17.6975	17.6975	1.26002	11.4497	17.6975	0.335491	0.000133625	8.58507e-06	198	313
RNA-seq_FROZ_cpm_log2_ensembl_oneway_0.05_NOMTC_foldfilter2.0	ENSMUSG00000078452	56554	raet1d	3	20	15.5604	1.85902e-05	0.00011466	6.79737	6.79737	1.15883	6.79737	3.81469	0.647492	4.30359e-07	0.00892052	198	313
RNA-seq_FROZ_cpm_log2_ensembl_oneway_0.05_NOMTC_foldfilter2.0	ENSMUSG00000053219	379043	raet1e	3	20	19.8391	3.29218e-06	2.71989e-05	6.50993	6.50993	1.64851	6.50993	4.85384	0.0560517	1.71328e-05	0.00200928	198	313
RNA-seq_FROZ_cpm_log2_ensembl_oneway_0.05_NOMTC_foldfilter2.0	ENSMUSG00000037110	241694	ralgapa2	3	20	42.1573	7.80157e-09	2.389e-07	2.04034	2.04034	1.09918	1.4301	2.04034	0.167094	0.0021788	1.4456e-07	313	427
RNA-seq_FROZ_cpm_log2_ensembl_oneway_0.05_NOMTC_foldfilter2.0	ENSMUSG00000017491	218772	rarb	3	20	24.9857	5.71566e-07	6.63636e-06	2.3853	2.3853	1.05957	1.95766	2.3853	0.526686	0.000716705	7.42332e-05	313	427
RNA-seq_FROZ_cpm_log2_ensembl_oneway_0.05_NOMTC_foldfilter2.0	ENSMUSG00000043639	73713	rbm20	3	20	7.04499	0.00203916	0.00600794	-2.44993	2.44993	-1.16904	-1.57907	-2.44993	0.452936	0.0636127	0.00362448	313	427
RNA-seq_FROZ_cpm_log2_ensembl_oneway_0.05_NOMTC_foldfilter2.0	ENSMUSG00000031586	19663	rbpms	3	20	29.7188	1.44025e-07	2.22226e-06	2.10471	2.10471	1.21458	1.62242	2.10471	0.0376465	0.000647957	3.40657e-07	313	427
RNA-seq_FROZ_cpm_log2_ensembl_oneway_0.05_NOMTC_foldfilter2.0	ENSMUSG00000022951	54720	rcan1	3	20	23.6267	8.81729e-07	9.47196e-06	2.40779	2.40779	1.13675	1.62553	2.40779	0.332443	0.00275969	2.53633e-05	313	427
RNA-seq_FROZ_cpm_log2_ensembl_oneway_0.05_NOMTC_foldfilter2.0	ENSMUSG00000049353	74023	rd3	3	20	5.96134	0.00448355	0.0117137	3.91539	3.91539	1.93292	3.91539	2.79098	0.157158	0.0133091	0.0434078	198	313
RNA-seq_FROZ_cpm_log2_ensembl_oneway_0.05_NOMTC_foldfilter2.0	ENSMUSG00000069456	19683	rdh16	3	20	89.8013	8.89977e-12	2.25455e-09	5.65994	5.65994	1.24821	3.83716	5.65994	0.185112	2.70932e-05	1.78681e-05	198	313
RNA-seq_FROZ_cpm_log2_ensembl_oneway_0.05_NOMTC_foldfilter2.0	ENSMUSG00000054031			3	20	10.0899	0.000293659	0.00116403	3.80127	3.80127	1.01131	1.53802	3.80127	0.972128	0.25223	0.00349907	313	427
RNA-seq_FROZ_cpm_log2_ensembl_oneway_0.05_NOMTC_foldfilter2.0	ENSMUSG00000002983	19698	relb	3	20	3.71865	0.0283173	0.0546688	2.24079	2.24079	1.09673	2.24079	-1.06289	0.716172	0.0187531	0.82888	198	313
RNA-seq_FROZ_cpm_log2_ensembl_oneway_0.05_NOMTC_foldfilter2.0	ENSMUSG00000056666	67442	retsat	3	20	77.8654	3.31839e-11	5.37618e-09	7.71345	7.71345	-1.00969	5.71894	7.71345	0.922762	0.000261183	9.08173e-09	198	313
RNA-seq_FROZ_cpm_log2_ensembl_oneway_0.05_NOMTC_foldfilter2.0	ENSMUSG00000020037	71137	rfx4	3	20	9.12717	0.000521369	0.00189518	3.36497	3.36497	1.3102	2.12528	3.36497	0.297563	0.0281062	2.67118e-05	198	313
RNA-seq_FROZ_cpm_log2_ensembl_oneway_0.05_NOMTC_foldfilter2.0	ENSMUSG00000026475	19734	rgs16	3	20	5.25586	0.00774468	0.0186464	6.51882	6.51882	1.21354	1.54161	6.51882	0.692125	0.418068	0.00203792	313	427
RNA-seq_FROZ_cpm_log2_ensembl_oneway_0.05_NOMTC_foldfilter2.0	ENSMUSG00000038530	19736	rgs4	3	20	14.0594	3.68939e-05	0.000202061	-2.30685	2.30685	1.01685	-1.53676	-2.30685	0.914957	0.0169239	0.000525837	313	427
RNA-seq_FROZ_cpm_log2_ensembl_oneway_0.05_NOMTC_foldfilter2.0	ENSMUSG00000020282	13650	rhbdf1	3	20	11.5627	0.000129337	0.000577765	2.0664	2.0664	1.26119	2.0664	1.95139	0.180299	0.000581724	0.00117911	198	313
RNA-seq_FROZ_cpm_log2_ensembl_oneway_0.05_NOMTC_foldfilter2.0	ENSMUSG00000039960	69581	rhou	3	20	48.6229	2.26807e-09	9.40507e-08	2.06104	2.06104	1.35487	1.81469	2.06104	0.000854295	2.38789e-05	1.0174e-06	313	427
RNA-seq_FROZ_cpm_log2_ensembl_oneway_0.05_NOMTC_foldfilter2.0	ENSMUSG00000030494	52428	rhpn2	3	20	13.2362	5.48531e-05	0.000281291	2.07284	2.07284	1.31161	1.60108	2.07284	0.103197	0.000623499	1.16221e-05	313	427
RNA-seq_FROZ_cpm_log2_ensembl_oneway_0.05_NOMTC_foldfilter2.0	ENSMUSG00000097451			3	20	6.18919	0.00378013	0.0101539	-2.05191	2.05191	-1.14439	-2.05191	-1.69549	0.577065	0.010039	0.0390667	198	313
RNA-seq_FROZ_cpm_log2_ensembl_oneway_0.05_NOMTC_foldfilter2.0	ENSMUSG00000116564	67045	riok2	3	20	61.2193	2.94576e-10	2.35881e-08	2.30657	2.30657	1.27307	1.63296	2.30657	0.00033146	0.000200752	1.55327e-06	313	427
RNA-seq_FROZ_cpm_log2_ensembl_oneway_0.05_NOMTC_foldfilter2.0	ENSMUSG00000019189	74315	rnf145	3	20	82.2439	2.00651e-11	3.72755e-09	2.69676	2.69676	1.0171	1.77597	2.69676	0.820807	5.19334e-05	2.40108e-07	313	427
RNA-seq_FROZ_cpm_log2_ensembl_oneway_0.05_NOMTC_foldfilter2.0	ENSMUSG00000047496	320311	rnf152	3	20	11.6281	0.000124899	0.000561178	2.01846	2.01846	1.77488	1.86426	2.01846	0.006386	0.00255057	0.00121526	313	427
RNA-seq_FROZ_cpm_log2_ensembl_oneway_0.05_NOMTC_foldfilter2.0	ENSMUSG00000070661	66825	rnf186	3	20	37.202	2.25663e-08	5.20557e-07	8.9555	8.9555	1.07222	3.5243	8.9555	0.817743	0.00154879	8.93736e-05	198	313
RNA-seq_FROZ_cpm_log2_ensembl_oneway_0.05_NOMTC_foldfilter2.0	ENSMUSG00000048911	51902	rnf24	3	20	96.3337	4.63185e-12	1.7442e-09	4.37384	4.37384	1.07733	2.70703	4.37384	0.383959	4.72515e-05	6.19289e-09	198	313
RNA-seq_FROZ_cpm_log2_ensembl_oneway_0.05_NOMTC_foldfilter2.0	ENSMUSG00000058600	19946	rpl30	3	20	13.1719	5.66169e-05	0.000288789	2.94188	2.94188	1.48806	2.94188	2.13111	0.0952561	0.000266873	0.00270161	198	313
RNA-seq_FROZ_cpm_log2_ensembl_oneway_0.05_NOMTC_foldfilter2.0	ENSMUSG00000039087	68750	rreb1	3	20	18.2887	5.95942e-06	4.42133e-05	2.0842	2.0842	1.40239	1.38189	2.0842	0.0233903	0.0220919	0.000271694	313	427
RNA-seq_FROZ_cpm_log2_ensembl_oneway_0.05_NOMTC_foldfilter2.0	ENSMUSG00000039096	237926	rsad1	3	20	46.3322	3.45349e-09	1.28656e-07	3.55067	3.55067	1.1021	2.59596	3.55067	0.507414	6.36533e-05	5.51926e-06	198	313
RNA-seq_FROZ_cpm_log2_ensembl_oneway_0.05_NOMTC_foldfilter2.0	ENSMUSG00000020641	58185	rsad2	3	20	9.27605	0.00047606	0.00176174	-2.29211	2.29211	-1.37421	-2.29211	-1.87617	0.00424614	0.00611546	0.00147741	198	313
RNA-seq_FROZ_cpm_log2_ensembl_oneway_0.05_NOMTC_foldfilter2.0	ENSMUSG00000041959	20194	s100a10	3	20	24.5781	6.49647e-07	7.35146e-06	2.31777	2.31777	1.25353	2.31777	1.69956	0.0641046	1.99904e-05	0.000742892	198	313
RNA-seq_FROZ_cpm_log2_ensembl_oneway_0.05_NOMTC_foldfilter2.0	ENSMUSG00000001025	20200	s100a6	3	20	4.05203	0.0210963	0.0428664	2.44308	2.44308	1.49829	1.82561	2.44308	0.206192	0.0315481	0.000889068	313	427
RNA-seq_FROZ_cpm_log2_ensembl_oneway_0.05_NOMTC_foldfilter2.0	ENSMUSG00000056054	20201	s100a8	3	20	4.50845	0.0142714	0.0310838	5.14386	5.14386	2.17959	5.14386	2.12237	0.149543	0.0137404	0.155712	198	313
RNA-seq_FROZ_cpm_log2_ensembl_oneway_0.05_NOMTC_foldfilter2.0	ENSMUSG00000056071	20202	s100a9	3	20	7.14703	0.00189899	0.00567053	4.42246	4.42246	1.69636	4.42246	-1.16656	0.0694345	0.00770378	0.706371	198	313
RNA-seq_FROZ_cpm_log2_ensembl_oneway_0.05_NOMTC_foldfilter2.0	ENSMUSG00000074115	20208	saa1	3	20	7.57332	0.00141768	0.00444876	-5.67345	5.67345	1.0956	2.80288	-5.67345	0.877245	0.167329	0.0234628	313	427
RNA-seq_FROZ_cpm_log2_ensembl_oneway_0.05_NOMTC_foldfilter2.0	ENSMUSG00000057465	20209	saa2	3	20	5.47668	0.00650694	0.016109	6.45006	6.45006	-1.07154	6.45006	-3.63255	0.937002	0.0822825	0.175423
RNA-seq_FROZ_cpm_log2_ensembl_oneway_0.05_NOMTC_foldfilter2.0	ENSMUSG00000040017	20211	saa4	3	20	5.08275	0.00889532	0.0209108	-2.34843	2.34843	-1.23992	-1.45831	-2.34843	0.225341	0.157614	0.00659134	313	427
RNA-seq_FROZ_cpm_log2_ensembl_oneway_0.05_NOMTC_foldfilter2.0	ENSMUSG00000021838	74480	samd4	3	20	40.6983	1.05437e-08	2.91504e-07	5.21897	5.21897	1.4427	2.79184	5.21897	0.0806866	0.000487143	3.06601e-05	198	313
RNA-seq_FROZ_cpm_log2_ensembl_oneway_0.05_NOMTC_foldfilter2.0	ENSMUSG00000022032	71145	scara5	3	20	40.1087	1.19396e-08	3.24278e-07	-8.62515	8.62515	-1.2424	-1.47137	-8.62515	0.252739	0.0820879	1.43309e-05	313	427
RNA-seq_FROZ_cpm_log2_ensembl_oneway_0.05_NOMTC_foldfilter2.0	ENSMUSG00000037071	20249	scd1	3	20	67.9861	1.14408e-10	1.18959e-08	11.1504	11.1504	1.91785	8.5665	11.1504	0.026234	9.24882e-06	5.19383e-05	198	313
RNA-seq_FROZ_cpm_log2_ensembl_oneway_0.05_NOMTC_foldfilter2.0	ENSMUSG00000069539	213326	scyl2	3	20	65.3382	1.63905e-10	1.56417e-08	2.70772	2.70772	1.24082	1.63335	2.70772	0.000640974	0.00142988	1.82868e-08	313	427
RNA-seq_FROZ_cpm_log2_ensembl_oneway_0.05_NOMTC_foldfilter2.0	ENSMUSG00000017009	20971	sdc4	3	20	57.094	5.49649e-10	3.54549e-08	-2.48287	2.48287	-1.13682	-1.54027	-2.48287	0.0866177	0.00091774	7.12183e-08	313	427
RNA-seq_FROZ_cpm_log2_ensembl_oneway_0.05_NOMTC_foldfilter2.0	ENSMUSG00000022769	64136	sdf2l1	3	20	14.0605	3.68747e-05	0.000202035	-4.11185	4.11185	-1.5502	-2.39806	-4.11185	0.0429644	0.0110602	9.70483e-06	198	313
RNA-seq_FROZ_cpm_log2_ensembl_oneway_0.05_NOMTC_foldfilter2.0	ENSMUSG00000040127	70061	sdr9c7	3	20	79.0402	2.89213e-11	4.81411e-09	-2.64379	2.64379	1.01806	-2.49533	-2.64379	0.735143	8.56351e-05	7.05091e-08	198	313
RNA-seq_FROZ_cpm_log2_ensembl_oneway_0.05_NOMTC_foldfilter2.0	ENSMUSG00000025165	209588	sectm1a	3	20	5.84171	0.00490931	0.0126763	2.90793	2.90793	1.56163	2.90793	2.68992	0.274745	0.0233399	0.0312393	198	313
RNA-seq_FROZ_cpm_log2_ensembl_oneway_0.05_NOMTC_foldfilter2.0	ENSMUSG00000068877	20342	selenbp2	3	20	51.8761	1.2848e-09	6.18913e-08	-4.48648	4.48648	1.23217	-1.68841	-4.48648	0.0432709	0.0018384	8.32416e-05	313	427
RNA-seq_FROZ_cpm_log2_ensembl_oneway_0.05_NOMTC_foldfilter2.0	ENSMUSG00000052133	20357	sema5b	3	20	22.0858	1.47612e-06	1.40965e-05	7.81001	7.81001	1.54842	7.81001	5.58428	0.213558	0.000104833	0.000312172	198	313
RNA-seq_FROZ_cpm_log2_ensembl_oneway_0.05_NOMTC_foldfilter2.0	ENSMUSG00000023232	230779	serinc2	3	20	74.4474	5.00583e-11	6.81737e-09	6.87762	6.87762	-1.06355	6.87762	6.70455	0.594183	0.000107665	3.10246e-08	198	313
RNA-seq_FROZ_cpm_log2_ensembl_oneway_0.05_NOMTC_foldfilter2.0	ENSMUSG00000063232	380780	serpina11	3	20	10.5757	0.000222416	0.000917385	-2.38808	2.38808	-1.29497	-2.34215	-2.38808	0.0520166	3.33357e-05	0.0121712	198	313
RNA-seq_FROZ_cpm_log2_ensembl_oneway_0.05_NOMTC_foldfilter2.0	ENSMUSG00000041567	68054	serpina12	3	20	39.7693	1.28346e-08	3.43232e-07	-24.4434	24.4434	-1.05704	-8.70482	-24.4434	0.794469	0.0024174	2.6494e-07	198	313
RNA-seq_FROZ_cpm_log2_ensembl_oneway_0.05_NOMTC_foldfilter2.0	ENSMUSG00000072849	20704	serpina1e	3	20	73.3052	5.76525e-11	7.10861e-09	-20.2275	20.2275	-1.46233	-4.03701	-20.2275	0.0264841	4.0634e-06	0.000100428	198	313
RNA-seq_FROZ_cpm_log2_ensembl_oneway_0.05_NOMTC_foldfilter2.0	ENSMUSG00000058207	20714	serpina3k	3	20	38.2481	1.78617e-08	4.38919e-07	-2.03406	2.03406	1.10601	-1.55467	-2.03406	0.0541935	5.01554e-05	0.00051879	313	427
RNA-seq_FROZ_cpm_log2_ensembl_oneway_0.05_NOMTC_foldfilter2.0	ENSMUSG00000092075			3	20	7.82507	0.00119746	0.00385227	-7.16031	7.16031	1.34701	-3.38412	-7.16031	0.435364	0.0465939	0.00914941	198	313
RNA-seq_FROZ_cpm_log2_ensembl_oneway_0.05_NOMTC_foldfilter2.0	ENSMUSG00000031271	331535	serpina7	3	20	62.7201	2.36968e-10	2.01321e-08	19.5803	19.5803	2.07594	8.66184	19.5803	0.00949424	1.50023e-05	5.22666e-07	0	198
RNA-seq_FROZ_cpm_log2_ensembl_oneway_0.05_NOMTC_foldfilter2.0	ENSMUSG00000058260	71907	serpina9	3	20	10.1522	0.000283255	0.0011276	-2.69685	2.69685	1.30252	-2.22649	-2.69685	0.30407	0.0252505	0.00247398	198	313
RNA-seq_FROZ_cpm_log2_ensembl_oneway_0.05_NOMTC_foldfilter2.0	ENSMUSG00000044734	66222	serpinb1a	3	20	3.79051	0.0265591	0.0518563	2.68845	2.68845	1.30544	1.60362	2.68845	0.506054	0.152459	0.00862528	313	427
RNA-seq_FROZ_cpm_log2_ensembl_oneway_0.05_NOMTC_foldfilter2.0	ENSMUSG00000037411	18787	serpine1	3	20	25.063	5.57954e-07	6.50542e-06	14.2121	14.2121	1.1873	5.45499	14.2121	0.671682	0.000755723	3.65481e-06	198	313
RNA-seq_FROZ_cpm_log2_ensembl_oneway_0.05_NOMTC_foldfilter2.0	ENSMUSG00000026249	20720	serpine2	3	20	13.3385	5.2172e-05	0.000269726	-3.10935	3.10935	-1.68792	-2.76964	-3.10935	0.0167113	0.00155902	0.000171266	198	313
RNA-seq_FROZ_cpm_log2_ensembl_oneway_0.05_NOMTC_foldfilter2.0	ENSMUSG00000021789	20387	sftpa1	3	20	5.5268	0.00625728	0.015585	2.37563	2.37563	1.07054	-1.02479	2.37563	0.844536	0.936388	0.0282624	313	427
RNA-seq_FROZ_cpm_log2_ensembl_oneway_0.05_NOMTC_foldfilter2.0	ENSMUSG00000017868	27219	sgk2	3	20	74.0016	5.28831e-11	6.94763e-09	3.47674	3.47674	1.15171	2.41206	3.47674	0.297481	3.86464e-05	1.21246e-05	198	313
RNA-seq_FROZ_cpm_log2_ensembl_oneway_0.05_NOMTC_foldfilter2.0	ENSMUSG00000026039	68549	sgo2a	3	20	5.17249	0.00827708	0.019717	2.99651	2.99651	1.4458	2.99651	1.81983	0.223367	9.05161e-05	0.078854	198	313
RNA-seq_FROZ_cpm_log2_ensembl_oneway_0.05_NOMTC_foldfilter2.0	ENSMUSG00000042743	218544	sgtb	3	20	14.6627	2.78524e-05	0.000160359	2.96109	2.96109	1.277	1.76086	2.96109	0.156097	0.0118067	0.000119754	313	427
RNA-seq_FROZ_cpm_log2_ensembl_oneway_0.05_NOMTC_foldfilter2.0	ENSMUSG00000037541	210274	shank2	3	20	13.2853	5.35487e-05	0.000275413	-2.13271	2.13271	-1.68862	-2.13271	-1.952	0.00252341	0.000443736	0.000756897	198	313
RNA-seq_FROZ_cpm_log2_ensembl_oneway_0.05_NOMTC_foldfilter2.0	ENSMUSG00000118537	113002583	shld3	3	20	8.72559	0.000669003	0.00234673	2.07741	2.07741	1.71214	1.74901	2.07741	0.0219191	0.0186175	0.00526727	313	427
RNA-seq_FROZ_cpm_log2_ensembl_oneway_0.05_NOMTC_foldfilter2.0	ENSMUSG00000041362	71653	shtn1	3	20	71.7973	6.96854e-11	8.29851e-09	2.33006	2.33006	1.16102	1.83359	2.33006	0.0242601	4.82413e-05	9.57823e-08	313	427
RNA-seq_FROZ_cpm_log2_ensembl_oneway_0.05_NOMTC_foldfilter2.0	ENSMUSG00000001995	244668	sipa1l2	3	20	10.7673	0.000199737	0.000835969	2.24903	2.24903	1.8553	1.95777	2.24903	0.00663386	0.00150943	0.000613456	313	427
RNA-seq_FROZ_cpm_log2_ensembl_oneway_0.05_NOMTC_foldfilter2.0	ENSMUSG00000023073	20494	slc10a2	3	20	14.4742	3.03837e-05	0.000171948	-2.14725	2.14725	-1.31872	1.11292	-2.14725	0.0822283	0.503717	0.000401564	313	427
RNA-seq_FROZ_cpm_log2_ensembl_oneway_0.05_NOMTC_foldfilter2.0	ENSMUSG00000018459	114644	slc13a3	3	20	29.5902	1.49165e-07	2.28637e-06	-2.84009	2.84009	-1.47846	-2.4138	-2.84009	0.000867627	0.000876917	5.8328e-05	198	313
RNA-seq_FROZ_cpm_log2_ensembl_oneway_0.05_NOMTC_foldfilter2.0	ENSMUSG00000040938	216867	slc16a11	3	20	27.722	2.51783e-07	3.46307e-06	2.15418	2.15418	1.0012	2.15418	2.0482	0.993483	8.29774e-05	0.000209762	198	313
RNA-seq_FROZ_cpm_log2_ensembl_oneway_0.05_NOMTC_foldfilter2.0	ENSMUSG00000044367	69309	slc16a13	3	20	18.7714	4.93553e-06	3.78255e-05	2.82336	2.82336	-1.45079	2.0258	2.82336	0.131551	0.00419656	0.000371199	198	313
RNA-seq_FROZ_cpm_log2_ensembl_oneway_0.05_NOMTC_foldfilter2.0	ENSMUSG00000045775	217316	slc16a5	3	20	73.601	5.55711e-11	6.97543e-09	12.7674	12.7674	1.41863	5.69392	12.7674	0.145231	6.13595e-07	2.83674e-07	198	313
RNA-seq_FROZ_cpm_log2_ensembl_oneway_0.05_NOMTC_foldfilter2.0	ENSMUSG00000019935	216227	slc17a8	3	20	17.8698	7.03948e-06	5.07666e-05	3.69785	3.69785	1.21039	2.33593	3.69785	0.395212	0.00692541	0.000345546	198	313
RNA-seq_FROZ_cpm_log2_ensembl_oneway_0.05_NOMTC_foldfilter2.0	ENSMUSG00000036330	110877	slc18a1	3	20	17.6947	7.55319e-06	5.36984e-05	2.39543	2.39543	1.25554	2.09778	2.39543	0.178603	0.000816942	0.000286096	198	313
RNA-seq_FROZ_cpm_log2_ensembl_oneway_0.05_NOMTC_foldfilter2.0	ENSMUSG00000092212	109280	slc22a13b	3	20	6.28527	0.00352055	0.00956923	-370.53	370.53	-370.53	-1.46635	1.01129	0.0499475	0.135035	0.945028	0	198
RNA-seq_FROZ_cpm_log2_ensembl_oneway_0.05_NOMTC_foldfilter2.0	ENSMUSG00000063652	56517	slc22a21	3	20	3.98581	0.0223531	0.0449368	2.25107	2.25107	1.38426	1.67959	2.25107	0.263553	0.034661	0.00644216	313	427
RNA-seq_FROZ_cpm_log2_ensembl_oneway_0.05_NOMTC_foldfilter2.0	ENSMUSG00000053303	236149	slc22a26	3	20	3.373	0.0387413	0.0710802	-3.16618	3.16618	-3.16618	-2.18185	-1.20942	0.000233248	0.166625	0.558262	0	198
RNA-seq_FROZ_cpm_log2_ensembl_oneway_0.05_NOMTC_foldfilter2.0	ENSMUSG00000067656	171405	slc22a27	3	20	28.7254	1.89425e-07	2.75785e-06	11.8292	11.8292	-1.61563	3.42308	11.8292	0.199635	0.00419747	1.39125e-05	198	313
RNA-seq_FROZ_cpm_log2_ensembl_oneway_0.05_NOMTC_foldfilter2.0	ENSMUSG00000063590	434674	slc22a28	3	20	33.0165	6.09874e-08	1.09927e-06	-7.52378	7.52378	1.03109	-3.65609	-7.52378	0.802462	0.00106367	0.000171638	198	313
RNA-seq_FROZ_cpm_log2_ensembl_oneway_0.05_NOMTC_foldfilter2.0	ENSMUSG00000018900	20520	slc22a5	3	20	42.998	6.58511e-09	2.12385e-07	6.50775	6.50775	-1.04287	2.96582	6.50775	0.620324	0.00802079	6.00801e-09	198	313
RNA-seq_FROZ_cpm_log2_ensembl_oneway_0.05_NOMTC_foldfilter2.0	ENSMUSG00000067144	108114	slc22a7	3	20	54.3145	8.56275e-10	4.758e-08	-3.80682	3.80682	-1.00457	-1.39937	-3.80682	0.95958	0.000423078	9.64623e-05	313	427
RNA-seq_FROZ_cpm_log2_ensembl_oneway_0.05_NOMTC_foldfilter2.0	ENSMUSG00000027340	54338	slc23a2	3	20	23.3731	9.58035e-07	1.0059e-05	2.21577	2.21577	1.16635	1.75614	2.21577	0.0181285	0.00399619	0.000122555	313	427
RNA-seq_FROZ_cpm_log2_ensembl_oneway_0.05_NOMTC_foldfilter2.0	ENSMUSG00000025792	27376	slc25a10	3	20	44.7234	4.69088e-09	1.62988e-07	2.08135	2.08135	1.10365	1.82078	2.08135	0.201055	3.07402e-06	9.56266e-06	313	427
RNA-seq_FROZ_cpm_log2_ensembl_oneway_0.05_NOMTC_foldfilter2.0	ENSMUSG00000032602	57279	slc25a20	3	20	45.075	4.3837e-09	1.5621e-07	2.361	2.361	1.1415	2.20857	2.361	0.0109415	0.000137568	5.47603e-05	198	313
RNA-seq_FROZ_cpm_log2_ensembl_oneway_0.05_NOMTC_foldfilter2.0	ENSMUSG00000019082	68267	slc25a22	3	20	28.8918	1.80834e-07	2.6662e-06	2.28737	2.28737	-1.03552	1.64622	2.28737	0.801365	0.00380884	0.000252961	313	427
RNA-seq_FROZ_cpm_log2_ensembl_oneway_0.05_NOMTC_foldfilter2.0	ENSMUSG00000022003	67554	slc25a30	3	20	5.05573	0.00909124	0.0213026	4.05364	4.05364	1.72937	2.94393	4.05364	0.202704	0.0239035	0.00430238	198	313
RNA-seq_FROZ_cpm_log2_ensembl_oneway_0.05_NOMTC_foldfilter2.0	ENSMUSG00000040740	384071	slc25a34	3	20	48.7678	2.20983e-09	9.19093e-08	2.23473	2.23473	-1.59838	1.14554	2.23473	0.00188625	0.264915	2.14106e-06	313	427
RNA-seq_FROZ_cpm_log2_ensembl_oneway_0.05_NOMTC_foldfilter2.0	ENSMUSG00000018740	71998	slc25a35	3	20	7.64854	0.00134755	0.00427005	-2.32369	2.32369	-1.09113	-2.32369	-1.75698	0.621622	0.00236596	0.0400531	198	313
RNA-seq_FROZ_cpm_log2_ensembl_oneway_0.05_NOMTC_foldfilter2.0	ENSMUSG00000048856	104910	slc25a47	3	20	30.6485	1.12187e-07	1.81546e-06	2.9069	2.9069	1.23938	1.72898	2.9069	0.0909816	0.00313389	5.29754e-06	313	427
RNA-seq_FROZ_cpm_log2_ensembl_oneway_0.05_NOMTC_foldfilter2.0	ENSMUSG00000040441	216441	slc26a10	3	20	5.17291	0.00827433	0.019717	2.0124	2.0124	1.10754	1.60002	2.0124	0.655364	0.0773267	0.0133065	313	427
RNA-seq_FROZ_cpm_log2_ensembl_oneway_0.05_NOMTC_foldfilter2.0	ENSMUSG00000029151	22784	slc30a3	3	20	4.24695	0.017823	0.0373876	-3.61787	3.61787	-1.79667	-2.42496	-3.61787	0.0425195	0.00811968	0.0243806	198	313
RNA-seq_FROZ_cpm_log2_ensembl_oneway_0.05_NOMTC_foldfilter2.0	ENSMUSG00000042195	72022	slc35f2	3	20	3.37737	0.038586	0.0708326	-27.2701	27.2701	-27.2701	1.89199	2.27546	0.168905	0.15324	0.00686187	313	427
RNA-seq_FROZ_cpm_log2_ensembl_oneway_0.05_NOMTC_foldfilter2.0	ENSMUSG00000044026	240660	slc35g1	3	20	43.2898	6.21287e-09	2.0416e-07	2.28767	2.28767	-1.21988	1.64403	2.28767	0.093113	0.000653711	1.83211e-06	313	427
RNA-seq_FROZ_cpm_log2_ensembl_oneway_0.05_NOMTC_foldfilter2.0	ENSMUSG00000072572	214922	slc39a2	3	20	3.80656	0.0261829	0.0512511	-2.02889	2.02889	-2.02889	1.22455	1.90931	0.250819	0.360211	0.0156755
RNA-seq_FROZ_cpm_log2_ensembl_oneway_0.05_NOMTC_foldfilter2.0	ENSMUSG00000039878	72002	slc39a5	3	20	3.26273	0.0428923	0.0773716	6.35641	6.35641	-6.27748	3.91603	6.35641	0.354225	0.00079097	7.41932e-05	198	313
RNA-seq_FROZ_cpm_log2_ensembl_oneway_0.05_NOMTC_foldfilter2.0	ENSMUSG00000029650	71706	slc46a3	3	20	31.5886	8.76848e-08	1.50995e-06	-2.00083	2.00083	1.00115	-1.54259	-2.00083	0.987717	0.00114637	2.48873e-05	313	427
RNA-seq_FROZ_cpm_log2_ensembl_oneway_0.05_NOMTC_foldfilter2.0	ENSMUSG00000006574	20533	slc4a1	3	20	4.66922	0.0124763	0.0277393	-2.36007	2.36007	-1.73619	-2.30029	-2.36007	0.0593142	0.0152336	0.0121816	198	313
RNA-seq_FROZ_cpm_log2_ensembl_oneway_0.05_NOMTC_foldfilter2.0	ENSMUSG00000022560	52710	slc52a2	3	20	35.1043	3.66868e-08	7.51702e-07	2.07425	2.07425	1.08953	1.68419	2.07425	0.381114	0.000103858	7.32939e-06	313	427
RNA-seq_FROZ_cpm_log2_ensembl_oneway_0.05_NOMTC_foldfilter2.0	ENSMUSG00000094152	381884	slc6a16	3	20	4.7822	0.0113628	0.0256677	54.8858	54.8858	6.42021	35.0546	54.8858	0.310147	0.0816696	0.0579288
RNA-seq_FROZ_cpm_log2_ensembl_oneway_0.05_NOMTC_foldfilter2.0	ENSMUSG00000054640	20541	slc8a1	3	20	13.5992	4.59629e-05	0.000242668	-2.0969	2.0969	-1.44933	-1.5013	-2.0969	0.0103795	0.0172362	0.000153499	313	427
RNA-seq_FROZ_cpm_log2_ensembl_oneway_0.05_NOMTC_foldfilter2.0	ENSMUSG00000032754	170756	slc8b1	3	20	15.4526	1.9499e-05	0.000118898	-2.10874	2.10874	-1.04853	-1.53772	-2.10874	0.74425	0.00598792	3.43165e-05	313	427
RNA-seq_FROZ_cpm_log2_ensembl_oneway_0.05_NOMTC_foldfilter2.0	ENSMUSG00000041698	28248	slco1a1	3	20	40.9526	9.99781e-09	2.80044e-07	-2.45429	2.45429	1.10501	-1.62476	-2.45429	0.211608	0.00165112	6.12536e-05	313	427
RNA-seq_FROZ_cpm_log2_ensembl_oneway_0.05_NOMTC_foldfilter2.0	ENSMUSG00000030237	28250	slco1a4	3	20	15.8352	1.64783e-05	0.000103517	-6.29677	6.29677	-1.75359	-6.29677	-2.52224	0.0214038	0.000724525	0.00106063	198	313
RNA-seq_FROZ_cpm_log2_ensembl_oneway_0.05_NOMTC_foldfilter2.0	ENSMUSG00000032548	24059	slco2a1	3	20	37.0423	2.3398e-08	5.32414e-07	-2.23887	2.23887	-1.06774	-2.05249	-2.23887	0.566396	0.000245586	0.000132139	198	313
RNA-seq_FROZ_cpm_log2_ensembl_oneway_0.05_NOMTC_foldfilter2.0	ENSMUSG00000027333	228608	smox	3	20	17.59	7.87978e-06	5.57304e-05	2.05217	2.05217	1.03228	2.05217	2.00925	0.747979	0.00342161	4.98102e-05	198	313
RNA-seq_FROZ_cpm_log2_ensembl_oneway_0.05_NOMTC_foldfilter2.0	ENSMUSG00000031906	58994	smpd3	3	20	4.46204	0.0148407	0.0321081	2.16663	2.16663	1.42626	2.16663	1.19812	0.100932	0.00119763	0.505109	198	313
RNA-seq_FROZ_cpm_log2_ensembl_oneway_0.05_NOMTC_foldfilter2.0	ENSMUSG00000025889	20617	snca	3	20	4.05615	0.0210208	0.042744	-2.00126	2.00126	-1.36222	-2.00126	-1.66776	0.155666	0.012303	0.0594464	198	313
RNA-seq_FROZ_cpm_log2_ensembl_oneway_0.05_NOMTC_foldfilter2.0	ENSMUSG00000047793	208777	sned1	3	20	26.2404	3.89215e-07	4.82038e-06	-2.08285	2.08285	-1.13961	-2.0277	-2.08285	0.229827	0.000154046	3.75356e-05	198	313
RNA-seq_FROZ_cpm_log2_ensembl_oneway_0.05_NOMTC_foldfilter2.0	ENSMUSG00000085156	100041286	snhg15	3	20	9.119	0.000523988	0.00190421	3.08591	3.08591	1.11729	3.08591	2.6345	0.734154	0.00548418	0.0102724	198	313
RNA-seq_FROZ_cpm_log2_ensembl_oneway_0.05_NOMTC_foldfilter2.0	ENSMUSG00000020672	268534	sntg2	3	20	16.1	1.46908e-05	9.38499e-05	-2.19143	2.19143	-1.13006	-1.54531	-2.19143	0.407871	0.00782135	0.000193514	313	427
RNA-seq_FROZ_cpm_log2_ensembl_oneway_0.05_NOMTC_foldfilter2.0	ENSMUSG00000071669	74478	snx29	3	20	25.8541	4.37416e-07	5.33671e-06	-2.53871	2.53871	1.10369	-1.56938	-2.53871	0.486106	0.0115081	3.96391e-05	313	427
RNA-seq_FROZ_cpm_log2_ensembl_oneway_0.05_NOMTC_foldfilter2.0	ENSMUSG00000056185	225861	snx32	3	20	10.2079	0.000274299	0.0010979	-2.31082	2.31082	-1.87298	-2.31082	-2.15163	0.00260455	0.000103697	0.00291018	198	313
RNA-seq_FROZ_cpm_log2_ensembl_oneway_0.05_NOMTC_foldfilter2.0	ENSMUSG00000075304	64406	sp5	3	20	4.80965	0.011109	0.02518	-2.05073	2.05073	-2.05073	-1.1606	-1.04822	0.0305945	0.457319	0.809364	0	198
RNA-seq_FROZ_cpm_log2_ensembl_oneway_0.05_NOMTC_foldfilter2.0	ENSMUSG00000002055	54141	spag5	3	20	4.0228	0.0216413	0.0438012	2.049	2.049	1.3569	2.049	1.1162	0.231418	0.00205287	0.590612	198	313
RNA-seq_FROZ_cpm_log2_ensembl_oneway_0.05_NOMTC_foldfilter2.0	ENSMUSG00000029309	13602	sparcl1	3	20	4.24772	0.0178112	0.0373684	-2.24056	2.24056	-1.10311	-2.24056	-1.55546	0.701317	0.0277737	0.112721	198	313
RNA-seq_FROZ_cpm_log2_ensembl_oneway_0.05_NOMTC_foldfilter2.0	ENSMUSG00000026611	74717	spata17	3	20	11.6402	0.000124094	0.000558645	2.77851	2.77851	-1.06116	2.12472	2.77851	0.797489	0.00764401	0.00200893	198	313
RNA-seq_FROZ_cpm_log2_ensembl_oneway_0.05_NOMTC_foldfilter2.0	ENSMUSG00000005233	66442	spc25	3	20	9.78553	0.000350872	0.00135346	2.2047	2.2047	1.1871	1.83638	2.2047	0.347589	0.000747275	0.00083764	313	427
RNA-seq_FROZ_cpm_log2_ensembl_oneway_0.05_NOMTC_foldfilter2.0	ENSMUSG00000069910	70385	spdl1	3	20	3.41179	0.0373865	0.0690491	2.38719	2.38719	1.40152	2.38719	1.40563	0.23209	0.00142776	0.275412	198	313
RNA-seq_FROZ_cpm_log2_ensembl_oneway_0.05_NOMTC_foldfilter2.0	ENSMUSG00000037379	100689	spon2	3	20	23.5789	8.95575e-07	9.5764e-06	3.95113	3.95113	1.51981	3.95113	3.77075	0.0212866	0.000217207	3.3909e-05	198	313
RNA-seq_FROZ_cpm_log2_ensembl_oneway_0.05_NOMTC_foldfilter2.0	ENSMUSG00000024427	24066	spry4	3	20	16.9566	1.02207e-05	6.93307e-05	-2.0124	2.0124	1.12774	-2.0124	-1.57622	0.498232	0.00468211	0.0311047	198	313
RNA-seq_FROZ_cpm_log2_ensembl_oneway_0.05_NOMTC_foldfilter2.0	ENSMUSG00000046997	211949	spsb4	3	20	11.2626	0.000152053	0.000661031	2.34639	2.34639	1.18163	1.78642	2.34639	0.354036	0.00420638	6.81024e-05	313	427
RNA-seq_FROZ_cpm_log2_ensembl_oneway_0.05_NOMTC_foldfilter2.0	ENSMUSG00000021061	20741	sptb	3	20	4.21354	0.0183423	0.0382638	-2.85974	2.85974	-2.85974	-2.2837	-2.18552	0.0438559	0.0921864	0.104129	0	198
RNA-seq_FROZ_cpm_log2_ensembl_oneway_0.05_NOMTC_foldfilter2.0	ENSMUSG00000020538	20787	srebf1	3	20	28.9829	1.76313e-07	2.61337e-06	3.54678	3.54678	1.27602	2.58202	3.54678	0.161525	0.000474248	4.69501e-05	198	313
RNA-seq_FROZ_cpm_log2_ensembl_oneway_0.05_NOMTC_foldfilter2.0	ENSMUSG00000032802	76650	srxn1	3	20	33.225	5.79004e-08	1.06148e-06	2.84826	2.84826	1.20268	2.42491	2.84826	0.00464547	0.000687068	0.000107834	198	313
RNA-seq_FROZ_cpm_log2_ensembl_oneway_0.05_NOMTC_foldfilter2.0	ENSMUSG00000031574	20845	star	3	20	11.3869	0.000142148	0.000626531	2.30149	2.30149	1.13262	1.16771	2.30149	0.490204	0.268538	8.5084e-05	313	427
RNA-seq_FROZ_cpm_log2_ensembl_oneway_0.05_NOMTC_foldfilter2.0	ENSMUSG00000028718	20460	stil	3	20	4.78543	0.0113326	0.0256119	2.4928	2.4928	1.57053	2.4928	1.50647	0.0664011	0.00271144	0.166646	198	313
RNA-seq_FROZ_cpm_log2_ensembl_oneway_0.05_NOMTC_foldfilter2.0	ENSMUSG00000036923	216021	stox1	3	20	5.56212	0.00608758	0.0152222	-2.67383	2.67383	-2.67383	-1.72289	1.04275	0.00774906	0.0828812	0.872518	0	198
RNA-seq_FROZ_cpm_log2_ensembl_oneway_0.05_NOMTC_foldfilter2.0	ENSMUSG00000006800	72043	sulf2	3	20	25.0556	5.59239e-07	6.50951e-06	2.38458	2.38458	1.27035	2.14236	2.38458	0.0854524	0.000156792	5.07138e-05	198	313
RNA-seq_FROZ_cpm_log2_ensembl_oneway_0.05_NOMTC_foldfilter2.0	ENSMUSG00000023122	69083	sult1c2	3	20	11.965	0.00010453	0.000482394	-3.11482	3.11482	-1.81528	-3.11482	-2.08839	0.00187954	8.24303e-05	0.0102199	198	313
RNA-seq_FROZ_cpm_log2_ensembl_oneway_0.05_NOMTC_foldfilter2.0	ENSMUSG00000094156	638251	sult2a7	3	20	7.10303	0.00195809	0.00580841	2.5654	2.5654	1.06975	2.24599	2.5654	0.827846	0.0172235	0.00597348	198	313
RNA-seq_FROZ_cpm_log2_ensembl_oneway_0.05_NOMTC_foldfilter2.0	ENSMUSG00000000739	57429	sult5a1	3	20	23.5381	9.07584e-07	9.68251e-06	-5.56849	5.56849	-1.21646	-2.20551	-5.56849	0.423084	0.00213877	4.30079e-05	198	313
RNA-seq_FROZ_cpm_log2_ensembl_oneway_0.05_NOMTC_foldfilter2.0	ENSMUSG00000022340	319613	sybu	3	20	3.65376	0.0300143	0.057407	40.7003	40.7003	3.4955	24.5414	40.7003	0.506489	0.124681	0.0859705
RNA-seq_FROZ_cpm_log2_ensembl_oneway_0.05_NOMTC_foldfilter2.0	ENSMUSG00000037217	20964	syn1	3	20	3.1577	0.0472978	0.0841742	-2.43797	2.43797	-1.78998	-1.1046	-2.43797	0.158442	0.700294	0.00988805	313	427
RNA-seq_FROZ_cpm_log2_ensembl_oneway_0.05_NOMTC_foldfilter2.0	ENSMUSG00000043079	104027	synpo	3	20	19.888	3.23299e-06	2.67967e-05	3.53069	3.53069	1.07055	2.14924	3.53069	0.688921	0.0035091	5.74891e-05	198	313
RNA-seq_FROZ_cpm_log2_ensembl_oneway_0.05_NOMTC_foldfilter2.0	ENSMUSG00000049303	171180	syt12	3	20	19.1486	4.26969e-06	3.36099e-05	3.99977	3.99977	-1.03791	3.99977	1.98571	0.80946	0.00073132	0.00588103	198	313
RNA-seq_FROZ_cpm_log2_ensembl_oneway_0.05_NOMTC_foldfilter2.0	ENSMUSG00000041479	319508	syt15	3	20	4.12658	0.0197728	0.0406573	-2.29283	2.29283	-1.04269	-2.29283	1.17756	0.854281	0.0544071	0.595224
RNA-seq_FROZ_cpm_log2_ensembl_oneway_0.05_NOMTC_foldfilter2.0	ENSMUSG00000030731	20981	syt3	3	20	27.2584	2.87967e-07	3.79948e-06	-2.97664	2.97664	-1.60953	-2.97664	-1.15887	0.00802596	2.01975e-05	0.245239	198	313
RNA-seq_FROZ_cpm_log2_ensembl_oneway_0.05_NOMTC_foldfilter2.0	ENSMUSG00000037313	21335	tacc3	3	20	5.01273	0.00941278	0.0218982	2.2058	2.2058	1.34588	2.2058	1.66728	0.132689	0.00303122	0.0354098	198	313
RNA-seq_FROZ_cpm_log2_ensembl_oneway_0.05_NOMTC_foldfilter2.0	ENSMUSG00000032085	21345	tagln	3	20	6.89393	0.00226792	0.00659548	2.1551	2.1551	1.49817	2.1551	1.55734	0.0247761	0.000966545	0.0482994	198	313
RNA-seq_FROZ_cpm_log2_ensembl_oneway_0.05_NOMTC_foldfilter2.0	ENSMUSG00000039201	209815	tbc1d25	3	20	30.7067	1.10472e-07	1.79603e-06	2.18329	2.18329	1.08867	1.58743	2.18329	0.46573	0.000195005	3.14403e-07	313	427
RNA-seq_FROZ_cpm_log2_ensembl_oneway_0.05_NOMTC_foldfilter2.0	ENSMUSG00000037287	272589	tbcel	3	20	58.7351	4.26865e-10	3.00379e-08	2.44962	2.44962	1.33303	1.77255	2.44962	0.000866235	0.000290943	1.49945e-09	313	427
RNA-seq_FROZ_cpm_log2_ensembl_oneway_0.05_NOMTC_foldfilter2.0	ENSMUSG00000056313	69068	tcim	3	20	7.1406	0.00190752	0.00569232	-2.25977	2.25977	-1.74072	-2.25977	-1.77442	0.0257476	0.00394639	0.027998	198	313
RNA-seq_FROZ_cpm_log2_ensembl_oneway_0.05_NOMTC_foldfilter2.0	ENSMUSG00000050052	72148	tdrp	3	20	49.2677	2.0212e-09	8.66505e-08	2.13703	2.13703	1.38812	1.79279	2.13703	0.00102137	1.45267e-05	2.10346e-06	313	427
RNA-seq_FROZ_cpm_log2_ensembl_oneway_0.05_NOMTC_foldfilter2.0	ENSMUSG00000037466	104732	tedc1	3	20	3.31751	0.0407731	0.0743089	2.71926	2.71926	1.91305	2.71926	2.04972	0.103949	0.0319558	0.105246	198	313
RNA-seq_FROZ_cpm_log2_ensembl_oneway_0.05_NOMTC_foldfilter2.0	ENSMUSG00000022389	21685	tef	3	20	13.2689	5.398e-05	0.000277324	2.83764	2.83764	1.20317	1.89194	2.83764	0.220218	0.00342178	0.00140342	313	427
RNA-seq_FROZ_cpm_log2_ensembl_oneway_0.05_NOMTC_foldfilter2.0	ENSMUSG00000020778	69535	ten1	3	20	29.186	1.66673e-07	2.49437e-06	3.66305	3.66305	-1.21782	3.66305	3.19405	0.406191	8.81487e-06	6.00785e-05	198	313
RNA-seq_FROZ_cpm_log2_ensembl_oneway_0.05_NOMTC_foldfilter2.0	ENSMUSG00000031561	23965	tenm3	3	20	73.8488	5.38912e-11	6.94763e-09	3.25356	3.25356	-1.17808	2.1934	3.25356	0.0145601	0.000854676	2.19062e-07	198	313
RNA-seq_FROZ_cpm_log2_ensembl_oneway_0.05_NOMTC_foldfilter2.0	ENSMUSG00000044468	74645	tent5c	3	20	30.9085	1.04734e-07	1.72489e-06	-2.53295	2.53295	-1.37434	-2.24503	-2.53295	0.00652973	5.4295e-06	5.79505e-05	198	313
RNA-seq_FROZ_cpm_log2_ensembl_oneway_0.05_NOMTC_foldfilter2.0	ENSMUSG00000029552	21753	tes	3	20	3.17568	0.0465103	0.0829634	-2.30858	2.30858	-1.42517	-1.36164	-2.30858	0.291633	0.387717	0.0313549	313	427
RNA-seq_FROZ_cpm_log2_ensembl_oneway_0.05_NOMTC_foldfilter2.0	ENSMUSG00000024905	17771	tesmin	3	20	11.1252	0.000163879	0.000703861	3.13009	3.13009	1.309	3.13009	2.86788	0.312421	0.00200195	0.00309213	198	313
RNA-seq_FROZ_cpm_log2_ensembl_oneway_0.05_NOMTC_foldfilter2.0	ENSMUSG00000024029	21786	tff3	3	20	37.5739	2.07537e-08	4.90935e-07	-27.7719	27.7719	-2.06417	-7.52159	-27.7719	0.0274996	9.2278e-05	6.11319e-05	0	198
RNA-seq_FROZ_cpm_log2_ensembl_oneway_0.05_NOMTC_foldfilter2.0	ENSMUSG00000022797	22042	tfrc	3	20	16.7201	1.12829e-05	7.5146e-05	2.77221	2.77221	1.09873	1.9248	2.77221	0.623872	0.00253435	9.57459e-05	313	427
RNA-seq_FROZ_cpm_log2_ensembl_oneway_0.05_NOMTC_foldfilter2.0	ENSMUSG00000022218	21816	tgm1	3	20	25.5964	4.73192e-07	5.69835e-06	2.93094	2.93094	1.4328	2.25526	2.93094	0.0293971	0.00030701	1.47431e-06	198	313
RNA-seq_FROZ_cpm_log2_ensembl_oneway_0.05_NOMTC_foldfilter2.0	ENSMUSG00000078922	21822	tgtp1	3	20	3.80831	0.0261422	0.051186	-2.38695	2.38695	-1.28056	-2.38695	-2.09194	0.212144	0.0120061	0.0561945	198	313
RNA-seq_FROZ_cpm_log2_ensembl_oneway_0.05_NOMTC_foldfilter2.0	ENSMUSG00000030264	14911	thumpd3	3	20	30.9356	1.03987e-07	1.71462e-06	2.14169	2.14169	1.19626	1.50978	2.14169	0.0528257	0.00294269	1.5964e-05	313	427
RNA-seq_FROZ_cpm_log2_ensembl_oneway_0.05_NOMTC_foldfilter2.0	ENSMUSG00000034371	225913	tkfc	3	20	23.5879	8.92937e-07	9.56853e-06	2.33605	2.33605	1.18746	1.66678	2.33605	0.154924	0.0038308	8.45525e-05	313	427
RNA-seq_FROZ_cpm_log2_ensembl_oneway_0.05_NOMTC_foldfilter2.0	ENSMUSG00000034771	21886	tle2	3	20	13.334	5.22873e-05	0.000270222	-2.5386	2.5386	-1.40289	-2.5386	-1.43448	0.0878698	0.000919487	0.0807689	198	313
RNA-seq_FROZ_cpm_log2_ensembl_oneway_0.05_NOMTC_foldfilter2.0	ENSMUSG00000034758	114606	tle6	3	20	3.33958	0.0399515	0.0730695	-2.01943	2.01943	-2.01943	-1.32214	1.06955	0.0223633	0.270073	0.810341	0	198
RNA-seq_FROZ_cpm_log2_ensembl_oneway_0.05_NOMTC_foldfilter2.0	ENSMUSG00000079164	53791	tlr5	3	20	32.8946	6.28752e-08	1.12892e-06	3.4764	3.4764	1.04427	1.93518	3.4764	0.729907	0.00294152	1.49028e-05	313	427
RNA-seq_FROZ_cpm_log2_ensembl_oneway_0.05_NOMTC_foldfilter2.0	ENSMUSG00000038540	233424	tmc3	3	20	3.31475	0.040877	0.0744496	-40.1685	40.1685	1.58335	-1.01922	-40.1685	0.22474	0.968664	0.131882
RNA-seq_FROZ_cpm_log2_ensembl_oneway_0.05_NOMTC_foldfilter2.0	ENSMUSG00000030650	74424	tmc5	3	20	5.00514	0.00947079	0.0220145	2.1662	2.1662	1.131	2.1662	-1.54979	0.750903	0.0672638	0.299765
RNA-seq_FROZ_cpm_log2_ensembl_oneway_0.05_NOMTC_foldfilter2.0	ENSMUSG00000020023	319880	tmcc3	3	20	27.3719	2.78611e-07	3.71118e-06	2.02714	2.02714	1.44143	1.48931	2.02714	0.00619843	0.00478674	0.000111535	313	427
RNA-seq_FROZ_cpm_log2_ensembl_oneway_0.05_NOMTC_foldfilter2.0	ENSMUSG00000063406	73130	tmed5	3	20	76.9429	3.70169e-11	5.73063e-09	2.28564	2.28564	1.1575	1.96529	2.28564	0.00159374	0.000109321	5.74117e-07	313	427
RNA-seq_FROZ_cpm_log2_ensembl_oneway_0.05_NOMTC_foldfilter2.0	Tmem136			3	20	13.1925	5.60471e-05	0.000286653	3.74326	3.74326	1.33769	3.03976	3.74326	0.389637	0.00214237	0.00109085	198	313
RNA-seq_FROZ_cpm_log2_ensembl_oneway_0.05_NOMTC_foldfilter2.0	ENSMUSG00000032313	244886	tmem266	3	20	5.96705	0.00446425	0.0116719	2.78847	2.78847	1.69579	1.60046	2.78847	0.0695255	0.102307	0.0015868	313	427
RNA-seq_FROZ_cpm_log2_ensembl_oneway_0.05_NOMTC_foldfilter2.0	ENSMUSG00000054484	96957	tmem62	3	20	33.7951	5.03051e-08	9.6068e-07	2.08026	2.08026	1.41866	2.08026	1.63124	0.000227577	3.22435e-05	1.8371e-05	198	313
RNA-seq_FROZ_cpm_log2_ensembl_oneway_0.05_NOMTC_foldfilter2.0	ENSMUSG00000035413	103743	tmem98	3	20	16.7675	1.10603e-05	7.40169e-05	2.3266	2.3266	-1.17967	1.87402	2.3266	0.362897	0.00526311	0.000223076	313	427
RNA-seq_FROZ_cpm_log2_ensembl_oneway_0.05_NOMTC_foldfilter2.0	ENSMUSG00000036019	278279	tmtc2	3	20	23.6686	8.69756e-07	9.3795e-06	2.73439	2.73439	1.07282	1.83387	2.73439	0.62632	0.00447773	5.76938e-05	313	427
RNA-seq_FROZ_cpm_log2_ensembl_oneway_0.05_NOMTC_foldfilter2.0	ENSMUSG00000044469	66443	tnfaip8l1	3	20	36.9517	2.38845e-08	5.38483e-07	-2.57186	2.57186	-1.08391	-2.09719	-2.57186	0.548682	0.000146039	2.98102e-05	198	313
RNA-seq_FROZ_cpm_log2_ensembl_oneway_0.05_NOMTC_foldfilter2.0	ENSMUSG00000022074	21933	tnfrsf10b	3	20	32.0795	7.72795e-08	1.35268e-06	4.66263	4.66263	1.69923	4.66263	3.86051	0.0458997	0.000299161	0.000391046	198	313
RNA-seq_FROZ_cpm_log2_ensembl_oneway_0.05_NOMTC_foldfilter2.0	ENSMUSG00000023905	27279	tnfrsf12a	3	20	23.2581	9.9501e-07	1.03613e-05	3.12285	3.12285	1.33019	2.39049	3.12285	0.161918	0.00187788	0.000612503	198	313
RNA-seq_FROZ_cpm_log2_ensembl_oneway_0.05_NOMTC_foldfilter2.0	ENSMUSG00000060548	29820	tnfrsf19	3	20	14.5205	2.97394e-05	0.000169057	2.68314	2.68314	1.141	2.01013	2.68314	0.521593	0.00982841	0.00145317	198	313
RNA-seq_FROZ_cpm_log2_ensembl_oneway_0.05_NOMTC_foldfilter2.0	ENSMUSG00000039304	22035	tnfsf10	3	20	15.1223	2.25991e-05	0.000135139	2.03392	2.03392	1.73392	2.03392	1.76055	0.00172761	0.000149218	0.000818417	198	313
RNA-seq_FROZ_cpm_log2_ensembl_oneway_0.05_NOMTC_foldfilter2.0	ENSMUSG00000097328	21944	tnfsf12	3	20	6.57861	0.0028416	0.00796781	-2.30711	2.30711	-1.32721	-2.30711	-1.97989	0.143007	0.0128601	9.31549e-05	198	313
RNA-seq_FROZ_cpm_log2_ensembl_oneway_0.05_NOMTC_foldfilter2.0	ENSMUSG00000037003	209039	tns2	3	20	44.0372	5.36097e-09	1.81738e-07	2.27233	2.27233	1.0658	1.6829	2.27233	0.50645	3.34269e-05	1.37149e-06	313	427
RNA-seq_FROZ_cpm_log2_ensembl_oneway_0.05_NOMTC_foldfilter2.0	ENSMUSG00000084880	100415787	tomm6os	3	20	4.61813	0.0130185	0.0287688	2.45411	2.45411	1.73811	2.45411	2.16734	0.101975	0.0183607	0.0299963	198	313
RNA-seq_FROZ_cpm_log2_ensembl_oneway_0.05_NOMTC_foldfilter2.0	ENSMUSG00000041272	252838	tox	3	20	12.091	9.78744e-05	0.000457458	-2.06417	2.06417	-2.06417	-1.36784	1.36701	0.00129211	0.135583	0.0806614	0	198
RNA-seq_FROZ_cpm_log2_ensembl_oneway_0.05_NOMTC_foldfilter2.0	ENSMUSG00000027469	72119	tpx2	3	20	3.75022	0.0275298	0.0533925	2.47251	2.47251	1.06655	2.47251	1.40924	0.792919	0.000667879	0.346849	198	313
RNA-seq_FROZ_cpm_log2_ensembl_oneway_0.05_NOMTC_foldfilter2.0	ENSMUSG00000032586	22036	traip	3	20	3.55877	0.0327007	0.0616452	2.33744	2.33744	1.63658	2.33744	1.37547	0.114555	0.0168927	0.325637	198	313
RNA-seq_FROZ_cpm_log2_ensembl_oneway_0.05_NOMTC_foldfilter2.0	ENSMUSG00000032554	22041	trf	3	20	54.1473	8.79968e-10	4.81859e-08	-2.21824	2.21824	-1.25946	-1.85881	-2.21824	0.00308906	1.01776e-05	2.09591e-06	313	427
RNA-seq_FROZ_cpm_log2_ensembl_oneway_0.05_NOMTC_foldfilter2.0	ENSMUSG00000035235	66597	trim13	3	20	36.7147	2.52107e-08	5.62254e-07	3.1082	3.1082	2.40957	3.1082	2.36003	4.12832e-05	2.85079e-06	2.86038e-05	0	198
RNA-seq_FROZ_cpm_log2_ensembl_oneway_0.05_NOMTC_foldfilter2.0	ENSMUSG00000090215	434218	trim34b	3	20	4.36401	0.0161263	0.0343664	-2.38074	2.38074	-1.12751	-2.0898	-2.38074	0.394867	0.0429133	0.026551	198	313
RNA-seq_FROZ_cpm_log2_ensembl_oneway_0.05_NOMTC_foldfilter2.0	ENSMUSG00000034317	66949	trim59	3	20	3.64281	0.0303114	0.0578822	2.5053	2.5053	1.42101	2.5053	1.52142	0.175137	0.00321113	0.189472	198	313
RNA-seq_FROZ_cpm_log2_ensembl_oneway_0.05_NOMTC_foldfilter2.0	ENSMUSG00000072244	94088	trim6	3	20	18.0065	6.66492e-06	4.85428e-05	3.65363	3.65363	1.08895	3.00481	3.65363	0.721796	0.00100589	6.934e-05	198	313
RNA-seq_FROZ_cpm_log2_ensembl_oneway_0.05_NOMTC_foldfilter2.0	ENSMUSG00000038260	68667	trpm4	3	20	13.4192	5.01554e-05	0.000261532	2.25231	2.25231	-1.07799	2.07657	2.25231	0.693975	0.00660469	0.00130565	198	313
RNA-seq_FROZ_cpm_log2_ensembl_oneway_0.05_NOMTC_foldfilter2.0	ENSMUSG00000024727	225997	trpm6	3	20	3.41997	0.0371074	0.0685699	2.20591	2.20591	1.34376	1.19398	2.20591	0.264993	0.50892	0.0134523	313	427
RNA-seq_FROZ_cpm_log2_ensembl_oneway_0.05_NOMTC_foldfilter2.0	ENSMUSG00000031431	14605	tsc22d3	3	20	12.7887	6.85115e-05	0.000340553	-2.4708	2.4708	-1.45797	-2.44892	-2.4708	0.0861493	0.00225633	0.00187936	198	313
RNA-seq_FROZ_cpm_log2_ensembl_oneway_0.05_NOMTC_foldfilter2.0	ENSMUSG00000049580	244152	tsku	3	20	9.92852	0.000322595	0.00125973	3.24829	3.24829	-1.60621	1.14738	3.24829	0.222411	0.677766	0.00205034	313	427
RNA-seq_FROZ_cpm_log2_ensembl_oneway_0.05_NOMTC_foldfilter2.0	ENSMUSG00000024424	72747	ttc39c	3	20	14.6558	2.79413e-05	0.000160676	-2.05808	2.05808	1.0303	-1.35961	-2.05808	0.626698	0.0328683	0.00222388	313	427
RNA-seq_FROZ_cpm_log2_ensembl_oneway_0.05_NOMTC_foldfilter2.0	ENSMUSG00000022388	239591	ttll8	3	20	3.92821	0.0235125	0.0467814	-95.3557	95.3557	-95.3557	-1.28112	1.09638	0.0998742	0.211538	0.709886
RNA-seq_FROZ_cpm_log2_ensembl_oneway_0.05_NOMTC_foldfilter2.0	ENSMUSG00000001473	67951	tubb6	3	20	17.7598	7.35748e-06	5.26241e-05	2.49243	2.49243	1.44704	2.49243	1.75584	0.00146632	3.49676e-05	0.00514157	198	313
RNA-seq_FROZ_cpm_log2_ensembl_oneway_0.05_NOMTC_foldfilter2.0	ENSMUSG00000038393	56338	txnip	3	20	45.637	3.93759e-09	1.42871e-07	2.60718	2.60718	-1.05934	1.12994	2.60718	0.527751	0.313577	4.36615e-07	313	427
RNA-seq_FROZ_cpm_log2_ensembl_oneway_0.05_NOMTC_foldfilter2.0	ENSMUSG00000028437	67123	ubap1	3	20	87.8106	1.09555e-11	2.53933e-09	2.05139	2.05139	1.34879	1.65875	2.05139	1.34447e-05	1.10101e-05	1.19533e-08	313	427
RNA-seq_FROZ_cpm_log2_ensembl_oneway_0.05_NOMTC_foldfilter2.0	ENSMUSG00000008348	22190	ubc	3	20	54.0503	8.94049e-10	4.81859e-08	2.84797	2.84797	1.78884	1.79417	2.84797	8.00859e-05	7.49392e-05	6.47623e-07	313	427
RNA-seq_FROZ_cpm_log2_ensembl_oneway_0.05_NOMTC_foldfilter2.0	ENSMUSG00000002550	22245	uck1	3	20	105.416	1.9944e-12	1.1169e-09	2.94985	2.94985	1.18088	2.22694	2.94985	0.0626004	2.94278e-06	2.24713e-07	198	313
RNA-seq_FROZ_cpm_log2_ensembl_oneway_0.05_NOMTC_foldfilter2.0	ENSMUSG00000033685	22228	ucp2	3	20	28.9785	1.7653e-07	2.6138e-06	2.87235	2.87235	-1.11519	2.87235	2.22631	0.295534	0.00106597	1.78988e-05	198	313
RNA-seq_FROZ_cpm_log2_ensembl_oneway_0.05_NOMTC_foldfilter2.0	ENSMUSG00000051502	70240	ufsp1	3	20	13.1524	5.71655e-05	0.00029122	2.01201	2.01201	1.26779	1.66484	2.01201	0.106713	0.0028086	0.000507588	313	427
RNA-seq_FROZ_cpm_log2_ensembl_oneway_0.05_NOMTC_foldfilter2.0	ENSMUSG00000090171	22236	ugt1a2	3	20	11.5512	0.00013013	0.000580584	2.94372	2.94372	1.53021	1.70781	2.94372	0.103135	0.045269	0.00225599	313	427
RNA-seq_FROZ_cpm_log2_ensembl_oneway_0.05_NOMTC_foldfilter2.0	ENSMUSG00000089943	394433	ugt1a5	3	20	56.5291	6.00516e-10	3.76892e-08	3.10224	3.10224	1.16313	2.33747	3.10224	0.205472	2.46787e-05	2.52302e-06	198	313
RNA-seq_FROZ_cpm_log2_ensembl_oneway_0.05_NOMTC_foldfilter2.0	ENSMUSG00000090124	394432	ugt1a7c	3	20	22.3983	1.32677e-06	1.29619e-05	14.8803	14.8803	1.7991	4.54818	14.8803	0.206827	0.000751013	6.84762e-06	198	313
RNA-seq_FROZ_cpm_log2_ensembl_oneway_0.05_NOMTC_foldfilter2.0	ENSMUSG00000090175	394434	ugt1a9	3	20	9.15433	0.000512763	0.00187351	2.33152	2.33152	1.20239	1.36171	2.33152	0.395062	0.0269247	2.69724e-05	313	427
RNA-seq_FROZ_cpm_log2_ensembl_oneway_0.05_NOMTC_foldfilter2.0	ENSMUSG00000035836	71773	ugt2b1	3	20	60.5177	3.26657e-10	2.52851e-08	-2.2771	2.2771	-1.02564	-2.25145	-2.2771	0.72297	1.97049e-05	8.91576e-07	198	313
RNA-seq_FROZ_cpm_log2_ensembl_oneway_0.05_NOMTC_foldfilter2.0	ENSMUSG00000035811	243085	ugt2b35	3	20	29.417	1.56404e-07	2.38161e-06	2.78091	2.78091	1.63466	2.64593	2.78091	3.00369e-05	0.00116099	7.93335e-07	198	313
RNA-seq_FROZ_cpm_log2_ensembl_oneway_0.05_NOMTC_foldfilter2.0	ENSMUSG00000057425	112417	ugt2b37	3	20	11.2619	0.000152104	0.000661031	-3.39496	3.39496	-1.23241	-2.45254	-3.39496	0.372708	0.003943	0.000347419	198	313
RNA-seq_FROZ_cpm_log2_ensembl_oneway_0.05_NOMTC_foldfilter2.0	ENSMUSG00000061906	100559	ugt2b38	3	20	88.0583	1.06732e-11	2.53933e-09	-8.42774	8.42774	-1.08239	-4.0507	-8.42774	0.607343	7.71133e-06	2.19425e-07	198	313
RNA-seq_FROZ_cpm_log2_ensembl_oneway_0.05_NOMTC_foldfilter2.0	ENSMUSG00000001228	18140	uhrf1	3	20	6.96697	0.00215397	0.00629564	2.54063	2.54063	1.6572	2.54063	-1.15766	0.138671	0.00871076	0.618637	198	313
RNA-seq_FROZ_cpm_log2_ensembl_oneway_0.05_NOMTC_foldfilter2.0	ENSMUSG00000020099	107449	unc5b	3	20	23.1612	1.02739e-06	1.06113e-05	2.33459	2.33459	1.07719	1.33731	2.33459	0.641551	0.000536784	8.5842e-08	313	427
RNA-seq_FROZ_cpm_log2_ensembl_oneway_0.05_NOMTC_foldfilter2.0	ENSMUSG00000028186	22262	uox	3	20	83.0717	1.82949e-11	3.51066e-09	2.68588	2.68588	1.25962	1.84012	2.68588	0.0169661	4.25046e-05	1.9915e-06	313	427
RNA-seq_FROZ_cpm_log2_ensembl_oneway_0.05_NOMTC_foldfilter2.0	ENSMUSG00000032010	53376	usp2	3	20	4.54064	0.0138906	0.0304081	-2.69901	2.69901	-2.47568	-2.69901	-1.48793	0.00881939	0.00563948	0.354795	0	198
RNA-seq_FROZ_cpm_log2_ensembl_oneway_0.05_NOMTC_foldfilter2.0	ENSMUSG00000079470	195434	utp14b	3	20	47.0186	3.03902e-09	1.16776e-07	3.33462	3.33462	1.19973	2.72871	3.33462	0.10868	0.000200686	8.39339e-08	198	313
RNA-seq_FROZ_cpm_log2_ensembl_oneway_0.05_NOMTC_foldfilter2.0	ENSMUSG00000027831	72789	veph1	3	20	4.12941	0.0197244	0.0405877	-2.97975	2.97975	-1.37823	-1.717	-2.97975	0.238559	0.120879	0.0103068	313	427
RNA-seq_FROZ_cpm_log2_ensembl_oneway_0.05_NOMTC_foldfilter2.0	ENSMUSG00000024924	22359	vldlr	3	20	19.7911	3.35155e-06	2.76151e-05	7.35269	7.35269	-1.29882	2.06252	7.35269	0.542142	0.127606	0.00240794	313	427
RNA-seq_FROZ_cpm_log2_ensembl_oneway_0.05_NOMTC_foldfilter2.0	ENSMUSG00000095730	76229	vmn2r29	3	20	6.15765	0.00386986	0.0103511	-2.04852	2.04852	-1.44437	-2.04852	-1.17072	0.134944	0.000569417	0.1191	198	313
RNA-seq_FROZ_cpm_log2_ensembl_oneway_0.05_NOMTC_foldfilter2.0	ENSMUSG00000037440	22361	vnn1	3	20	60.695	3.18199e-10	2.47679e-08	15.7077	15.7077	1.05931	13.0469	15.7077	0.776618	5.18668e-05	6.33359e-07	198	313
RNA-seq_FROZ_cpm_log2_ensembl_oneway_0.05_NOMTC_foldfilter2.0	ENSMUSG00000070604	75690	vsig10l	3	20	9.13028	0.000520374	0.00189354	2.14952	2.14952	1.07217	-1.07298	2.14952	0.755048	0.737119	0.00428947	313	427
RNA-seq_FROZ_cpm_log2_ensembl_oneway_0.05_NOMTC_foldfilter2.0	ENSMUSG00000051076	242122	vtcn1	3	20	7.83265	0.00119144	0.00383734	2.76201	2.76201	1.77399	2.76201	2.62531	0.0941113	0.0119984	0.0149375	198	313
RNA-seq_FROZ_cpm_log2_ensembl_oneway_0.05_NOMTC_foldfilter2.0	ENSMUSG00000050122	70853	vwa3b	3	20	3.92818	0.0235132	0.0467814	-2.13422	2.13422	-2.13422	-1.46826	1.085	0.0253734	0.203799	0.657127	0	198
RNA-seq_FROZ_cpm_log2_ensembl_oneway_0.05_NOMTC_foldfilter2.0	ENSMUSG00000025722	71968	wdr73	3	20	48.111	2.48773e-09	1.01349e-07	2.53619	2.53619	1.49485	2.12384	2.53619	0.000228953	3.04708e-06	4.55252e-06	198	313
RNA-seq_FROZ_cpm_log2_ensembl_oneway_0.05_NOMTC_foldfilter2.0	ENSMUSG00000039099	626359	wdr93	3	20	3.57264	0.0322927	0.0610162	2.04594	2.04594	1.22914	1.52024	2.04594	0.39859	0.0785247	0.00386305	313	427
RNA-seq_FROZ_cpm_log2_ensembl_oneway_0.05_NOMTC_foldfilter2.0	ENSMUSG00000031016	22390	wee1	3	20	20.5812	2.50793e-06	2.15831e-05	3.99692	3.99692	1.33462	2.66724	3.99692	0.0870322	1.42415e-05	0.000743967	198	313
RNA-seq_FROZ_cpm_log2_ensembl_oneway_0.05_NOMTC_foldfilter2.0	ENSMUSG00000086040	330319	wipf3	3	20	16.3198	1.33682e-05	8.67529e-05	2.05319	2.05319	1.18323	1.4517	2.05319	0.214155	0.00533169	8.75399e-05	313	427
RNA-seq_FROZ_cpm_log2_ensembl_oneway_0.05_NOMTC_foldfilter2.0	ENSMUSG00000035112	69847	wnk4	3	20	6.13603	0.0039327	0.010489	-2.01001	2.01001	-1.07007	-2.01001	1.02814	0.735524	0.0116591	0.875976	198	313
RNA-seq_FROZ_cpm_log2_ensembl_oneway_0.05_NOMTC_foldfilter2.0	ENSMUSG00000018486	22412	wnt9b	3	20	5.67917	0.00556034	0.0141089	-2.28705	2.28705	-1.39769	-2.28705	-1.42084	0.065385	0.00623084	0.0832512	198	313
RNA-seq_FROZ_cpm_log2_ensembl_oneway_0.05_NOMTC_foldfilter2.0	ENSMUSG00000067813	381246	xkr9	3	20	54.112	8.85066e-10	4.81859e-08	2.46915	2.46915	1.48296	2.26438	2.46915	4.53537e-05	0.00020396	7.20215e-10	198	313
RNA-seq_FROZ_cpm_log2_ensembl_oneway_0.05_NOMTC_foldfilter2.0	ENSMUSG00000034173	71970	zbed5	3	20	8.21736	0.000925455	0.00309589	2.1013	2.1013	1.1818	2.1013	2.07797	0.430073	0.00275141	0.0027571	198	313
RNA-seq_FROZ_cpm_log2_ensembl_oneway_0.05_NOMTC_foldfilter2.0	ENSMUSG00000066687	235320	zbtb16	3	20	31.305	9.43908e-08	1.59799e-06	-4.36935	4.36935	-2.32929	-4.36935	-3.77506	0.000608698	9.81769e-06	2.57575e-05	0	198
RNA-seq_FROZ_cpm_log2_ensembl_oneway_0.05_NOMTC_foldfilter2.0	ENSMUSG00000049576	22639	zfa-ps	3	20	3.88695	0.0243834	0.0483401	2.19559	2.19559	1.62177	2.19559	1.15796	0.019381	0.00154748	0.678979	198	313
RNA-seq_FROZ_cpm_log2_ensembl_oneway_0.05_NOMTC_foldfilter2.0	ENSMUSG00000040721	239102	zfhx2	3	20	16.3777	1.30416e-05	8.49503e-05	2.42126	2.42126	1.24924	1.54213	2.42126	0.166263	0.0154538	0.000217156	313	427
RNA-seq_FROZ_cpm_log2_ensembl_oneway_0.05_NOMTC_foldfilter2.0	ENSMUSG00000037007	56314	zfp113	3	20	12.5791	7.61628e-05	0.000373214	2.16984	2.16984	1.29737	1.73075	2.16984	0.0630944	0.000185301	0.00110262	313	427
RNA-seq_FROZ_cpm_log2_ensembl_oneway_0.05_NOMTC_foldfilter2.0	ENSMUSG00000034522	380912	zfp395	3	20	8.01472	0.00105636	0.00346474	2.3491	2.3491	1.15867	1.46447	2.3491	0.558262	0.0612013	0.00156344	313	427
RNA-seq_FROZ_cpm_log2_ensembl_oneway_0.05_NOMTC_foldfilter2.0	ENSMUSG00000073176	78619	zfp449	3	20	10.3079	0.000258984	0.00104501	2.4095	2.4095	1.41307	2.4095	2.14526	0.162522	0.00363641	0.00752568	198	313
RNA-seq_FROZ_cpm_log2_ensembl_oneway_0.05_NOMTC_foldfilter2.0	ENSMUSG00000043903	195209	zfp469	3	20	8.50971	0.000766913	0.00263293	3.15365	3.15365	1.34769	1.97148	3.15365	0.2947	0.0180348	0.000331967	313	427
RNA-seq_FROZ_cpm_log2_ensembl_oneway_0.05_NOMTC_foldfilter2.0	ENSMUSG00000052713	269023	zfp608	3	20	14.1105	3.60149e-05	0.00019826	2.208	2.208	1.49653	1.47929	2.208	0.0120308	0.00780411	3.7683e-05	313	427
RNA-seq_FROZ_cpm_log2_ensembl_oneway_0.05_NOMTC_foldfilter2.0	ENSMUSG00000051499	330301	zfp786	3	20	6.54394	0.00291381	0.00814896	2.05027	2.05027	-1.09062	1.66509	2.05027	0.764815	0.0530199	0.0145554	313	427
RNA-seq_FROZ_cpm_log2_ensembl_oneway_0.05_NOMTC_foldfilter2.0	ENSMUSG00000072623	22750	zfp9	3	20	12.0666	9.91278e-05	0.000461768	-2.43655	2.43655	-2.10863	-2.43655	-2.14258	0.00100578	0.00177861	0.000893888	0	198
RNA-seq_FROZ_cpm_log2_ensembl_oneway_0.05_NOMTC_foldfilter2.0	ENSMUSG00000063383	210853	zfp947	3	20	10.4338	0.000241032	0.000983684	2.38697	2.38697	2.08343	2.31933	2.38697	0.0123535	0.00627146	0.00532314	0	198
RNA-seq_FROZ_cpm_log2_ensembl_oneway_0.05_NOMTC_foldfilter2.0	ENSMUSG00000032400	68014	zwilch	3	20	4.65743	0.0125992	0.0279603	2.58269	2.58269	1.23982	2.58269	1.34959	0.33225	0.000607258	0.392869	198	313
TempO-seq_FROZ_cpm_log2_ensembl_oneway_0.05_NOMTC_foldfilter2.0	ENSMUSG00000033688	71775	1300017j02rik	3	20	64.0439	1.96337e-10	5.96352e-08	-2.03924	2.03924	-1.25127	-1.85932	-2.03924	0.00382252	7.80718e-06	9.45393e-07	313	427
TempO-seq_FROZ_cpm_log2_ensembl_oneway_0.05_NOMTC_foldfilter2.0	1700020D05Rik			3	20	3.3424	0.0398476	0.102482	-2.1721	2.1721	-1.32748	-2.1721	-1.28396	0.346954	0.0201828	0.404256	198	313
TempO-seq_FROZ_cpm_log2_ensembl_oneway_0.05_NOMTC_foldfilter2.0	ENSMUSG00000078607	69066	1810010h24rik	3	20	4.24756	0.0178137	0.0563076	2.41355	2.41355	1.24619	1.28569	2.41355	0.452548	0.402215	0.00356713	313	427
TempO-seq_FROZ_cpm_log2_ensembl_oneway_0.05_NOMTC_foldfilter2.0	ENSMUSG00000042041	69861	2010003k11rik	3	20	26.6107	3.48445e-07	1.41072e-05	6.47013	6.47013	1.36422	3.98852	6.47013	0.305514	0.000200937	2.54154e-05	198	313
TempO-seq_FROZ_cpm_log2_ensembl_oneway_0.05_NOMTC_foldfilter2.0	ENSMUSG00000097537			3	20	3.69588	0.0289008	0.0806974	59.4568	59.4568	59.4568	31.0912	39.3017	0.0448744	0.0827504	0.0610442	0	198
TempO-seq_FROZ_cpm_log2_ensembl_oneway_0.05_NOMTC_foldfilter2.0	ENSMUSG00000053080	108899	2700081o15rik	3	20	3.20005	0.0454649	0.113011	-43.3192	43.3192	-1.24986	1.32913	-43.3192	0.584346	0.488795	0.130109
TempO-seq_FROZ_cpm_log2_ensembl_oneway_0.05_NOMTC_foldfilter2.0	ENSMUSG00000051339	243219	2900026a02rik	3	20	21.2993	1.94058e-06	5.17259e-05	3.02577	3.02577	1.68576	2.33524	3.02577	0.0129105	6.0737e-05	2.79643e-06	198	313
TempO-seq_FROZ_cpm_log2_ensembl_oneway_0.05_NOMTC_foldfilter2.0	ENSMUSG00000038768	619326	9130409i23rik	3	20	37.6771	2.02795e-08	1.62164e-06	6.11911	6.11911	1.79283	4.24225	6.11911	0.0105113	0.000106023	5.24874e-06	198	313
TempO-seq_FROZ_cpm_log2_ensembl_oneway_0.05_NOMTC_foldfilter2.0	ENSMUSG00000044551	268759	9930012k11rik	3	20	3.52113	0.0338367	0.0910522	-2.21412	2.21412	1.14263	-2.21412	-1.37794	0.618023	0.0717436	0.217068
TempO-seq_FROZ_cpm_log2_ensembl_oneway_0.05_NOMTC_foldfilter2.0	ENSMUSG00000030111	232345	a2m	3	20	15.7136	1.73787e-05	0.000277542	-8.41408	8.41408	-1.82096	-2.90189	-8.41408	0.0200901	0.00612691	0.000410903	198	313
TempO-seq_FROZ_cpm_log2_ensembl_oneway_0.05_NOMTC_foldfilter2.0	ENSMUSG00000026944	11305	abca2	3	20	22.6567	1.2158e-06	3.58853e-05	-2.12867	2.12867	-1.29217	-2.10933	-2.12867	0.010162	0.000107846	0.000161568	198	313
TempO-seq_FROZ_cpm_log2_ensembl_oneway_0.05_NOMTC_foldfilter2.0	ENSMUSG00000041828	217258	abca8a	3	20	14.2156	3.42779e-05	0.000453087	-2.02833	2.02833	-1.07553	-1.89604	-2.02833	0.635944	0.00235954	0.000960565	313	427
TempO-seq_FROZ_cpm_log2_ensembl_oneway_0.05_NOMTC_foldfilter2.0	ENSMUSG00000042476	18670	abcb4	3	20	23.7982	8.33908e-07	2.72531e-05	2.98031	2.98031	1.08918	2.54136	2.98031	0.525868	0.000717448	3.75046e-05	198	313
TempO-seq_FROZ_cpm_log2_ensembl_oneway_0.05_NOMTC_foldfilter2.0	ENSMUSG00000025194	12780;100038628	abcc2;abcc2	3	20	20.7121	2.39222e-06	6.06416e-05	2.11536	2.11536	1.03809	1.46362	2.11536	0.733921	0.0115574	4.97935e-05	313	427
TempO-seq_FROZ_cpm_log2_ensembl_oneway_0.05_NOMTC_foldfilter2.0	ENSMUSG00000020865	76408	abcc3	3	20	19.4031	3.87647e-06	8.57003e-05	3.43015	3.43015	1.36719	2.29943	3.43015	0.14282	0.00305886	0.000251576	198	313
TempO-seq_FROZ_cpm_log2_ensembl_oneway_0.05_NOMTC_foldfilter2.0	ENSMUSG00000055782	26874	abcd2	3	20	15.2674	2.1175e-05	0.00032133	4.83836	4.83836	-1.11409	1.93167	4.83836	0.735898	0.0259746	0.000115223	313	427
TempO-seq_FROZ_cpm_log2_ensembl_oneway_0.05_NOMTC_foldfilter2.0	ENSMUSG00000028127	19299	abcd3	3	20	22.9177	1.11398e-06	3.39463e-05	3.29726	3.29726	1.28628	3.08864	3.29726	0.116629	0.000412167	2.30378e-05	198	313
TempO-seq_FROZ_cpm_log2_ensembl_oneway_0.05_NOMTC_foldfilter2.0	ENSMUSG00000040505	27409	abcg5	3	20	18.5925	5.29051e-06	0.000107867	2.32264	2.32264	-1.04314	1.83634	2.32264	0.827803	0.0107153	0.00245918	313	427
TempO-seq_FROZ_cpm_log2_ensembl_oneway_0.05_NOMTC_foldfilter2.0	ENSMUSG00000025277	66082	abhd6	3	20	36.5221	2.63481e-08	1.96739e-06	3.04122	3.04122	1.1181	2.15535	3.04122	0.084577	0.00215365	9.97663e-06	198	313
TempO-seq_FROZ_cpm_log2_ensembl_oneway_0.05_NOMTC_foldfilter2.0	ENSMUSG00000036138	113868	acaa1a	3	20	54.7262	8.00848e-10	1.53043e-07	6.19556	6.19556	1.47204	5.53513	6.19556	0.00328209	0.000207088	1.74837e-06	198	313
TempO-seq_FROZ_cpm_log2_ensembl_oneway_0.05_NOMTC_foldfilter2.0	ENSMUSG00000010651	235674	acaa1b	3	20	56.8487	5.71128e-10	1.3701e-07	12.8086	12.8086	1.67447	9.87505	12.8086	0.0351583	4.31148e-05	1.25908e-06	198	313
TempO-seq_FROZ_cpm_log2_ensembl_oneway_0.05_NOMTC_foldfilter2.0	ENSMUSG00000020532	107476	acaca	3	20	31.3943	9.2221e-08	4.90468e-06	2.06853	2.06853	-1.03858	1.67561	2.06853	0.741158	0.000803258	0.000109945	313	427
TempO-seq_FROZ_cpm_log2_ensembl_oneway_0.05_NOMTC_foldfilter2.0	ENSMUSG00000026003	11363	acadl	3	20	32.3682	7.18e-08	4.04741e-06	2.03072	2.03072	-1.02188	1.63029	2.03072	0.797286	0.000776655	2.62613e-06	313	427
TempO-seq_FROZ_cpm_log2_ensembl_oneway_0.05_NOMTC_foldfilter2.0	ENSMUSG00000062908	11364	acadm	3	20	63.9835	1.98014e-10	5.96352e-08	2.9153	2.9153	1.10653	2.26201	2.9153	0.168871	0.000231436	7.99983e-07	198	313
TempO-seq_FROZ_cpm_log2_ensembl_oneway_0.05_NOMTC_foldfilter2.0	ENSMUSG00000026781	74159	acbd5	3	20	7.56412	0.00142653	0.00841659	2.13367	2.13367	1.57292	1.78333	2.13367	0.0443718	0.0209497	0.00475262	313	427
TempO-seq_FROZ_cpm_log2_ensembl_oneway_0.05_NOMTC_foldfilter2.0	ENSMUSG00000072949	26897	acot1	3	20	75.0493	4.65052e-11	2.09739e-08	46.363	46.363	1.39584	16.0272	46.363	0.0403807	0.000464412	3.89003e-09	198	313
TempO-seq_FROZ_cpm_log2_ensembl_oneway_0.05_NOMTC_foldfilter2.0	ENSMUSG00000021226	171210	acot2	3	20	58.2859	4.57159e-10	1.17147e-07	95.906	95.906	1.40943	32.3281	95.906	0.377303	0.000118965	2.92474e-06	198	313
TempO-seq_FROZ_cpm_log2_ensembl_oneway_0.05_NOMTC_foldfilter2.0	ENSMUSG00000021228	171281	acot3	3	20	100.025	3.2605e-12	3.67622e-09	528.531	528.531	-1.08611	37.4273	528.531	0.836536	0.000109197	1.12317e-09	198	313
TempO-seq_FROZ_cpm_log2_ensembl_oneway_0.05_NOMTC_foldfilter2.0	ENSMUSG00000043487	217700	acot6	3	20	28.1745	2.21237e-07	1.014e-05	9.38367	9.38367	1.72225	3.11254	9.38367	0.122314	0.00410461	0.000123726	198	313
TempO-seq_FROZ_cpm_log2_ensembl_oneway_0.05_NOMTC_foldfilter2.0	ENSMUSG00000020777	11430	acox1	3	20	55.0612	7.58665e-10	1.52939e-07	3.58379	3.58379	1.21371	2.99016	3.58379	0.00700434	0.000485779	1.68621e-07	198	313
TempO-seq_FROZ_cpm_log2_ensembl_oneway_0.05_NOMTC_foldfilter2.0	ENSMUSG00000018796	14081	acsl1	3	20	19.8385	3.29299e-06	7.65534e-05	2.34321	2.34321	1.12807	1.45593	2.34321	0.167021	0.0345369	3.90819e-06	313	427
TempO-seq_FROZ_cpm_log2_ensembl_oneway_0.05_NOMTC_foldfilter2.0	ENSMUSG00000032883	74205	acsl3	3	20	22.3898	1.33062e-06	3.82722e-05	2.04499	2.04499	-1.34212	1.40976	2.04499	0.0700912	0.00933232	0.00028824	313	427
TempO-seq_FROZ_cpm_log2_ensembl_oneway_0.05_NOMTC_foldfilter2.0	ENSMUSG00000031278	50790	acsl4	3	20	8.78469	0.000644653	0.00461197	2.52192	2.52192	1.15391	2.52192	2.30759	0.428711	0.0011498	0.00900446	198	313
TempO-seq_FROZ_cpm_log2_ensembl_oneway_0.05_NOMTC_foldfilter2.0	ENSMUSG00000030945	233799	acsm2	3	20	14.1912	3.46722e-05	0.000457227	-2.33558	2.33558	1.13504	-1.36918	-2.33558	0.384686	0.115434	0.000188538	313	427
TempO-seq_FROZ_cpm_log2_ensembl_oneway_0.05_NOMTC_foldfilter2.0	ENSMUSG00000035948	380660	acss3	3	20	41.9857	8.07913e-09	7.52828e-07	4.39742	4.39742	1.02033	3.51689	4.39742	0.910958	0.000108113	1.37628e-05	198	313
TempO-seq_FROZ_cpm_log2_ensembl_oneway_0.05_NOMTC_foldfilter2.0	ENSMUSG00000031972	11459	acta1	3	20	3.26755	0.0427013	0.107733	-6.71192	6.71192	-4.9	-5.49365	-6.71192	0.151791	0.129146	0.0988126
TempO-seq_FROZ_cpm_log2_ensembl_oneway_0.05_NOMTC_foldfilter2.0	ENSMUSG00000062825	11465	actg1	3	20	17.8288	7.15601e-06	0.000134027	2.27476	2.27476	1.25871	1.97376	2.27476	0.00189108	0.000436266	0.0016083	313	427
TempO-seq_FROZ_cpm_log2_ensembl_oneway_0.05_NOMTC_foldfilter2.0	ENSMUSG00000054555	11489	adam12	3	20	3.55341	0.03286	0.0891044	-2.17923	2.17923	-1.17214	-2.17923	-2.12384	0.647626	0.0466968	0.023276	198	313
TempO-seq_FROZ_cpm_log2_ensembl_oneway_0.05_NOMTC_foldfilter2.0	ENSMUSG00000032363	108153	adamts7	3	20	4.28947	0.0171853	0.0549333	-2.2617	2.2617	-1.06391	-2.2617	-1.27534	0.77684	0.0141984	0.329526	198	313
TempO-seq_FROZ_cpm_log2_ensembl_oneway_0.05_NOMTC_foldfilter2.0	ENSMUSG00000030022	101401	adamts9	3	20	4.19281	0.0186728	0.0581912	-3.20863	3.20863	-1.53967	-1.77279	-3.20863	0.0385669	0.0166782	0.0344967	313	427
TempO-seq_FROZ_cpm_log2_ensembl_oneway_0.05_NOMTC_foldfilter2.0	ENSMUSG00000020431	432530	adcy1	3	20	9.76364	0.000355435	0.00287914	-4.23164	4.23164	-1.15384	-4.23164	-2.34071	0.513256	0.0044493	0.00702094	198	313
TempO-seq_FROZ_cpm_log2_ensembl_oneway_0.05_NOMTC_foldfilter2.0	ENSMUSG00000041293	77596	adgrf1	3	20	13.7473	4.2803e-05	0.000549038	-6.22981	6.22981	1.30838	-6.22981	-5.9939	0.428346	0.00936803	0.000469918	198	313
TempO-seq_FROZ_cpm_log2_ensembl_oneway_0.05_NOMTC_foldfilter2.0	ENSMUSG00000042429	11539	adora1	3	20	6.53536	0.00293197	0.0146645	2.14656	2.14656	1.56215	1.55143	2.14656	0.0794837	0.0883697	0.0108328	313	427
TempO-seq_FROZ_cpm_log2_ensembl_oneway_0.05_NOMTC_foldfilter2.0	ENSMUSG00000019806	66253	aig1	3	20	20.4839	2.59793e-06	6.38163e-05	2.10255	2.10255	1.1159	2.10255	1.89185	0.377446	6.93058e-05	0.000837633	198	313
TempO-seq_FROZ_cpm_log2_ensembl_oneway_0.05_NOMTC_foldfilter2.0	ENSMUSG00000028291	433693	akirin2	3	20	8.96606	0.000575797	0.00421292	2.06236	2.06236	1.55018	1.65407	2.06236	0.0391819	0.00217117	0.000163298	313	427
TempO-seq_FROZ_cpm_log2_ensembl_oneway_0.05_NOMTC_foldfilter2.0	ENSMUSG00000021214	105349	akr1c18	3	20	23.5087	9.16358e-07	2.96044e-05	7.41875	7.41875	1.3743	4.38994	7.41875	0.144222	0.00173229	1.34753e-05	198	313
TempO-seq_FROZ_cpm_log2_ensembl_oneway_0.05_NOMTC_foldfilter2.0	ENSMUSG00000071551	432720	akr1c19	3	20	34.4172	4.32435e-08	2.78612e-06	3.03351	3.03351	1.4415	2.10066	3.03351	0.00292187	0.000133603	5.40464e-06	198	313
TempO-seq_FROZ_cpm_log2_ensembl_oneway_0.05_NOMTC_foldfilter2.0	ENSMUSG00000025270	11656	alas2	3	20	9.5748	0.000397628	0.00315057	-2.29631	2.29631	1.00891	-1.91854	-2.29631	0.964434	0.00350373	0.00186288	313	427
TempO-seq_FROZ_cpm_log2_ensembl_oneway_0.05_NOMTC_foldfilter2.0	ENSMUSG00000053279	11668;320092	aldh1a1;aldh1a1	3	20	15.5761	1.84616e-05	0.000290719	2.39263	2.39263	1.09168	2.39263	2.34325	0.56957	0.00156022	0.000250134	198	313
TempO-seq_FROZ_cpm_log2_ensembl_oneway_0.05_NOMTC_foldfilter2.0	ENSMUSG00000010025	11671	aldh3a2	3	20	54.1314	8.82265e-10	1.60444e-07	13.7979	13.7979	1.62867	8.83101	13.7979	0.0276885	7.24069e-05	3.86669e-07	198	313
TempO-seq_FROZ_cpm_log2_ensembl_oneway_0.05_NOMTC_foldfilter2.0	ENSMUSG00000028766	11647	alpl	3	20	18.0713	6.49528e-06	0.00012329	3.94548	3.94548	1.04699	2.46377	3.94548	0.864488	0.000542879	1.21663e-05	198	313
TempO-seq_FROZ_cpm_log2_ensembl_oneway_0.05_NOMTC_foldfilter2.0	ENSMUSG00000048218	105827	amigo2	3	20	3.77311	0.0269736	0.0767997	2.6657	2.6657	1.13383	1.99477	2.6657	0.760879	0.0830656	0.01591	313	427
TempO-seq_FROZ_cpm_log2_ensembl_oneway_0.05_NOMTC_foldfilter2.0	ENSMUSG00000074264	11722	amy1	3	20	28.0754	2.2756e-07	1.0263e-05	-2.72126	2.72126	-1.51191	-2.72126	-1.97012	0.000284386	0.000272786	2.85219e-06	198	313
TempO-seq_FROZ_cpm_log2_ensembl_oneway_0.05_NOMTC_foldfilter2.0	ENSMUSG00000002289	57875	angptl4	3	20	24.8814	5.9052e-07	2.08718e-05	2.3926	2.3926	-1.67778	1.09423	2.3926	0.000109566	0.696033	5.64535e-07	313	427
TempO-seq_FROZ_cpm_log2_ensembl_oneway_0.05_NOMTC_foldfilter2.0	ENSMUSG00000036777	68743	anln	3	20	3.76111	0.0272636	0.0774402	2.13935	2.13935	1.10431	2.13935	1.32715	0.641541	0.00385821	0.303443	198	313
TempO-seq_FROZ_cpm_log2_ensembl_oneway_0.05_NOMTC_foldfilter2.0	ENSMUSG00000063558	11761	aox1	3	20	5.48538	0.00646285	0.0265237	2.3406	2.3406	1.60876	1.77077	2.3406	0.0679693	0.0360479	0.00172782	313	427
TempO-seq_FROZ_cpm_log2_ensembl_oneway_0.05_NOMTC_foldfilter2.0	ENSMUSG00000026542	20219	apcs	3	20	20.3312	2.7464e-06	6.66007e-05	-2.56199	2.56199	-1.18236	1.0447	-2.56199	0.254451	0.800068	5.58165e-05	313	427
TempO-seq_FROZ_cpm_log2_ensembl_oneway_0.05_NOMTC_foldfilter2.0	ENSMUSG00000032080	11808	apoa4	3	20	43.6708	5.76133e-09	5.91505e-07	-2.18933	2.18933	1.0517	-2.0024	-2.18933	0.531885	2.63201e-05	4.78628e-05	198	313
TempO-seq_FROZ_cpm_log2_ensembl_oneway_0.05_NOMTC_foldfilter2.0	ENSMUSG00000057346	223672	apol9a	3	20	6.95041	0.00217925	0.011623	-2.11242	2.11242	-1.23557	-1.52629	-2.11242	0.0944312	0.0661412	0.000551611	313	427
TempO-seq_FROZ_cpm_log2_ensembl_oneway_0.05_NOMTC_foldfilter2.0	ENSMUSG00000032204	64008	aqp9	3	20	4.22336	0.018188	0.0570907	2.07914	2.07914	1.08303	1.69396	2.07914	0.786431	0.0591474	0.0145021	313	427
TempO-seq_FROZ_cpm_log2_ensembl_oneway_0.05_NOMTC_foldfilter2.0	ENSMUSG00000036885	622434	arhgef26	3	20	7.34841	0.00165237	0.00939982	-2.46523	2.46523	-1.84666	-2.15221	-2.46523	0.032039	0.000718067	0.000408949	198	313
TempO-seq_FROZ_cpm_log2_ensembl_oneway_0.05_NOMTC_foldfilter2.0	ENSMUSG00000055116	11865	arntl	3	20	7.01935	0.00207613	0.0111841	-2.64795	2.64795	-1.06112	-1.52742	-2.64795	0.443712	0.000805016	0.0289648	313	427
TempO-seq_FROZ_cpm_log2_ensembl_oneway_0.05_NOMTC_foldfilter2.0	ENSMUSG00000006304	76709	arpc2	3	20	5.9282	0.00459731	0.0204557	2.09041	2.09041	1.44331	2.09041	1.63803	0.0858578	0.0047684	0.0180068	198	313
TempO-seq_FROZ_cpm_log2_ensembl_oneway_0.05_NOMTC_foldfilter2.0	ENSMUSG00000074794	105171	arrdc3	3	20	6.19322	0.00376882	0.0176846	2.47032	2.47032	2.47032	2.22908	1.88565	0.00283846	0.00293714	0.0209165	0	198
TempO-seq_FROZ_cpm_log2_ensembl_oneway_0.05_NOMTC_foldfilter2.0	ENSMUSG00000022620	11883	arsa	3	20	25.1197	5.48198e-07	1.95272e-05	2.46554	2.46554	1.03822	1.47093	2.46554	0.803175	0.000695571	2.46262e-06	313	427
TempO-seq_FROZ_cpm_log2_ensembl_oneway_0.05_NOMTC_foldfilter2.0	ENSMUSG00000021200	65256	asb2	3	20	3.9948	0.0221776	0.0661691	-2.9428	2.9428	-1.34296	-1.85014	-2.9428	0.488122	0.177195	0.03399	313	427
TempO-seq_FROZ_cpm_log2_ensembl_oneway_0.05_NOMTC_foldfilter2.0	ENSMUSG00000028008	58170	asic5	3	20	4.44909	0.0150039	0.0494936	2.11338	2.11338	1.61672	1.08447	2.11338	0.150324	0.783601	0.0349752	313	427
TempO-seq_FROZ_cpm_log2_ensembl_oneway_0.05_NOMTC_foldfilter2.0	ENSMUSG00000020774	11484	aspa	3	20	26.1792	3.96451e-07	1.55208e-05	2.72938	2.72938	1.32379	1.72065	2.72938	0.0731001	2.90104e-05	6.75018e-06	313	427
TempO-seq_FROZ_cpm_log2_ensembl_oneway_0.05_NOMTC_foldfilter2.0	ENSMUSG00000026628	11910	atf3	3	20	30.2448	1.24947e-07	6.25927e-06	7.39921	7.39921	1.18636	4.09567	7.39921	0.566596	0.000194174	2.14827e-07	198	313
TempO-seq_FROZ_cpm_log2_ensembl_oneway_0.05_NOMTC_foldfilter2.0	ENSMUSG00000046808	231287	atp10d	3	20	14.6615	2.78684e-05	0.000386966	2.28733	2.28733	-1.16192	1.32402	2.28733	0.0941779	0.0922935	0.00295133	313	427
TempO-seq_FROZ_cpm_log2_ensembl_oneway_0.05_NOMTC_foldfilter2.0	ENSMUSG00000043300	26879	b3galnt1	3	20	10.0045	0.000308586	0.00259313	-3.20389	3.20389	-2.32849	-2.2697	-3.20389	0.00861699	0.000705748	0.000333875	0	198
TempO-seq_FROZ_cpm_log2_ensembl_oneway_0.05_NOMTC_foldfilter2.0	ENSMUSG00000040270	12014	bach2	3	20	9.35192	0.000454648	0.00351107	2.32691	2.32691	-1.10676	1.52405	2.32691	0.681297	0.0926807	0.00497574	313	427
TempO-seq_FROZ_cpm_log2_ensembl_oneway_0.05_NOMTC_foldfilter2.0	ENSMUSG00000038859	66898	baiap2l1	3	20	22.216	1.41175e-06	4.02551e-05	2.64146	2.64146	1.06173	1.49258	2.64146	0.670796	0.0275396	4.50667e-05	313	427
TempO-seq_FROZ_cpm_log2_ensembl_oneway_0.05_NOMTC_foldfilter2.0	ENSMUSG00000034266	53314	batf	3	20	3.3808	0.0384646	0.0999283	-2.04192	2.04192	-1.27465	-1.21541	-2.04192	0.295044	0.456679	0.000147591	313	427
TempO-seq_FROZ_cpm_log2_ensembl_oneway_0.05_NOMTC_foldfilter2.0	ENSMUSG00000057265	72873	bbof1	3	20	6.20246	0.00374305	0.0176065	2.09005	2.09005	1.09989	2.09005	1.93461	0.741492	0.014341	0.0225727	198	313
TempO-seq_FROZ_cpm_log2_ensembl_oneway_0.05_NOMTC_foldfilter2.0	ENSMUSG00000009112	94044	bcl2l13	3	20	18.7292	5.01671e-06	0.000103596	2.10822	2.10822	1.47369	1.53514	2.10822	0.00694646	0.000979933	2.84121e-06	313	427
TempO-seq_FROZ_cpm_log2_ensembl_oneway_0.05_NOMTC_foldfilter2.0	ENSMUSG00000030200	66813	bcl2l14	3	20	4.78214	0.0113634	0.0399248	2.25734	2.25734	1.53882	2.25734	1.80267	0.0743548	0.00392792	0.0143325	198	313
TempO-seq_FROZ_cpm_log2_ensembl_oneway_0.05_NOMTC_foldfilter2.0	ENSMUSG00000048482	12064	bdnf	3	20	14.3302	3.24892e-05	0.000435054	3.19009	3.19009	1.12875	1.93117	3.19009	0.581966	0.0165238	0.000305862	313	427
TempO-seq_FROZ_cpm_log2_ensembl_oneway_0.05_NOMTC_foldfilter2.0	ENSMUSG00000072964	70237	bhlhb9	3	20	44.1674	5.22612e-09	5.59621e-07	3.70329	3.70329	1.16539	2.95717	3.70329	0.269959	1.76166e-06	1.86174e-05	198	313
TempO-seq_FROZ_cpm_log2_ensembl_oneway_0.05_NOMTC_foldfilter2.0	ENSMUSG00000030103	20893	bhlhe40	3	20	12.1197	9.64263e-05	0.00102085	-2.83117	2.83117	-2.83117	-1.15246	-1.3656	0.000292171	0.421793	0.229544	0	198
TempO-seq_FROZ_cpm_log2_ensembl_oneway_0.05_NOMTC_foldfilter2.0	ENSMUSG00000030256	79362	bhlhe41	3	20	9.0722	0.000539277	0.00400759	4.75096	4.75096	-1.00727	3.45788	4.75096	0.983001	0.00538957	0.00670686	198	313
TempO-seq_FROZ_cpm_log2_ensembl_oneway_0.05_NOMTC_foldfilter2.0	ENSMUSG00000040093	171543	bmf	3	20	7.12066	0.00193418	0.0105761	-2.74004	2.74004	-1.031	-2.48151	-2.74004	0.924505	0.0135711	0.001251	198	313
TempO-seq_FROZ_cpm_log2_ensembl_oneway_0.05_NOMTC_foldfilter2.0	ENSMUSG00000026278	51800	bok	3	20	4.94155	0.00997272	0.0362951	-2.04172	2.04172	-1.21177	-1.4125	-2.04172	0.344006	0.0929461	0.00642749	313	427
TempO-seq_FROZ_cpm_log2_ensembl_oneway_0.05_NOMTC_foldfilter2.0	ENSMUSG00000109946	100504116	brd3os	3	20	3.56895	0.0324007	0.0881984	-2.14628	2.14628	-2.01051	-2.14628	-1.46125	0.0345485	0.00232183	0.152946	0	198
TempO-seq_FROZ_cpm_log2_ensembl_oneway_0.05_NOMTC_foldfilter2.0	ENSMUSG00000055172	50909	c1ra	3	20	11.9786	0.000103789	0.00108455	-3.35536	3.35536	-1.39849	-2.09263	-3.35536	0.0777558	0.00317095	0.00211389	198	313
TempO-seq_FROZ_cpm_log2_ensembl_oneway_0.05_NOMTC_foldfilter2.0	ENSMUSG00000098470	667277	c1rb	3	20	18.6186	5.23691e-06	0.000107162	-2.0007	2.0007	-1.17608	-2.0007	-1.96734	0.12355	0.00029412	0.000158423	198	313
TempO-seq_FROZ_cpm_log2_ensembl_oneway_0.05_NOMTC_foldfilter2.0	ENSMUSG00000079343	317677	c1s2	3	20	19.1587	4.25321e-06	9.20967e-05	-2.39612	2.39612	-1.36827	-2.09743	-2.39612	0.00121568	0.000661459	0.00121363	198	313
TempO-seq_FROZ_cpm_log2_ensembl_oneway_0.05_NOMTC_foldfilter2.0	ENSMUSG00000024371	12263	c2	3	20	56.4902	6.04211e-10	1.3807e-07	-2.69758	2.69758	-1.43263	-2.25269	-2.69758	0.00251232	7.41263e-06	2.5002e-08	198	313
TempO-seq_FROZ_cpm_log2_ensembl_oneway_0.05_NOMTC_foldfilter2.0	ENSMUSG00000024164	12266	c3	3	20	18.9686	4.5741e-06	9.74914e-05	-2.07479	2.07479	-1.61694	-1.90748	-2.07479	0.000138334	0.000658536	6.41425e-05	313	427
TempO-seq_FROZ_cpm_log2_ensembl_oneway_0.05_NOMTC_foldfilter2.0	ENSMUSG00000073418	12268	c4b	3	20	48.0832	2.50031e-09	3.3965e-07	-4.39014	4.39014	-1.98938	-2.18016	-4.39014	6.00778e-05	2.19281e-05	7.94126e-06	198	313
TempO-seq_FROZ_cpm_log2_ensembl_oneway_0.05_NOMTC_foldfilter2.0	ENSMUSG00000022181	12274	c6	3	20	12.2315	9.09979e-05	0.000976949	-2.5444	2.5444	1.02566	-1.44277	-2.5444	0.848113	0.0372511	0.00266507	313	427
TempO-seq_FROZ_cpm_log2_ensembl_oneway_0.05_NOMTC_foldfilter2.0	ENSMUSG00000035031	230558	c8a	3	20	54.1507	8.79489e-10	1.60444e-07	-2.45733	2.45733	-1.11098	-1.63688	-2.45733	0.0825988	7.92712e-06	4.67024e-05	313	427
TempO-seq_FROZ_cpm_log2_ensembl_oneway_0.05_NOMTC_foldfilter2.0	ENSMUSG00000029656	110382	c8b	3	20	103.152	2.44482e-12	3.35226e-09	-3.7336	3.7336	-1.20086	-2.53742	-3.7336	0.000982813	6.05846e-05	9.0321e-07	198	313
TempO-seq_FROZ_cpm_log2_ensembl_oneway_0.05_NOMTC_foldfilter2.0	ENSMUSG00000022149	12279	c9	3	20	84.4819	1.56626e-11	1.0388e-08	-7.66151	7.66151	-1.3876	-3.04124	-7.66151	0.0177418	5.10105e-06	2.32131e-06	198	313
TempO-seq_FROZ_cpm_log2_ensembl_oneway_0.05_NOMTC_foldfilter2.0	ENSMUSG00000024430	71132	cabyr	3	20	3.73408	0.0279295	0.0787066	-2.13797	2.13797	1.62466	-1.11564	-2.13797	0.0564009	0.733852	0.131977
TempO-seq_FROZ_cpm_log2_ensembl_oneway_0.05_NOMTC_foldfilter2.0	ENSMUSG00000054793	260299	cadm4	3	20	9.74083	0.000360261	0.00291179	-2.13828	2.13828	-1.00299	-1.58377	-2.13828	0.984727	0.0236473	0.00133935	313	427
TempO-seq_FROZ_cpm_log2_ensembl_oneway_0.05_NOMTC_foldfilter2.0	ENSMUSG00000071037	73582	camkmt	3	20	3.54709	0.0330489	0.0895099	2.03838	2.03838	1.28378	2.03838	1.2377	0.370946	0.0122978	0.391263	198	313
TempO-seq_FROZ_cpm_log2_ensembl_oneway_0.05_NOMTC_foldfilter2.0	Casc4			3	20	14.6043	2.86118e-05	0.000394857	2.08247	2.08247	1.12082	1.92722	2.08247	0.342798	0.00204615	0.000204566	313	427
TempO-seq_FROZ_cpm_log2_ensembl_oneway_0.05_NOMTC_foldfilter2.0	ENSMUSG00000006362	12398	cbfa2t3	3	20	16.3018	1.34711e-05	0.000225351	3.54114	3.54114	-1.0448	1.51426	3.54114	0.844311	0.13213	0.000549548	313	427
TempO-seq_FROZ_cpm_log2_ensembl_oneway_0.05_NOMTC_foldfilter2.0	ENSMUSG00000053411	52609	cbx7	3	20	3.97371	0.0225913	0.0670838	-2.1215	2.1215	-1.19904	-2.1215	-1.71124	0.184624	0.0522702	0.00282861
TempO-seq_FROZ_cpm_log2_ensembl_oneway_0.05_NOMTC_foldfilter2.0	ENSMUSG00000063605	234582	ccdc102a	3	20	6.41161	0.00320848	0.0157285	-2.51439	2.51439	1.15321	-2.51439	1.23554	0.638448	0.012861	0.316188	198	313
TempO-seq_FROZ_cpm_log2_ensembl_oneway_0.05_NOMTC_foldfilter2.0	ENSMUSG00000056531	73254	ccdc18	3	20	7.0134	0.00208481	0.0112202	2.23131	2.23131	1.08817	1.98568	2.23131	0.754005	0.0128244	0.00687774	313	427
TempO-seq_FROZ_cpm_log2_ensembl_oneway_0.05_NOMTC_foldfilter2.0	ENSMUSG00000036168	237465	ccdc38	3	20	3.11535	0.0492105	0.11976	-77.533	77.533	-1.46055	-77.533	-2.28232	0.257651	0.110168	0.00341917	313	427
TempO-seq_FROZ_cpm_log2_ensembl_oneway_0.05_NOMTC_foldfilter2.0	ENSMUSG00000035385	20296	ccl2	3	20	6.84545	0.00234719	0.0123226	4.2792	4.2792	1.17857	4.2792	1.40291	0.416563	0.0175309	0.156793	198	313
TempO-seq_FROZ_cpm_log2_ensembl_oneway_0.05_NOMTC_foldfilter2.0	ENSMUSG00000041431	268697	ccnb1	3	20	3.34079	0.039907	0.102593	3.00338	3.00338	1.4836	3.00338	2.30706	0.247456	0.00914107	0.0542153	198	313
TempO-seq_FROZ_cpm_log2_ensembl_oneway_0.05_NOMTC_foldfilter2.0	ENSMUSG00000032218	12442	ccnb2	3	20	6.49999	0.00300826	0.0149287	3.02876	3.02876	1.01976	3.02876	2.69409	0.947544	0.013441	0.00470158	198	313
TempO-seq_FROZ_cpm_log2_ensembl_oneway_0.05_NOMTC_foldfilter2.0	ENSMUSG00000070348	12443	ccnd1	3	20	17.4424	8.36712e-06	0.000152406	4.45388	4.45388	1.47023	4.45388	2.94603	0.174354	0.000612131	0.00435122	198	313
TempO-seq_FROZ_cpm_log2_ensembl_oneway_0.05_NOMTC_foldfilter2.0	ENSMUSG00000002068	12447	ccne1	3	20	6.73885	0.00253237	0.0130735	2.54159	2.54159	1.21111	2.54159	-1.12235	0.305972	0.00123206	0.706219	198	313
TempO-seq_FROZ_cpm_log2_ensembl_oneway_0.05_NOMTC_foldfilter2.0	ENSMUSG00000072082	12449	ccnf	3	20	3.318	0.0407544	0.104071	-2.56228	2.56228	1.47393	-2.56228	-1.07298	0.388524	0.152182	0.870638
TempO-seq_FROZ_cpm_log2_ensembl_oneway_0.05_NOMTC_foldfilter2.0	ENSMUSG00000058690	72972	ccser2	3	20	10.74	0.000202807	0.00184556	2.2286	2.2286	1.64257	2.02229	2.2286	0.0205837	0.00413048	0.00191934	198	313
TempO-seq_FROZ_cpm_log2_ensembl_oneway_0.05_NOMTC_foldfilter2.0	ENSMUSG00000041750	12480	cd1d2	3	20	5.06438	0.00902799	0.03384	2.19999	2.19999	1.57389	2.16135	2.19999	0.0376393	0.0226642	0.00142721	198	313
TempO-seq_FROZ_cpm_log2_ensembl_oneway_0.05_NOMTC_foldfilter2.0	ENSMUSG00000002944	12491	cd36	3	20	18.9143	4.67061e-06	9.8987e-05	4.58813	4.58813	1.22718	3.51688	4.58813	0.297012	0.00352658	1.51885e-05	198	313
TempO-seq_FROZ_cpm_log2_ensembl_oneway_0.05_NOMTC_foldfilter2.0	ENSMUSG00000028755	72269	cda	3	20	13.5035	4.81424e-05	0.000597803	4.47813	4.47813	2.51102	3.38586	4.47813	0.0212883	0.00632501	0.00185872	0	198
TempO-seq_FROZ_cpm_log2_ensembl_oneway_0.05_NOMTC_foldfilter2.0	ENSMUSG00000006398	107995	cdc20	3	20	4.50518	0.0143107	0.0476692	3.49929	3.49929	1.74292	3.49929	2.39686	0.0431039	0.00557302	0.0476852	198	313
TempO-seq_FROZ_cpm_log2_ensembl_oneway_0.05_NOMTC_foldfilter2.0	ENSMUSG00000020307	216150	cdc34	3	20	54.5686	8.2158e-10	1.54389e-07	2.00542	2.00542	1.29992	1.97859	2.00542	0.00033292	6.25119e-05	2.72952e-07	313	427
TempO-seq_FROZ_cpm_log2_ensembl_oneway_0.05_NOMTC_foldfilter2.0	ENSMUSG00000023505	14793	cdca3	3	20	3.74659	0.0276192	0.0781902	3.09509	3.09509	1.28251	3.09509	2.07043	0.367414	0.00887367	0.098449	198	313
TempO-seq_FROZ_cpm_log2_ensembl_oneway_0.05_NOMTC_foldfilter2.0	ENSMUSG00000025497	72040	cdhr5	3	20	36.5855	2.59679e-08	1.95192e-06	-2.46741	2.46741	-1.34025	-1.97704	-2.46741	0.00627132	6.96656e-05	3.7036e-06	313	427
TempO-seq_FROZ_cpm_log2_ensembl_oneway_0.05_NOMTC_foldfilter2.0	ENSMUSG00000020389	213084	cdkl3	3	20	12.5382	7.77617e-05	0.000862107	2.50696	2.50696	1.24183	2.32744	2.50696	0.373793	0.000127534	9.48771e-05	198	313
TempO-seq_FROZ_cpm_log2_ensembl_oneway_0.05_NOMTC_foldfilter2.0	ENSMUSG00000037628	72391	cdkn3	3	20	3.42875	0.0368103	0.0969466	3.0792	3.0792	1.71123	3.0792	2.69971	0.0790919	0.0351415	0.0135178	198	313
TempO-seq_FROZ_cpm_log2_ensembl_oneway_0.05_NOMTC_foldfilter2.0	ENSMUSG00000064284	72355	cdpf1	3	20	5.11566	0.00866292	0.0328428	2.02435	2.02435	1.3438	1.52388	2.02435	0.173464	0.107367	0.00940967	313	427
TempO-seq_FROZ_cpm_log2_ensembl_oneway_0.05_NOMTC_foldfilter2.0	ENSMUSG00000058793	110911	cds2	3	20	5.86753	0.0048138	0.0211354	2.01953	2.01953	1.38824	2.01953	1.96329	0.143116	0.0126881	0.00886925	198	313
TempO-seq_FROZ_cpm_log2_ensembl_oneway_0.05_NOMTC_foldfilter2.0	ENSMUSG00000068101	66570	cenpm	3	20	12.0744	9.87244e-05	0.0010403	3.01103	3.01103	1.36893	3.01103	1.04453	0.186416	0.00201738	0.848362	198	313
TempO-seq_FROZ_cpm_log2_ensembl_oneway_0.05_NOMTC_foldfilter2.0	ENSMUSG00000024542	70799	cep192	3	20	6.34139	0.003378	0.0163533	2.27108	2.27108	1.21475	2.27108	-1.42177	0.452162	0.0062194	0.316249	198	313
TempO-seq_FROZ_cpm_log2_ensembl_oneway_0.05_NOMTC_foldfilter2.0	ENSMUSG00000029790	83922	cep41	3	20	3.80326	0.0262596	0.0752994	2.01032	2.01032	1.78986	2.01032	1.31573	0.0736866	0.0395249	0.382407	198	313
TempO-seq_FROZ_cpm_log2_ensembl_oneway_0.05_NOMTC_foldfilter2.0	ENSMUSG00000075256	228094	cerkl	3	20	30.9033	1.04877e-07	5.39947e-06	3.7324	3.7324	-1.12981	2.86586	3.7324	0.475844	0.00171911	6.19902e-05	198	313
TempO-seq_FROZ_cpm_log2_ensembl_oneway_0.05_NOMTC_foldfilter2.0	ENSMUSG00000078964	382044	ces1b	3	20	5.3794	0.00702332	0.028164	-3.02732	3.02732	-1.72222	-3.02732	-2.0721	0.0072898	0.0224319	0.00101276	198	313
TempO-seq_FROZ_cpm_log2_ensembl_oneway_0.05_NOMTC_foldfilter2.0	ENSMUSG00000057400	13884	ces1c	3	20	43.8094	5.60621e-09	5.85278e-07	-2.48445	2.48445	-1.38102	-2.48445	-2.28366	0.00164481	0.000115187	2.41073e-07	198	313
TempO-seq_FROZ_cpm_log2_ensembl_oneway_0.05_NOMTC_foldfilter2.0	ENSMUSG00000055730	102022	ces2a	3	20	35.455	3.37679e-08	2.29358e-06	-2.75894	2.75894	-1.27869	-2.75894	-2.50716	0.0617198	3.79226e-05	1.26338e-05	198	313
TempO-seq_FROZ_cpm_log2_ensembl_oneway_0.05_NOMTC_foldfilter2.0	ENSMUSG00000061825	234671	ces2c	3	20	5.98581	0.00440154	0.019851	2.31029	2.31029	1.78759	2.31029	1.0873	0.00177761	0.00756041	0.741368	198	313
TempO-seq_FROZ_cpm_log2_ensembl_oneway_0.05_NOMTC_foldfilter2.0	ENSMUSG00000031884			3	20	12.8774	6.55327e-05	0.000754967	2.99482	2.99482	1.7581	2.99482	2.77192	0.00409898	0.00234688	0.000127076	198	313
TempO-seq_FROZ_cpm_log2_ensembl_oneway_0.05_NOMTC_foldfilter2.0	ENSMUSG00000062826	71903	ces2f	3	20	6.07331	0.00412145	0.0189032	-2.11232	2.11232	-1.19477	-1.7876	-2.11232	0.462027	0.0504068	0.0149265	313	427
TempO-seq_FROZ_cpm_log2_ensembl_oneway_0.05_NOMTC_foldfilter2.0	ENSMUSG00000069922	382053	ces3a	3	20	15.7805	1.68771e-05	0.000271068	-2.62487	2.62487	-1.19742	-2.16432	-2.62487	0.290279	9.49895e-05	0.00048666	198	313
TempO-seq_FROZ_cpm_log2_ensembl_oneway_0.05_NOMTC_foldfilter2.0	ENSMUSG00000062181	13909	ces3b	3	20	26.6046	3.49083e-07	1.41072e-05	-2.99765	2.99765	-1.01238	-1.59061	-2.99765	0.93184	0.00785959	2.89947e-06	313	427
TempO-seq_FROZ_cpm_log2_ensembl_oneway_0.05_NOMTC_foldfilter2.0	ENSMUSG00000060560	234677	ces4a	3	20	20.4473	2.63267e-06	6.45244e-05	-8.03517	8.03517	-1.8342	-2.85744	-8.03517	0.00493091	0.00445833	0.000409467	198	313
TempO-seq_FROZ_cpm_log2_ensembl_oneway_0.05_NOMTC_foldfilter2.0	ENSMUSG00000020014	380654	cfap54	3	20	16.1599	1.43167e-05	0.000236341	2.82261	2.82261	1.27173	2.59904	2.82261	0.199509	9.2887e-05	0.000377805	198	313
TempO-seq_FROZ_cpm_log2_ensembl_oneway_0.05_NOMTC_foldfilter2.0	ENSMUSG00000090231	14962	cfb	3	20	59.577	3.75854e-10	1.00899e-07	-2.45146	2.45146	-1.42729	-2.36214	-2.45146	0.00319375	1.17391e-05	1.98738e-06	198	313
TempO-seq_FROZ_cpm_log2_ensembl_oneway_0.05_NOMTC_foldfilter2.0	ENSMUSG00000026365	12628	cfh	3	20	22.4126	1.32035e-06	3.81313e-05	-2.57866	2.57866	-1.61612	-1.70469	-2.57866	0.00586957	0.00229767	1.49232e-07	313	427
TempO-seq_FROZ_cpm_log2_ensembl_oneway_0.05_NOMTC_foldfilter2.0	ENSMUSG00000058952	12630	cfi	3	20	96.0866	4.74421e-12	3.97868e-09	-2.4515	2.4515	-1.43641	-2.02694	-2.4515	1.24595e-06	1.09868e-06	1.52385e-05	198	313
TempO-seq_FROZ_cpm_log2_ensembl_oneway_0.05_NOMTC_foldfilter2.0	ENSMUSG00000028089	68058	chd1l	3	20	5.32843	0.00731164	0.0289565	2.21527	2.21527	1.42302	1.90149	2.21527	0.146789	0.0222734	0.0069304	313	427
TempO-seq_FROZ_cpm_log2_ensembl_oneway_0.05_NOMTC_foldfilter2.0	ENSMUSG00000015970	218865	chdh	3	20	19.4226	3.84799e-06	8.52379e-05	2.0261	2.0261	1.16848	1.86972	2.0261	0.234506	0.000577907	0.000260142	313	427
TempO-seq_FROZ_cpm_log2_ensembl_oneway_0.05_NOMTC_foldfilter2.0	ENSMUSG00000046159	12671	chrm3	3	20	5.25669	0.00773953	0.030173	-3.08564	3.08564	-1.48072	1.69498	-3.08564	0.442618	0.324802	0.0477114	313	427
TempO-seq_FROZ_cpm_log2_ensembl_oneway_0.05_NOMTC_foldfilter2.0	ENSMUSG00000022041	110902	chrna2	3	20	20.5145	2.56923e-06	6.33874e-05	3.62705	3.62705	1.13009	3.34653	3.62705	0.529218	0.000211116	0.000291335	198	313
TempO-seq_FROZ_cpm_log2_ensembl_oneway_0.05_NOMTC_foldfilter2.0	ENSMUSG00000027577	11438	chrna4	3	20	3.2216	0.0445622	0.111337	158	158	10.5971	158	135.237	0.395275	0.0536096	0.0588535
TempO-seq_FROZ_cpm_log2_ensembl_oneway_0.05_NOMTC_foldfilter2.0	ENSMUSG00000023959	224796	clic5	3	20	10.9812	0.000177378	0.00165558	-3.70102	3.70102	-1.17962	-3.01858	-3.70102	0.358514	0.000573916	0.0070553	198	313
TempO-seq_FROZ_cpm_log2_ensembl_oneway_0.05_NOMTC_foldfilter2.0	ENSMUSG00000022235	69574	cmbl	3	20	10.4755	0.000235388	0.00208976	2.21106	2.21106	1.21567	2.21106	1.92404	0.288662	0.000849949	0.00424199	198	313
TempO-seq_FROZ_cpm_log2_ensembl_oneway_0.05_NOMTC_foldfilter2.0	ENSMUSG00000032782	216846	cntrob	3	20	3.22685	0.0443454	0.110986	-32.3389	32.3389	-32.3389	-1.08225	1.97996	0.151475	0.825588	0.0577301
TempO-seq_FROZ_cpm_log2_ensembl_oneway_0.05_NOMTC_foldfilter2.0	ENSMUSG00000045672	373864	col27a1	3	20	14.5899	2.88015e-05	0.000396264	-2.39961	2.39961	1.01094	-2.39961	-1.42396	0.926246	0.00052464	0.0617028	198	313
TempO-seq_FROZ_cpm_log2_ensembl_oneway_0.05_NOMTC_foldfilter2.0	ENSMUSG00000021773	69156	comtd1	3	20	31.8971	8.09789e-08	4.45765e-06	2.05225	2.05225	1.31924	1.83489	2.05225	0.00453215	0.000150741	4.73336e-06	313	427
TempO-seq_FROZ_cpm_log2_ensembl_oneway_0.05_NOMTC_foldfilter2.0	ENSMUSG00000051811	333182	cox6b2	3	20	18.7893	4.90137e-06	0.000101961	3.06381	3.06381	-1.36117	3.00148	3.06381	0.316281	0.000273106	0.000321124	198	313
TempO-seq_FROZ_cpm_log2_ensembl_oneway_0.05_NOMTC_foldfilter2.0	ENSMUSG00000078937	12895	cpt1b	3	20	5.49154	0.0064318	0.0264088	12.5061	12.5061	-1.59032	6.54231	12.5061	0.65456	0.101935	0.02656	313	427
TempO-seq_FROZ_cpm_log2_ensembl_oneway_0.05_NOMTC_foldfilter2.0	ENSMUSG00000028607	12896	cpt2	3	20	55.1081	7.52947e-10	1.52939e-07	2.67341	2.67341	1.20085	2.16882	2.67341	0.0037941	0.000198851	3.11088e-06	198	313
TempO-seq_FROZ_cpm_log2_ensembl_oneway_0.05_NOMTC_foldfilter2.0	ENSMUSG00000026853	12908	crat	3	20	49.413	1.96974e-09	2.84729e-07	7.44775	7.44775	1.04862	4.83288	7.44775	0.824864	0.000139363	2.09221e-05	198	313
TempO-seq_FROZ_cpm_log2_ensembl_oneway_0.05_NOMTC_foldfilter2.0	ENSMUSG00000040713	433375	creg1	3	20	27.37	2.78759e-07	1.17716e-05	2.11785	2.11785	1.07907	1.85057	2.11785	0.168368	0.002029	1.36978e-05	313	427
TempO-seq_FROZ_cpm_log2_ensembl_oneway_0.05_NOMTC_foldfilter2.0	ENSMUSG00000052928	269037	ctif	3	20	9.06255	0.000542491	0.00402142	2.29947	2.29947	-1.00723	1.74848	2.29947	0.973866	0.0442806	0.00666751	313	427
TempO-seq_FROZ_cpm_log2_ensembl_oneway_0.05_NOMTC_foldfilter2.0	ENSMUSG00000029380	14825	cxcl1	3	20	11.6718	0.000122027	0.00123616	-2.07656	2.07656	1.25469	1.77523	-2.07656	0.301314	0.062278	0.00156714	313	427
TempO-seq_FROZ_cpm_log2_ensembl_oneway_0.05_NOMTC_foldfilter2.0	ENSMUSG00000021508	57266	cxcl14	3	20	7.56639	0.00142434	0.00841249	-2.58697	2.58697	-1.00287	1.49335	-2.58697	0.992834	0.284009	0.0283339	313	427
TempO-seq_FROZ_cpm_log2_ensembl_oneway_0.05_NOMTC_foldfilter2.0	ENSMUSG00000003555	13074	cyp17a1	3	20	3.79044	0.0265608	0.0760083	-4.55597	4.55597	-4.55597	-1.52612	1.64338	0.00249957	0.555251	0.397473	0	198
TempO-seq_FROZ_cpm_log2_ensembl_oneway_0.05_NOMTC_foldfilter2.0	ENSMUSG00000024987	13082	cyp26a1	3	20	3.13547	0.0482918	0.118213	2.26933	2.26933	-2.09216	2.26933	-1.09583	0.0859784	0.0398801	0.882383	198	313
TempO-seq_FROZ_cpm_log2_ensembl_oneway_0.05_NOMTC_foldfilter2.0	ENSMUSG00000091867	233005	cyp2a22	3	20	68.7864	1.02885e-10	3.62508e-08	12.9116	12.9116	-1.34657	2.54383	12.9116	0.118393	0.00164006	1.95196e-06	198	313
TempO-seq_FROZ_cpm_log2_ensembl_oneway_0.05_NOMTC_foldfilter2.0	ENSMUSG00000074254	13086	cyp2a4	3	20	76.3236	3.98626e-11	1.95413e-08	15.0192	15.0192	1.12807	3.14579	15.0192	0.372558	0.000964673	6.05306e-07	198	313
TempO-seq_FROZ_cpm_log2_ensembl_oneway_0.05_NOMTC_foldfilter2.0	ENSMUSG00000005547	13087	cyp2a5	3	20	34.8587	3.88952e-08	2.59493e-06	4.5261	4.5261	1.25386	1.89649	4.5261	0.0524393	0.00777244	5.09151e-06	313	427
TempO-seq_FROZ_cpm_log2_ensembl_oneway_0.05_NOMTC_foldfilter2.0	ENSMUSG00000040660	13094	cyp2b9	3	20	9.15046	0.000513977	0.00387373	66.2092	66.2092	-9.03014	9.16141	66.2092	0.265088	0.000916094	2.19693e-06	198	313
TempO-seq_FROZ_cpm_log2_ensembl_oneway_0.05_NOMTC_foldfilter2.0	ENSMUSG00000003053	13095	cyp2c29	3	20	9.0264	0.000554713	0.00408784	-2.0537	2.0537	-1.27391	-2.0537	-1.33252	0.124786	0.00136641	0.111348	198	313
TempO-seq_FROZ_cpm_log2_ensembl_oneway_0.05_NOMTC_foldfilter2.0	ENSMUSG00000032808	13097	cyp2c38	3	20	24.0839	7.60461e-07	2.52926e-05	8.36276	8.36276	1.52633	2.66292	8.36276	0.201334	0.012159	0.000122797	198	313
TempO-seq_FROZ_cpm_log2_ensembl_oneway_0.05_NOMTC_foldfilter2.0	ENSMUSG00000025003	13098	cyp2c39	3	20	14.8836	2.51766e-05	0.000363671	4.44655	4.44655	-1.16481	1.69794	4.44655	0.442664	0.0919318	0.00056338	313	427
TempO-seq_FROZ_cpm_log2_ensembl_oneway_0.05_NOMTC_foldfilter2.0	ENSMUSG00000067225	404195	cyp2c54	3	20	10.2221	0.000272056	0.00233265	-2.41447	2.41447	-1.27627	-2.41447	-1.72669	0.0994489	0.00407885	0.00269714	198	313
TempO-seq_FROZ_cpm_log2_ensembl_oneway_0.05_NOMTC_foldfilter2.0	ENSMUSG00000025002	72082	cyp2c55	3	20	9.25	0.000483666	0.00368468	-2.54642	2.54642	1.08445	-2.54642	-1.71292	0.743477	0.00426233	0.0526843	198	313
TempO-seq_FROZ_cpm_log2_ensembl_oneway_0.05_NOMTC_foldfilter2.0	ENSMUSG00000062624	545288	cyp2c67	3	20	29.6945	1.44981e-07	7.07644e-06	-2.88081	2.88081	-1.13998	-2.76012	-2.88081	0.318121	0.000187839	3.86871e-05	198	313
TempO-seq_FROZ_cpm_log2_ensembl_oneway_0.05_NOMTC_foldfilter2.0	ENSMUSG00000074882	433247	cyp2c68	3	20	12.4384	8.18219e-05	0.000899017	-2.37875	2.37875	-1.04339	-2.37875	-2.26546	0.786927	0.00420347	0.000344292	198	313
TempO-seq_FROZ_cpm_log2_ensembl_oneway_0.05_NOMTC_foldfilter2.0	ENSMUSG00000023963	56050	cyp39a1	3	20	8.56461	0.000740602	0.00511075	-3.27555	3.27555	-1.32321	-3.27555	1.08075	0.0283831	0.0120672	0.745399	198	313
TempO-seq_FROZ_cpm_log2_ensembl_oneway_0.05_NOMTC_foldfilter2.0	ENSMUSG00000066072	13117	cyp4a10	3	20	114.642	9.06275e-13	3.08062e-09	146.87	146.87	1.7356	100.154	146.87	0.231113	2.28025e-06	1.47375e-05	198	313
TempO-seq_FROZ_cpm_log2_ensembl_oneway_0.05_NOMTC_foldfilter2.0	ENSMUSG00000028715	13119	cyp4a14	3	20	165.468	2.74225e-14	3.09189e-10	1246.12	1246.12	2.99739	754.388	1246.12	0.0503385	2.55843e-08	3.60249e-07	198	313
TempO-seq_FROZ_cpm_log2_ensembl_oneway_0.05_NOMTC_foldfilter2.0	ENSMUSG00000028712	666168	cyp4a31	3	20	7.97248	0.00108613	0.00690017	2146.31	2146.31	50.9707	1072.25	2146.31	0.169116	0.0352729	0.0256417	198	313
TempO-seq_FROZ_cpm_log2_ensembl_oneway_0.05_NOMTC_foldfilter2.0	ENSMUSG00000063929	100040843	cyp4a32	3	20	47.0806	3.00439e-09	3.72247e-07	7.65868	7.65868	1.27082	2.73855	7.65868	0.155888	0.00236128	3.15653e-07	198	313
TempO-seq_FROZ_cpm_log2_ensembl_oneway_0.05_NOMTC_foldfilter2.0	ENSMUSG00000061126	320997	cyp4f39	3	20	7.70445	0.00129789	0.00786933	3.50955	3.50955	1.15391	3.50955	3.27532	0.762265	0.00717664	0.00992445	198	313
TempO-seq_FROZ_cpm_log2_ensembl_oneway_0.05_NOMTC_foldfilter2.0	ENSMUSG00000079057	102294	cyp4v3	3	20	29.8478	1.39069e-07	6.88522e-06	-2.13212	2.13212	-1.07755	-2.04072	-2.13212	0.354703	0.000545495	1.00633e-05	198	313
TempO-seq_FROZ_cpm_log2_ensembl_oneway_0.05_NOMTC_foldfilter2.0	ENSMUSG00000028240	13122	cyp7a1	3	20	4.92493	0.0101087	0.0366434	2.39874	2.39874	1.20282	2.39874	2.06148	0.458862	0.00327127	0.0253127	198	313
TempO-seq_FROZ_cpm_log2_ensembl_oneway_0.05_NOMTC_foldfilter2.0	ENSMUSG00000039519	13123	cyp7b1	3	20	28.0898	2.2663e-07	1.02621e-05	-4.45428	4.45428	1.63852	-1.25994	-4.45428	0.0315258	0.298511	0.000121947	313	427
TempO-seq_FROZ_cpm_log2_ensembl_oneway_0.05_NOMTC_foldfilter2.0	ENSMUSG00000006711	210108	d130043k22rik	3	20	17.8715	7.03446e-06	0.000132189	2.33842	2.33842	-1.37168	1.28624	2.33842	0.120593	0.23526	0.00156588	313	427
TempO-seq_FROZ_cpm_log2_ensembl_oneway_0.05_NOMTC_foldfilter2.0	ENSMUSG00000037813	228846	d630003m21rik	3	20	4.27676	0.0173732	0.0553341	-2.47258	2.47258	1.16689	-2.47258	-1.42848	0.677843	0.011622	0.270701	198	313
TempO-seq_FROZ_cpm_log2_ensembl_oneway_0.05_NOMTC_foldfilter2.0	ENSMUSG00000063455	330286	d630045j12rik	3	20	3.60906	0.0312473	0.085742	2.21662	2.21662	-1.44817	2.1269	2.21662	0.496592	0.130842	0.0958404
TempO-seq_FROZ_cpm_log2_ensembl_oneway_0.05_NOMTC_foldfilter2.0	ENSMUSG00000052563	97775	d930048n14rik	3	20	7.44167	0.00155024	0.00897253	-3.10659	3.10659	-1.73013	-3.10659	-2.97167	0.118012	0.000970339	0.000784168	198	313
TempO-seq_FROZ_cpm_log2_ensembl_oneway_0.05_NOMTC_foldfilter2.0	ENSMUSG00000028519	13131	dab1	3	20	9.05291	0.00054572	0.00403475	2.03085	2.03085	-1.44743	2.03085	2.01464	0.168232	0.0303533	0.00308115	198	313
TempO-seq_FROZ_cpm_log2_ensembl_oneway_0.05_NOMTC_foldfilter2.0	ENSMUSG00000032380	13143	dapk2	3	20	17.4578	8.31483e-06	0.000152406	2.62918	2.62918	1.28538	1.58619	2.62918	0.16699	0.0103241	0.000106719	313	427
TempO-seq_FROZ_cpm_log2_ensembl_oneway_0.05_NOMTC_foldfilter2.0	ENSMUSG00000026385	13167	dbi	3	20	110.2	1.31484e-12	3.08062e-09	2.18459	2.18459	1.21151	2.09711	2.18459	0.0035174	2.32288e-06	1.60332e-07	198	313
TempO-seq_FROZ_cpm_log2_ensembl_oneway_0.05_NOMTC_foldfilter2.0	ENSMUSG00000059824	13170	dbp	3	20	18.4567	5.57874e-06	0.000111131	9.51689	9.51689	1.08906	4.14499	9.51689	0.468455	0.00122337	0.00292429	198	313
TempO-seq_FROZ_cpm_log2_ensembl_oneway_0.05_NOMTC_foldfilter2.0	ENSMUSG00000042462	66422	dctpp1	3	20	4.7524	0.0116455	0.0406795	2.31453	2.31453	1.62638	1.7042	2.31453	0.0170153	0.0760627	0.00138379	313	427
TempO-seq_FROZ_cpm_log2_ensembl_oneway_0.05_NOMTC_foldfilter2.0	ENSMUSG00000051674	100737	dcun1d4	3	20	48.2695	2.4173e-09	3.33514e-07	2.40292	2.40292	1.1638	1.84945	2.40292	0.0432356	0.000301392	2.82036e-07	313	427
TempO-seq_FROZ_cpm_log2_ensembl_oneway_0.05_NOMTC_foldfilter2.0	ENSMUSG00000061313	72108	ddhd2	3	20	91.9578	7.13973e-12	5.03128e-09	4.2102	4.2102	1.15772	2.17619	4.2102	0.11673	0.000120319	6.28328e-08	198	313
TempO-seq_FROZ_cpm_log2_ensembl_oneway_0.05_NOMTC_foldfilter2.0	ENSMUSG00000030641	74041	ddias	3	20	8.56603	0.000739933	0.00511075	3.09052	3.09052	1.74763	3.09052	1.6107	0.0589983	5.03747e-05	0.0380866	198	313
TempO-seq_FROZ_cpm_log2_ensembl_oneway_0.05_NOMTC_foldfilter2.0	ENSMUSG00000116429			3	20	7.1635	0.00187738	0.0103458	-2.09614	2.09614	1.04053	-2.09614	-1.13414	0.832619	0.00477227	0.452481	198	313
TempO-seq_FROZ_cpm_log2_ensembl_oneway_0.05_NOMTC_foldfilter2.0	ENSMUSG00000028223	67460	decr1	3	20	77.2583	3.56545e-11	1.82729e-08	2.99006	2.99006	1.14297	2.17975	2.99006	0.0417741	0.000148123	3.26875e-07	198	313
TempO-seq_FROZ_cpm_log2_ensembl_oneway_0.05_NOMTC_foldfilter2.0	ENSMUSG00000036775	26378	decr2	3	20	42.5507	7.20402e-09	7.12503e-07	2.46993	2.46993	1.17744	2.46993	2.41652	0.0358842	1.23852e-06	0.00015968	198	313
TempO-seq_FROZ_cpm_log2_ensembl_oneway_0.05_NOMTC_foldfilter2.0	ENSMUSG00000022021	56419	diaph3	3	20	3.32972	0.0403164	0.103217	2.23107	2.23107	1.3158	2.23107	1.61954	0.325075	0.0142444	0.0893263	198	313
TempO-seq_FROZ_cpm_log2_ensembl_oneway_0.05_NOMTC_foldfilter2.0	ENSMUSG00000043051	244667	disc1	3	20	7.70412	0.00129818	0.00786933	-2.50612	2.50612	1.41323	-1.69603	-2.50612	0.305629	0.154938	0.0174565	313	427
TempO-seq_FROZ_cpm_log2_ensembl_oneway_0.05_NOMTC_foldfilter2.0	ENSMUSG00000042102	74129	dmgdh	3	20	24.6689	6.31283e-07	2.20363e-05	-2.39602	2.39602	-1.34689	-2.39602	-1.67569	0.00238336	0.000229007	0.000128428	198	313
TempO-seq_FROZ_cpm_log2_ensembl_oneway_0.05_NOMTC_foldfilter2.0	Dnaic1			3	20	14.8204	2.59127e-05	0.000367967	-4.92076	4.92076	-1.57628	-2.62943	-4.92076	0.043451	0.00486906	0.000328428	198	313
TempO-seq_FROZ_cpm_log2_ensembl_oneway_0.05_NOMTC_foldfilter2.0	ENSMUSG00000036052	56323	dnajb5	3	20	20.6117	2.48038e-06	6.18724e-05	-2.83482	2.83482	-1.65619	-2.28517	-2.83482	0.0211268	0.00223389	0.000377238	198	313
TempO-seq_FROZ_cpm_log2_ensembl_oneway_0.05_NOMTC_foldfilter2.0	ENSMUSG00000024136	66705	dnase1l2	3	20	3.52217	0.0338049	0.0910317	-2.64656	2.64656	-1.41015	-2.64656	-2.01156	0.281131	0.0218747	0.0638543	198	313
TempO-seq_FROZ_cpm_log2_ensembl_oneway_0.05_NOMTC_foldfilter2.0	ENSMUSG00000025195	71972	dnmbp	3	20	13.1929	5.60345e-05	0.000667853	2.03667	2.03667	-1.06522	1.42422	2.03667	0.658295	0.0794843	0.00128427	313	427
TempO-seq_FROZ_cpm_log2_ensembl_oneway_0.05_NOMTC_foldfilter2.0	ENSMUSG00000027478	13436	dnmt3b	3	20	16.4928	1.24189e-05	0.000209933	-2.48859	2.48859	1.12112	-1.3674	-2.48859	0.354088	0.0314846	0.00162683	313	427
TempO-seq_FROZ_cpm_log2_ensembl_oneway_0.05_NOMTC_foldfilter2.0	ENSMUSG00000061589	208266	dot1l	3	20	4.02611	0.0215789	0.0648459	2.19373	2.19373	1.26763	2.19373	2.07778	0.524982	0.0361938	0.0466423	198	313
TempO-seq_FROZ_cpm_log2_ensembl_oneway_0.05_NOMTC_foldfilter2.0	ENSMUSG00000030584	29861	dpf1	3	20	3.41287	0.0373494	0.0979292	76.734	76.734	61.31	76.734	28.3849	0.112961	0.0988698	0.180418
TempO-seq_FROZ_cpm_log2_ensembl_oneway_0.05_NOMTC_foldfilter2.0	ENSMUSG00000022191	14000	drosha	3	20	11.5908	0.000127405	0.00127688	2.58703	2.58703	2.00655	2.39544	2.58703	0.017696	0.00303321	0.00217692	0	198
TempO-seq_FROZ_cpm_log2_ensembl_oneway_0.05_NOMTC_foldfilter2.0	ENSMUSG00000034774	211924	dsg1c	3	20	9.68516	0.000372341	0.00297952	-3.9814	3.9814	-1.08335	-3.9814	-2.45634	0.68831	0.000954584	0.032615	198	313
TempO-seq_FROZ_cpm_log2_ensembl_oneway_0.05_NOMTC_foldfilter2.0	ENSMUSG00000019960	67603	dusp6	3	20	29.1486	1.68402e-07	8.07971e-06	2.4601	2.4601	-1.02017	1.24046	2.4601	0.848312	0.142891	2.52691e-06	313	427
TempO-seq_FROZ_cpm_log2_ensembl_oneway_0.05_NOMTC_foldfilter2.0	ENSMUSG00000022897	13548	dyrk1a	3	20	5.61307	0.00585168	0.0245179	2.10382	2.10382	1.92266	2.10382	1.5845	0.0114679	0.00526898	0.061836	198	313
TempO-seq_FROZ_cpm_log2_ensembl_oneway_0.05_NOMTC_foldfilter2.0	ENSMUSG00000053898	51798	ech1	3	20	38.0045	1.88522e-08	1.51828e-06	2.64059	2.64059	1.06729	2.40005	2.64059	0.626416	2.51474e-05	1.05835e-05	198	313
TempO-seq_FROZ_cpm_log2_ensembl_oneway_0.05_NOMTC_foldfilter2.0	ENSMUSG00000024132	13177	eci1	3	20	49.7354	1.86065e-09	2.7852e-07	2.90585	2.90585	1.15548	2.90585	2.81274	0.158632	4.32709e-05	1.63876e-06	198	313
TempO-seq_FROZ_cpm_log2_ensembl_oneway_0.05_NOMTC_foldfilter2.0	ENSMUSG00000021417	23986	eci2	3	20	63.6371	2.0794e-10	6.01161e-08	3.76426	3.76426	1.17503	3.18089	3.76426	0.0698085	3.43112e-05	8.68589e-07	198	313
TempO-seq_FROZ_cpm_log2_ensembl_oneway_0.05_NOMTC_foldfilter2.0	ENSMUSG00000027699	13605	ect2	3	20	4.99145	0.00957647	0.0353552	2.88221	2.88221	1.45697	2.88221	2.08495	0.206519	0.000330366	0.0417817	198	313
TempO-seq_FROZ_cpm_log2_ensembl_oneway_0.05_NOMTC_foldfilter2.0	ENSMUSG00000036611	67484	eepd1	3	20	15.5166	1.8954e-05	0.000296402	4.05988	4.05988	2.28801	3.18857	4.05988	0.017903	0.00342955	0.00110647	0	198
TempO-seq_FROZ_cpm_log2_ensembl_oneway_0.05_NOMTC_foldfilter2.0	ENSMUSG00000020122	13649	egfr	3	20	18.1348	6.33353e-06	0.000121653	-2.27775	2.27775	-1.13403	-1.39068	-2.27775	0.277239	0.0397144	4.21001e-05	313	427
TempO-seq_FROZ_cpm_log2_ensembl_oneway_0.05_NOMTC_foldfilter2.0	ENSMUSG00000038418	13653	egr1	3	20	10.9532	0.000180141	0.00167581	12.0923	12.0923	12.0923	4.89034	9.47346	0.00129611	0.0134413	0.00179621	0	198
TempO-seq_FROZ_cpm_log2_ensembl_oneway_0.05_NOMTC_foldfilter2.0	ENSMUSG00000022853	74147	ehhadh	3	20	108.077	1.57829e-12	3.08062e-09	35.5475	35.5475	1.16138	24.877	35.5475	0.346085	7.00107e-05	6.43278e-10	198	313
TempO-seq_FROZ_cpm_log2_ensembl_oneway_0.05_NOMTC_foldfilter2.0	ENSMUSG00000004788	217715	eif2b2	3	20	6.51594	0.0029736	0.0148089	3.09675	3.09675	1.84418	3.09675	1.98929	0.0371612	0.00144229	0.0524397	198	313
TempO-seq_FROZ_cpm_log2_ensembl_oneway_0.05_NOMTC_foldfilter2.0	ENSMUSG00000090264	108112	eif4ebp3	3	20	10.7668	0.000199798	0.00182555	-2.98998	2.98998	-1.18541	-2.709	-2.98998	0.52214	0.00579441	0.00170566	198	313
TempO-seq_FROZ_cpm_log2_ensembl_oneway_0.05_NOMTC_foldfilter2.0	ENSMUSG00000027246	269344	ell3	3	20	7.77097	0.00124141	0.00762601	4.92121	4.92121	2.02018	3.6281	4.92121	0.148719	0.0206122	0.00782705	198	313
TempO-seq_FROZ_cpm_log2_ensembl_oneway_0.05_NOMTC_foldfilter2.0	ENSMUSG00000056698	232089	elmod3	3	20	21.1447	2.04963e-06	5.34943e-05	2.97185	2.97185	1.05501	2.06809	2.97185	0.734994	0.00458404	8.15828e-07	198	313
TempO-seq_FROZ_cpm_log2_ensembl_oneway_0.05_NOMTC_foldfilter2.0	ENSMUSG00000038754	12686	elovl3	3	20	38.5809	1.66001e-08	1.38642e-06	-6.72854	6.72854	-1.20765	-3.14974	-6.72854	0.0815532	0.000498436	8.7058e-05	198	313
TempO-seq_FROZ_cpm_log2_ensembl_oneway_0.05_NOMTC_foldfilter2.0	ENSMUSG00000032349	68801	elovl5	3	20	28.5995	1.96225e-07	9.21848e-06	2.67041	2.67041	1.14642	2.67041	2.32781	0.395089	9.42514e-05	0.000301339	198	313
TempO-seq_FROZ_cpm_log2_ensembl_oneway_0.05_NOMTC_foldfilter2.0	ENSMUSG00000041220	170439	elovl6	3	20	77.4948	3.46689e-11	1.82729e-08	4.76495	4.76495	1.22533	2.55656	4.76495	0.150625	8.76519e-05	2.53044e-06	198	313
TempO-seq_FROZ_cpm_log2_ensembl_oneway_0.05_NOMTC_foldfilter2.0	ENSMUSG00000041773	13803	enc1	3	20	35.3313	3.47671e-08	2.33333e-06	3.89847	3.89847	1.36181	2.02216	3.89847	0.0833564	0.000200064	7.24754e-07	198	313
TempO-seq_FROZ_cpm_log2_ensembl_oneway_0.05_NOMTC_foldfilter2.0	ENSMUSG00000021236	12499	entpd5	3	20	26.1453	4.00518e-07	1.56257e-05	3.02335	3.02335	1.17169	3.02335	2.87642	0.291113	0.000152867	3.80278e-05	198	313
TempO-seq_FROZ_cpm_log2_ensembl_oneway_0.05_NOMTC_foldfilter2.0	ENSMUSG00000038776	13849	ephx1	3	20	42.1926	7.7458e-09	7.33898e-07	4.13582	4.13582	1.42285	2.99618	4.13582	0.022837	0.000125536	1.75831e-06	198	313
TempO-seq_FROZ_cpm_log2_ensembl_oneway_0.05_NOMTC_foldfilter2.0	ENSMUSG00000062209	13869	erbb4	3	20	3.90315	0.0240375	0.0705054	-2.30408	2.30408	1.30044	-1.3134	-2.30408	0.493321	0.523245	0.0720477
TempO-seq_FROZ_cpm_log2_ensembl_oneway_0.05_NOMTC_foldfilter2.0	Ero1lb			3	20	4.26921	0.017486	0.0556305	-2.01294	2.01294	-1.62996	-1.21485	-2.01294	0.0681685	0.359326	0.00299068	313	427
TempO-seq_FROZ_cpm_log2_ensembl_oneway_0.05_NOMTC_foldfilter2.0	ENSMUSG00000022034	71988	esco2	3	20	3.35626	0.0393426	0.101484	2.04843	2.04843	1.297	2.04843	-1.14284	0.350115	0.00436641	0.693148	198	313
TempO-seq_FROZ_cpm_log2_ensembl_oneway_0.05_NOMTC_foldfilter2.0	ENSMUSG00000039958	320204	etfbkmt	3	20	7.24503	0.00177428	0.00990588	-2.00185	2.00185	-1.81654	-1.51061	-2.00185	0.00626191	0.00333522	0.00371992	313	427
TempO-seq_FROZ_cpm_log2_ensembl_oneway_0.05_NOMTC_foldfilter2.0	ENSMUSG00000021280	74190	exoc3l4	3	20	5.09423	0.00881351	0.0332016	3.07578	3.07578	2.56266	3.07578	2.19499	0.0247778	0.0115769	0.0756807	0	198
TempO-seq_FROZ_cpm_log2_ensembl_oneway_0.05_NOMTC_foldfilter2.0	ENSMUSG00000031645	109821	f11	3	20	17.9371	6.85223e-06	0.00012898	-2.34744	2.34744	1.11565	-1.69239	-2.34744	0.374272	0.013283	9.64371e-05	313	427
TempO-seq_FROZ_cpm_log2_ensembl_oneway_0.05_NOMTC_foldfilter2.0	ENSMUSG00000026579	14067	f5	3	20	21.17	2.03136e-06	5.31808e-05	-2.78035	2.78035	-1.91822	-2.45241	-2.78035	0.00109164	9.91777e-05	7.02055e-05	198	313
TempO-seq_FROZ_cpm_log2_ensembl_oneway_0.05_NOMTC_foldfilter2.0	ENSMUSG00000054422	14080	fabp1	3	20	23.2623	9.93645e-07	3.10748e-05	2.31742	2.31742	1.38688	2.31742	2.01417	0.0450108	0.000358487	0.00139031	198	313
TempO-seq_FROZ_cpm_log2_ensembl_oneway_0.05_NOMTC_foldfilter2.0	ENSMUSG00000028995	84652	fam126a	3	20	6.09405	0.00405797	0.0187234	2.00038	2.00038	1.31852	2.00038	1.68497	0.135607	0.00679147	0.0240808	198	313
TempO-seq_FROZ_cpm_log2_ensembl_oneway_0.05_NOMTC_foldfilter2.0	ENSMUSG00000006218	277743	fam131c	3	20	13.5	4.82238e-05	0.000598156	2.5723	2.5723	1.26412	1.93669	2.5723	0.184416	0.00274727	2.32829e-05	313	427
TempO-seq_FROZ_cpm_log2_ensembl_oneway_0.05_NOMTC_foldfilter2.0	ENSMUSG00000019856	75906	fam184a	3	20	6.60521	0.00278751	0.0140938	-2.74223	2.74223	-1.43192	1.22846	-2.74223	0.328863	0.446952	0.00608341	313	427
TempO-seq_FROZ_cpm_log2_ensembl_oneway_0.05_NOMTC_foldfilter2.0	ENSMUSG00000046826	76415	fam187b	3	20	6.13366	0.00393965	0.0183059	2.03812	2.03812	1.75555	1.77893	2.03812	0.0389312	0.0318223	0.0133018	313	427
TempO-seq_FROZ_cpm_log2_ensembl_oneway_0.05_NOMTC_foldfilter2.0	ENSMUSG00000057068	384198	fam47e	3	20	3.64767	0.0301791	0.0835414	-2.0859	2.0859	-1.76921	-1.19554	-2.0859	0.0952187	0.393036	0.00886763	313	427
TempO-seq_FROZ_cpm_log2_ensembl_oneway_0.05_NOMTC_foldfilter2.0	ENSMUSG00000038246	108161	fam50b	3	20	5.53276	0.00622829	0.0257987	2.25116	2.25116	-1.53285	1.69841	2.25116	0.275012	0.173176	0.0500385
TempO-seq_FROZ_cpm_log2_ensembl_oneway_0.05_NOMTC_foldfilter2.0	Fam57a			3	20	7.30123	0.00170683	0.00964154	2.31257	2.31257	2.31257	1.7331	2.19243	0.00606476	0.0424274	0.0100282	0	198
TempO-seq_FROZ_cpm_log2_ensembl_oneway_0.05_NOMTC_foldfilter2.0	ENSMUSG00000056987	70897	fam71d	3	20	8.21133	0.000929081	0.00612618	2.76729	2.76729	1.643	2.76729	2.46798	0.0807808	0.00497013	0.00779642	198	313
TempO-seq_FROZ_cpm_log2_ensembl_oneway_0.05_NOMTC_foldfilter2.0	ENSMUSG00000032224	76886	fam81a	3	20	18.416	5.66843e-06	0.000112126	-2.52419	2.52419	-1.30235	-2.19148	-2.52419	0.0894937	0.0007158	4.31907e-05	198	313
TempO-seq_FROZ_cpm_log2_ensembl_oneway_0.05_NOMTC_foldfilter2.0	ENSMUSG00000046761	105732	fam83h	3	20	7.00947	0.00209058	0.0112405	4.1881	4.1881	1.45382	1.68246	4.1881	0.262013	0.15065	0.00107219	313	427
TempO-seq_FROZ_cpm_log2_ensembl_oneway_0.05_NOMTC_foldfilter2.0	ENSMUSG00000039187	208836	fanci	3	20	4.23002	0.0180841	0.0569349	2.41662	2.41662	1.17926	2.41662	1.14726	0.586456	0.00212749	0.644442	198	313
TempO-seq_FROZ_cpm_log2_ensembl_oneway_0.05_NOMTC_foldfilter2.0	ENSMUSG00000025153	14104	fasn	3	20	29.0602	1.72573e-07	8.24477e-06	2.7844	2.7844	-1.20588	1.95429	2.7844	0.243669	0.000318562	5.3273e-05	313	427
TempO-seq_FROZ_cpm_log2_ensembl_oneway_0.05_NOMTC_foldfilter2.0	ENSMUSG00000020776	217335	fbf1	3	20	35.9226	3.02664e-08	2.11529e-06	25.594	25.594	1.89129	7.15739	25.594	0.0090664	0.00632748	4.83044e-11	198	313
TempO-seq_FROZ_cpm_log2_ensembl_oneway_0.05_NOMTC_foldfilter2.0	ENSMUSG00000026415	64435	fcamr	3	20	7.19826	0.00183265	0.0101389	-3.57836	3.57836	-1.64674	-2.34921	-3.57836	0.0934488	0.006408	0.00551641	198	313
TempO-seq_FROZ_cpm_log2_ensembl_oneway_0.05_NOMTC_foldfilter2.0	ENSMUSG00000022871	59083	fetub	3	20	6.36856	0.00331128	0.0161273	-2.90822	2.90822	-1.43863	-1.81602	-2.90822	0.0960306	0.0416619	0.00556862	313	427
TempO-seq_FROZ_cpm_log2_ensembl_oneway_0.05_NOMTC_foldfilter2.0	ENSMUSG00000075324	60344	fign	3	20	6.67273	0.00265526	0.0135835	2.4326	2.4326	1.6104	2.25271	2.4326	0.0881607	0.00291896	0.00181934	198	313
TempO-seq_FROZ_cpm_log2_ensembl_oneway_0.05_NOMTC_foldfilter2.0	ENSMUSG00000035455	60530	fignl1	3	20	4.23634	0.0179862	0.0567552	2.34022	2.34022	1.63806	2.34022	1.20027	0.11473	0.016259	0.545524	198	313
TempO-seq_FROZ_cpm_log2_ensembl_oneway_0.05_NOMTC_foldfilter2.0	ENSMUSG00000022215	68680	fitm1	3	20	24.1975	7.33263e-07	2.47531e-05	5.49551	5.49551	1.07939	5.49551	4.97157	0.79974	0.000526147	0.000866607	198	313
TempO-seq_FROZ_cpm_log2_ensembl_oneway_0.05_NOMTC_foldfilter2.0	ENSMUSG00000048486	228859	fitm2	3	20	24.1404	7.46792e-07	2.50598e-05	2.76516	2.76516	1.27126	1.74949	2.76516	0.0244203	0.00278763	0.000114388	313	427
TempO-seq_FROZ_cpm_log2_ensembl_oneway_0.05_NOMTC_foldfilter2.0	ENSMUSG00000024222	14229	fkbp5	3	20	22.9194	1.11334e-06	3.39463e-05	-2.46213	2.46213	-2.46213	-2.09351	-1.7741	0.000171023	7.38026e-05	2.68993e-05	0	198
TempO-seq_FROZ_cpm_log2_ensembl_oneway_0.05_NOMTC_foldfilter2.0	ENSMUSG00000026691	14262	fmo3	3	20	4.30607	0.016943	0.0543013	-1087.51	1087.51	-1.93148	-1087.51	-25.1376	0.168491	0.0307497	0.151625	198	313
TempO-seq_FROZ_cpm_log2_ensembl_oneway_0.05_NOMTC_foldfilter2.0	ENSMUSG00000026692	226564	fmo4	3	20	7.25112	0.00176683	0.00988637	2.15506	2.15506	-1.11351	1.70058	2.15506	0.695501	0.00173202	0.00222883	313	427
TempO-seq_FROZ_cpm_log2_ensembl_oneway_0.05_NOMTC_foldfilter2.0	ENSMUSG00000042812	15227	foxf1	3	20	5.91389	0.00464739	0.0206541	2.33062	2.33062	1.5804	1.24309	2.33062	0.0569826	0.380241	0.00213469	313	427
TempO-seq_FROZ_cpm_log2_ensembl_oneway_0.05_NOMTC_foldfilter2.0	ENSMUSG00000029563	114142	foxp2	3	20	25.236	5.28763e-07	1.89908e-05	2.71568	2.71568	-1.06657	1.77105	2.71568	0.722255	0.00502183	0.000248131	313	427
TempO-seq_FROZ_cpm_log2_ensembl_oneway_0.05_NOMTC_foldfilter2.0	ENSMUSG00000038415	15220	foxq1	3	20	6.045	0.00420986	0.0192171	2.07886	2.07886	2.07886	-1.05232	-1.75291	0.07429	0.884443	0.107726
TempO-seq_FROZ_cpm_log2_ensembl_oneway_0.05_NOMTC_foldfilter2.0	ENSMUSG00000021765	14313	fst	3	20	10.6543	0.000212791	0.00191784	3.41675	3.41675	2.27111	3.41675	3.19273	0.00640723	0.000295735	0.00194815	0	198
TempO-seq_FROZ_cpm_log2_ensembl_oneway_0.05_NOMTC_foldfilter2.0	ENSMUSG00000036904	14370	fzd8	3	20	7.66985	0.00132838	0.0080051	-2.46218	2.46218	-1.07294	-1.72415	-2.46218	0.69261	0.0306866	0.00592399	313	427
TempO-seq_FROZ_cpm_log2_ensembl_oneway_0.05_NOMTC_foldfilter2.0	ENSMUSG00000009633	14373	g0s2	3	20	12.4295	8.21933e-05	0.000901488	3.92861	3.92861	-1.49218	2.05188	3.92861	0.250602	0.0847886	0.00170928	313	427
TempO-seq_FROZ_cpm_log2_ensembl_oneway_0.05_NOMTC_foldfilter2.0	ENSMUSG00000031400	14381	g6pdx	3	20	7.55729	0.00143313	0.00844229	2.29872	2.29872	1.44892	2.09239	2.29872	0.0496011	0.0168353	0.000260714	198	313
TempO-seq_FROZ_cpm_log2_ensembl_oneway_0.05_NOMTC_foldfilter2.0	ENSMUSG00000039809	242425	gabbr2	3	20	3.18247	0.0462163	0.114375	-2.26684	2.26684	-1.36362	-2.26684	-1.97105	0.347183	0.0486471	0.076847	198	313
TempO-seq_FROZ_cpm_log2_ensembl_oneway_0.05_NOMTC_foldfilter2.0	ENSMUSG00000033676	14402	gabrb3	3	20	6.77702	0.00246429	0.01281	-3.83005	3.83005	1.11553	-2.15831	-3.83005	0.7757	0.119557	0.0100018	313	427
TempO-seq_FROZ_cpm_log2_ensembl_oneway_0.05_NOMTC_foldfilter2.0	ENSMUSG00000036390	13197	gadd45a	3	20	10.8275	0.000193153	0.0017807	2.37547	2.37547	1.48812	1.86008	2.37547	0.0552559	0.00675688	0.000874035	313	427
TempO-seq_FROZ_cpm_log2_ensembl_oneway_0.05_NOMTC_foldfilter2.0	ENSMUSG00000015312	17873	gadd45b	3	20	12.8254	6.72605e-05	0.00076991	2.64153	2.64153	-1.66978	-1.02062	2.64153	0.0546542	0.944551	0.00400799	313	427
TempO-seq_FROZ_cpm_log2_ensembl_oneway_0.05_NOMTC_foldfilter2.0	ENSMUSG00000028671	74246	gale	3	20	16.6219	1.1759e-05	0.000200733	2.17807	2.17807	-1.00357	2.17807	1.70836	0.981453	0.000280913	0.0052409	198	313
TempO-seq_FROZ_cpm_log2_ensembl_oneway_0.05_NOMTC_foldfilter2.0	ENSMUSG00000074802	237436	gas2l3	3	20	20.0969	2.99272e-06	7.1338e-05	3.4509	3.4509	1.08082	2.76776	3.4509	0.76505	0.000139264	3.5236e-05	198	313
TempO-seq_FROZ_cpm_log2_ensembl_oneway_0.05_NOMTC_foldfilter2.0	ENSMUSG00000015619	14462	gata3	3	20	3.27285	0.0424922	0.107301	2.20901	2.20901	1.64518	2.05631	2.20901	0.181432	0.025625	0.0153106	198	313
TempO-seq_FROZ_cpm_log2_ensembl_oneway_0.05_NOMTC_foldfilter2.0	ENSMUSG00000022707	74185	gbe1	3	20	36.7516	2.49989e-08	1.93056e-06	2.49719	2.49719	1.19565	2.00583	2.49719	0.0700328	0.00014371	2.04319e-06	198	313
TempO-seq_FROZ_cpm_log2_ensembl_oneway_0.05_NOMTC_foldfilter2.0	ENSMUSG00000092021	634650	gbp11	3	20	14.8331	2.57634e-05	0.000367967	-3.39864	3.39864	1.83288	-1.37418	-3.39864	0.00746375	0.252642	0.00463641	313	427
TempO-seq_FROZ_cpm_log2_ensembl_oneway_0.05_NOMTC_foldfilter2.0	ENSMUSG00000104713	100702	gbp6	3	20	9.71424	0.000365976	0.00294531	-3.75174	3.75174	1.07854	-1.55407	-3.75174	0.670934	0.0536906	0.011241	313	427
TempO-seq_FROZ_cpm_log2_ensembl_oneway_0.05_NOMTC_foldfilter2.0	ENSMUSG00000031821	272551	gins2	3	20	5.69239	0.00550404	0.0234447	2.66721	2.66721	1.59741	2.66721	1.32395	0.0781836	0.000835526	0.346005	198	313
TempO-seq_FROZ_cpm_log2_ensembl_oneway_0.05_NOMTC_foldfilter2.0	ENSMUSG00000021102	73046	glrx5	3	20	11.65	0.000123449	0.00124721	2.13372	2.13372	1.51391	2.13372	1.72626	0.0297359	3.65466e-05	0.00123401	198	313
TempO-seq_FROZ_cpm_log2_ensembl_oneway_0.05_NOMTC_foldfilter2.0	ENSMUSG00000049971	319804	glt1d1	3	20	12.3135	8.7235e-05	0.000947194	2.01804	2.01804	-1.63665	1.0951	2.01804	0.0591139	0.699691	0.00856097	313	427
TempO-seq_FROZ_cpm_log2_ensembl_oneway_0.05_NOMTC_foldfilter2.0	ENSMUSG00000074449	100040599	gm15319	3	20	10.0965	0.000292522	0.00248188	4.64337	4.64337	2.24306	2.43502	4.64337	0.0521161	0.0251646	0.00226081	198	313
TempO-seq_FROZ_cpm_log2_ensembl_oneway_0.05_NOMTC_foldfilter2.0	ENSMUSG00000095294	100861668	gm21119	3	20	10.0964	0.000292542	0.00248188	4.6435	4.6435	2.2431	2.43507	4.6435	0.0521173	0.0251658	0.00226103	198	313
TempO-seq_FROZ_cpm_log2_ensembl_oneway_0.05_NOMTC_foldfilter2.0	ENSMUSG00000111709	100042295	gm3776	3	20	96.7483	4.44966e-12	3.97868e-09	39.4805	39.4805	2.83484	27.2735	39.4805	0.00280596	3.65389e-07	2.5454e-08	0	198
TempO-seq_FROZ_cpm_log2_ensembl_oneway_0.05_NOMTC_foldfilter2.0	ENSMUSG00000090817	100043461	gm4450	3	20	19.5688	3.64193e-06	8.17545e-05	-4.62722	4.62722	1.19381	-1.66018	-4.62722	0.0186201	0.0253268	0.0034119	313	427
TempO-seq_FROZ_cpm_log2_ensembl_oneway_0.05_NOMTC_foldfilter2.0	ENSMUSG00000116461	100134861	gm44502	3	20	11.5732	0.000128611	0.00128327	5.50162	5.50162	-1.04676	2.97807	5.50162	0.907716	0.0219017	0.000695008	198	313
TempO-seq_FROZ_cpm_log2_ensembl_oneway_0.05_NOMTC_foldfilter2.0	Gm4788			3	20	36.8209	2.46069e-08	1.9134e-06	-2.28608	2.28608	-1.40871	-2.00836	-2.28608	0.00222256	2.12031e-05	8.96038e-07	198	313
TempO-seq_FROZ_cpm_log2_ensembl_oneway_0.05_NOMTC_foldfilter2.0	ENSMUSG00000071633	240549	gm4952	3	20	27.9247	2.37564e-07	1.05041e-05	2.35199	2.35199	1.53854	2.30404	2.35199	0.00526048	6.89597e-05	5.96122e-05	198	313
TempO-seq_FROZ_cpm_log2_ensembl_oneway_0.05_NOMTC_foldfilter2.0	ENSMUSG00000000149	14673	gna12	3	20	32.3489	7.21534e-08	4.04741e-06	2.18305	2.18305	1.39296	1.95441	2.18305	0.00144016	8.66905e-05	2.60806e-06	313	427
TempO-seq_FROZ_cpm_log2_ensembl_oneway_0.05_NOMTC_foldfilter2.0	ENSMUSG00000024978	14732	gpam	3	20	26.4015	3.70872e-07	1.47239e-05	2.56575	2.56575	1.04843	1.99819	2.56575	0.697591	0.000703818	4.40628e-05	313	427
TempO-seq_FROZ_cpm_log2_ensembl_oneway_0.05_NOMTC_foldfilter2.0	ENSMUSG00000029314	231510	gpat3	3	20	53.6088	9.61345e-10	1.7205e-07	3.53231	3.53231	1.18407	2.34413	3.53231	0.191505	0.000153846	1.00454e-05	198	313
TempO-seq_FROZ_cpm_log2_ensembl_oneway_0.05_NOMTC_foldfilter2.0	ENSMUSG00000023019	14555	gpd1	3	20	16.8115	1.08585e-05	0.000187776	2.01171	2.01171	1.16046	1.48509	2.01171	0.221187	0.00288944	4.03354e-06	313	427
TempO-seq_FROZ_cpm_log2_ensembl_oneway_0.05_NOMTC_foldfilter2.0	ENSMUSG00000026343	71111	gpr39	3	20	3.79603	0.026429	0.0756697	2.01583	2.01583	1.31088	1.45212	2.01583	0.30833	0.12011	0.0071999	313	427
TempO-seq_FROZ_cpm_log2_ensembl_oneway_0.05_NOMTC_foldfilter2.0	ENSMUSG00000001700	107022	gramd3	3	20	3.50339	0.0343869	0.0919838	2.32597	2.32597	1.57555	1.91083	2.32597	0.163957	0.0146833	0.0165484	313	427
TempO-seq_FROZ_cpm_log2_ensembl_oneway_0.05_NOMTC_foldfilter2.0	ENSMUSG00000001986	53623	gria3	3	20	13.4742	4.88319e-05	0.000600414	-3.36868	3.36868	-1.39451	-2.92053	-3.36868	0.153155	0.00145882	0.000240154	198	313
TempO-seq_FROZ_cpm_log2_ensembl_oneway_0.05_NOMTC_foldfilter2.0	ENSMUSG00000042249	320129	grk3	3	20	9.43398	0.000432673	0.00338073	2.09896	2.09896	-1.25871	1.72958	2.09896	0.361788	0.0237007	0.000552912	313	427
TempO-seq_FROZ_cpm_log2_ensembl_oneway_0.05_NOMTC_foldfilter2.0	ENSMUSG00000024211	14823	grm8	3	20	4.34781	0.0163502	0.0527917	-49.1342	49.1342	-1.34895	-3.17786	-49.1342	0.401772	0.00237724	0.06516	198	313
TempO-seq_FROZ_cpm_log2_ensembl_oneway_0.05_NOMTC_foldfilter2.0	ENSMUSG00000024580	17714	grpel2	3	20	5.14516	0.00846025	0.0323278	2.0644	2.0644	-1.07656	1.31442	2.0644	0.738783	0.308844	0.00433457	313	427
TempO-seq_FROZ_cpm_log2_ensembl_oneway_0.05_NOMTC_foldfilter2.0	ENSMUSG00000044221	231413	grsf1	3	20	14.1284	3.57115e-05	0.000468739	2.12404	2.12404	1.61688	2.01074	2.12404	0.0259546	1.78055e-05	1.70669e-06	198	313
TempO-seq_FROZ_cpm_log2_ensembl_oneway_0.05_NOMTC_foldfilter2.0	ENSMUSG00000057177	606496	gsk3a	3	20	8.75511	0.000656713	0.00468043	2.81412	2.81412	1.14156	2.81412	1.89513	0.643547	0.000822467	0.0153499	198	313
TempO-seq_FROZ_cpm_log2_ensembl_oneway_0.05_NOMTC_foldfilter2.0	ENSMUSG00000074183	14857	gsta1	3	20	96.7576	4.44578e-12	3.97868e-09	39.4799	39.4799	2.83484	27.2738	39.4799	0.00280586	3.65307e-07	2.54782e-08	0	198
TempO-seq_FROZ_cpm_log2_ensembl_oneway_0.05_NOMTC_foldfilter2.0	ENSMUSG00000057933	14858	gsta2	3	20	44.6016	4.80276e-09	5.3615e-07	10.3329	10.3329	1.52193	5.90236	10.3329	0.159486	7.27715e-05	1.01051e-05	198	313
TempO-seq_FROZ_cpm_log2_ensembl_oneway_0.05_NOMTC_foldfilter2.0	ENSMUSG00000029864	76263	gstk1	3	20	12.9818	6.22062e-05	0.000723813	2.10189	2.10189	1.08355	1.37901	2.10189	0.645957	0.0374031	0.000529184	313	427
TempO-seq_FROZ_cpm_log2_ensembl_oneway_0.05_NOMTC_foldfilter2.0	ENSMUSG00000058135	14862	gstm1	3	20	36.2433	2.80964e-08	2.03877e-06	2.93923	2.93923	1.29098	2.11542	2.93923	0.077321	0.000128472	7.49622e-06	198	313
TempO-seq_FROZ_cpm_log2_ensembl_oneway_0.05_NOMTC_foldfilter2.0	ENSMUSG00000004038	14864	gstm3	3	20	30.2295	1.25463e-07	6.25927e-06	2.83158	2.83158	1.24918	1.85946	2.83158	0.100586	0.00111137	1.30069e-05	313	427
TempO-seq_FROZ_cpm_log2_ensembl_oneway_0.05_NOMTC_foldfilter2.0	ENSMUSG00000027890	14865	gstm4	3	20	18.8235	4.83708e-06	0.000101184	2.71356	2.71356	1.2169	2.71356	2.64356	0.209876	0.000259837	0.000644382	198	313
TempO-seq_FROZ_cpm_log2_ensembl_oneway_0.05_NOMTC_foldfilter2.0	ENSMUSG00000033318	14872	gstt2	3	20	50.6362	1.5895e-09	2.56023e-07	4.08875	4.08875	1.19976	3.94085	4.08875	0.243355	5.69233e-06	5.74913e-06	198	313
TempO-seq_FROZ_cpm_log2_ensembl_oneway_0.05_NOMTC_foldfilter2.0	ENSMUSG00000001665	103140	gstt3	3	20	25.5727	4.76652e-07	1.78083e-05	2.63533	2.63533	-1.25886	1.34946	2.63533	0.144921	0.00465826	0.000478806	313	427
TempO-seq_FROZ_cpm_log2_ensembl_oneway_0.05_NOMTC_foldfilter2.0	ENSMUSG00000052565	14957	h1f3	3	20	12.8453	6.65958e-05	0.000763853	2.40801	2.40801	1.81843	2.20554	2.40801	0.0066757	0.00146571	0.000801739	198	313
TempO-seq_FROZ_cpm_log2_ensembl_oneway_0.05_NOMTC_foldfilter2.0	ENSMUSG00000073421	14961	h2-ab1	3	20	3.67195	0.0295278	0.0821405	-2.15183	2.15183	1.68856	-2.15183	1.43215	0.197051	0.187177	0.38919
TempO-seq_FROZ_cpm_log2_ensembl_oneway_0.05_NOMTC_foldfilter2.0	H2-Q8			3	20	7.46194	0.00152898	0.00888161	-9.98944	9.98944	-9.98944	2.61917	3.46023	0.0958456	0.0309297	0.0106111	198	313
TempO-seq_FROZ_cpm_log2_ensembl_oneway_0.05_NOMTC_foldfilter2.0	ENSMUSG00000067455	319159	h4c11	3	20	21.173	2.02916e-06	5.31808e-05	2.52483	2.52483	1.14101	1.92821	2.52483	0.432881	0.00150882	0.000187827	313	427
TempO-seq_FROZ_cpm_log2_ensembl_oneway_0.05_NOMTC_foldfilter2.0	ENSMUSG00000064288	319160	h4c12	3	20	8.35598	0.000846199	0.00565889	3.20116	3.20116	2.01251	2.37998	3.20116	0.0311044	0.012478	0.0021752	0	198
TempO-seq_FROZ_cpm_log2_ensembl_oneway_0.05_NOMTC_foldfilter2.0	ENSMUSG00000069274	319157	h4c6	3	20	5.14449	0.00846481	0.0323278	2.21632	2.21632	1.42552	2.21632	1.76429	0.146241	0.000596938	0.0259863	198	313
TempO-seq_FROZ_cpm_log2_ensembl_oneway_0.05_NOMTC_foldfilter2.0	ENSMUSG00000059447	231086	hadhb	3	20	45.1523	4.31922e-09	4.91911e-07	2.30614	2.30614	1.09567	2.00052	2.30614	0.0895219	0.000673508	8.38366e-07	198	313
TempO-seq_FROZ_cpm_log2_ensembl_oneway_0.05_NOMTC_foldfilter2.0	ENSMUSG00000069919	15122	hba-a1	3	20	7.61456	0.00137875	0.00819246	-2.19678	2.19678	-1.61802	-2.19678	-1.64328	0.0102363	0.000768021	0.0296662	198	313
TempO-seq_FROZ_cpm_log2_ensembl_oneway_0.05_NOMTC_foldfilter2.0	ENSMUSG00000069917	110257	hba-a2	3	20	7.61419	0.00137909	0.00819246	-2.1968	2.1968	-1.61805	-2.1968	-1.64328	0.0102413	0.000768634	0.029672	198	313
TempO-seq_FROZ_cpm_log2_ensembl_oneway_0.05_NOMTC_foldfilter2.0	ENSMUSG00000026874	15139	hc	3	20	39.7316	1.29384e-08	1.12216e-06	-2.36179	2.36179	-1.11632	-1.62952	-2.36179	0.334827	0.00218071	7.83786e-05	313	427
TempO-seq_FROZ_cpm_log2_ensembl_oneway_0.05_NOMTC_foldfilter2.0	ENSMUSG00000019853	56016	hebp2	3	20	7.89799	0.0011409	0.00716636	2.15133	2.15133	-1.18434	2.15133	1.36482	0.246333	0.000367572	0.257259	198	313
TempO-seq_FROZ_cpm_log2_ensembl_oneway_0.05_NOMTC_foldfilter2.0	ENSMUSG00000031770	64209	herpud1	3	20	13.4929	4.83917e-05	0.000599412	-2.53492	2.53492	-1.6938	-2.53492	-2.4634	0.00660328	0.000196866	0.00115429	198	313
TempO-seq_FROZ_cpm_log2_ensembl_oneway_0.05_NOMTC_foldfilter2.0	ENSMUSG00000029102	54426	hgfac	3	20	54.7882	7.9285e-10	1.53043e-07	-2.8854	2.8854	-1.56651	-2.58117	-2.8854	2.50345e-05	0.000132697	7.30897e-09	198	313
TempO-seq_FROZ_cpm_log2_ensembl_oneway_0.05_NOMTC_foldfilter2.0	ENSMUSG00000046711	15361	hmga1	3	20	8.07093	0.00101812	0.00655218	2.94667	2.94667	1.80594	2.83083	2.94667	0.111189	0.0130676	0.0104664	198	313
TempO-seq_FROZ_cpm_log2_ensembl_oneway_0.05_NOMTC_foldfilter2.0	ENSMUSG00000078249	111241	hmga1b	3	20	8.07073	0.00101825	0.00655218	2.94684	2.94684	1.80601	2.83099	2.94684	0.111193	0.0130689	0.0104675	198	313
TempO-seq_FROZ_cpm_log2_ensembl_oneway_0.05_NOMTC_foldfilter2.0	ENSMUSG00000028672	15356	hmgcl	3	20	20.5889	2.50098e-06	6.21112e-05	2.02711	2.02711	1.06851	1.85118	2.02711	0.61119	0.00139754	0.000551771	313	427
TempO-seq_FROZ_cpm_log2_ensembl_oneway_0.05_NOMTC_foldfilter2.0	ENSMUSG00000003038	15331	hmgn2	3	20	4.22347	0.0181862	0.0570907	2.30037	2.30037	1.6564	2.30037	-1.18389	0.179618	0.0336269	0.677804	198	313
TempO-seq_FROZ_cpm_log2_ensembl_oneway_0.05_NOMTC_foldfilter2.0	ENSMUSG00000016194	15483	hsd11b1	3	20	22.8034	1.15738e-06	3.4662e-05	-2.03582	2.03582	-1.19432	-2.03582	-1.70739	0.0508128	0.00021021	7.06273e-05	198	313
TempO-seq_FROZ_cpm_log2_ensembl_oneway_0.05_NOMTC_foldfilter2.0	ENSMUSG00000029311	114664	hsd17b11	3	20	56.406	6.12285e-10	1.3807e-07	3.81568	3.81568	1.15597	2.92192	3.81568	0.0173781	0.000865831	3.79246e-09	198	313
TempO-seq_FROZ_cpm_log2_ensembl_oneway_0.05_NOMTC_foldfilter2.0	ENSMUSG00000038092	15496	hsd3b5	3	20	14.8159	2.59662e-05	0.000368263	-2.90223	2.90223	1.47842	-1.13213	-2.90223	0.0279375	0.504613	0.00520013	313	427
TempO-seq_FROZ_cpm_log2_ensembl_oneway_0.05_NOMTC_foldfilter2.0	ENSMUSG00000028383	72479	hsdl2	3	20	55.0534	7.59608e-10	1.52939e-07	3.72918	3.72918	1.11038	2.99785	3.72918	0.141734	0.000603209	1.97812e-05	198	313
TempO-seq_FROZ_cpm_log2_ensembl_oneway_0.05_NOMTC_foldfilter2.0	ENSMUSG00000091971	193740	hspa1a	3	20	12.244	9.04163e-05	0.000973681	-7.56995	7.56995	-6.71032	-7.56995	-3.79154	0.000697604	0.000433199	0.00130824	0	198
TempO-seq_FROZ_cpm_log2_ensembl_oneway_0.05_NOMTC_foldfilter2.0	ENSMUSG00000004951	15507	hspb1	3	20	3.77015	0.0270449	0.0769445	2.77349	2.77349	1.69641	2.61422	2.77349	0.180852	0.0326897	0.0195727	198	313
TempO-seq_FROZ_cpm_log2_ensembl_oneway_0.05_NOMTC_foldfilter2.0	ENSMUSG00000039745	53415	htatip2	3	20	26.5228	3.57685e-07	1.43011e-05	2.4498	2.4498	1.04364	1.50619	2.4498	0.716073	0.003849	1.99381e-05	313	427
TempO-seq_FROZ_cpm_log2_ensembl_oneway_0.05_NOMTC_foldfilter2.0	ENSMUSG00000053414	26559	hunk	3	20	22.5251	1.27099e-06	3.70295e-05	2.89555	2.89555	1.62617	2.89555	2.69335	0.00680208	8.25418e-05	3.01002e-05	198	313
TempO-seq_FROZ_cpm_log2_ensembl_oneway_0.05_NOMTC_foldfilter2.0	ENSMUSG00000073491	623121	ifi213	3	20	5.84855	0.00488384	0.021368	-2.58622	2.58622	-2.38999	-2.58622	-2.20641	0.000937025	0.018584	0.00224632	0	198
TempO-seq_FROZ_cpm_log2_ensembl_oneway_0.05_NOMTC_foldfilter2.0	ENSMUSG00000039146	15061	ifi44l	3	20	5.34213	0.00723287	0.0287352	-2.61697	2.61697	-1.04754	-1.96664	-2.61697	0.888223	0.0262646	0.00345484	313	427
TempO-seq_FROZ_cpm_log2_ensembl_oneway_0.05_NOMTC_foldfilter2.0	ENSMUSG00000078920	15953	ifi47	3	20	16.3458	1.32205e-05	0.000221816	-2.20032	2.20032	1.08366	-1.33914	-2.20032	0.417349	0.10555	7.31549e-05	313	427
TempO-seq_FROZ_cpm_log2_ensembl_oneway_0.05_NOMTC_foldfilter2.0	ENSMUSG00000034459	15957	ifit1	3	20	18.3816	5.74543e-06	0.000113251	-2.65485	2.65485	-1.42125	-2.1612	-2.65485	0.0271629	0.00148395	4.86293e-05	198	313
TempO-seq_FROZ_cpm_log2_ensembl_oneway_0.05_NOMTC_foldfilter2.0	ENSMUSG00000020429	16006	igfbp1	3	20	7.06653	0.00200866	0.0109069	5.57356	5.57356	3.19471	2.01705	5.57356	0.00769796	0.117841	0.000645626	0	198
TempO-seq_FROZ_cpm_log2_ensembl_oneway_0.05_NOMTC_foldfilter2.0	ENSMUSG00000040498	70080	igsf23	3	20	18.8239	4.83632e-06	0.000101184	3.26506	3.26506	1.16041	1.7635	3.26506	0.384445	0.0161523	4.3116e-05	313	427
TempO-seq_FROZ_cpm_log2_ensembl_oneway_0.05_NOMTC_foldfilter2.0	ENSMUSG00000031289	16165	il13ra2	3	20	6.02101	0.00428643	0.0194107	-2.81499	2.81499	-1.84985	-2.81499	-2.73633	0.0558891	0.00270766	0.00263484	198	313
TempO-seq_FROZ_cpm_log2_ensembl_oneway_0.05_NOMTC_foldfilter2.0	ENSMUSG00000015966	50905	il17rb	3	20	17.4502	8.34056e-06	0.000152406	3.83912	3.83912	1.47821	2.97059	3.83912	0.127753	6.95351e-05	4.52548e-05	198	313
TempO-seq_FROZ_cpm_log2_ensembl_oneway_0.05_NOMTC_foldfilter2.0	ENSMUSG00000026072	16177	il1r1	3	20	30.4085	1.19591e-07	6.10128e-06	-3.29148	3.29148	-1.37685	-2.16559	-3.29148	0.0283497	0.00108029	1.60582e-07	198	313
TempO-seq_FROZ_cpm_log2_ensembl_oneway_0.05_NOMTC_foldfilter2.0	ENSMUSG00000022514	16180	il1rap	3	20	47.7639	2.64996e-09	3.5459e-07	-2.6677	2.6677	-1.21734	-2.6677	-2.52018	0.0544674	3.51615e-05	2.39733e-07	198	313
TempO-seq_FROZ_cpm_log2_ensembl_oneway_0.05_NOMTC_foldfilter2.0	ENSMUSG00000026981	16181	il1rn	3	20	17.1288	9.51671e-06	0.000168183	4.08456	4.08456	-1.45033	2.98581	4.08456	0.0692986	0.0255708	3.46473e-05	198	313
TempO-seq_FROZ_cpm_log2_ensembl_oneway_0.05_NOMTC_foldfilter2.0	ENSMUSG00000027947	16194	il6ra	3	20	3.90789	0.0239373	0.0702297	-2.06456	2.06456	1.07903	-1.52449	-2.06456	0.787903	0.204092	0.0173243	313	427
TempO-seq_FROZ_cpm_log2_ensembl_oneway_0.05_NOMTC_foldfilter2.0	ENSMUSG00000024525	114663	impa2	3	20	17.555	7.9926e-06	0.000147249	2.79684	2.79684	1.52191	2.62086	2.79684	0.0698334	6.31844e-05	1.415e-05	198	313
TempO-seq_FROZ_cpm_log2_ensembl_oneway_0.05_NOMTC_foldfilter2.0	ENSMUSG00000025405	16325	inhbc	3	20	15.1489	2.23305e-05	0.000335255	-2.25611	2.25611	-1.33081	-2.25611	-1.92232	0.0951404	1.81345e-05	0.000124006	198	313
TempO-seq_FROZ_cpm_log2_ensembl_oneway_0.05_NOMTC_foldfilter2.0	ENSMUSG00000003477	21743	inmt	3	20	4.51959	0.0141383	0.0472745	2.20114	2.20114	1.33981	1.26457	2.20114	0.280447	0.421366	0.0171847	313	427
TempO-seq_FROZ_cpm_log2_ensembl_oneway_0.05_NOMTC_foldfilter2.0	ENSMUSG00000073856	434232	iqck	3	20	15.6162	1.81386e-05	0.000286835	4.80168	4.80168	-1.08509	4.80168	2.87254	0.754585	5.49349e-05	0.00993441	198	313
TempO-seq_FROZ_cpm_log2_ensembl_oneway_0.05_NOMTC_foldfilter2.0	ENSMUSG00000028068	404710	iqgap3	3	20	3.19687	0.0456002	0.11324	49.0617	49.0617	39.0415	47.4004	49.0617	0.140928	0.124749	0.122831
TempO-seq_FROZ_cpm_log2_ensembl_oneway_0.05_NOMTC_foldfilter2.0	ENSMUSG00000060477	108960	irak2	3	20	28.337	2.11286e-07	9.84399e-06	2.02417	2.02417	1.24621	1.62978	2.02417	0.0437583	0.000643157	0.0001176	313	427
TempO-seq_FROZ_cpm_log2_ensembl_oneway_0.05_NOMTC_foldfilter2.0	ENSMUSG00000029771	27056	irf5	3	20	12.2367	9.07578e-05	0.000976425	-2.78018	2.78018	1.0038	-1.49495	-2.78018	0.983448	0.0272899	0.00098835	313	427
TempO-seq_FROZ_cpm_log2_ensembl_oneway_0.05_NOMTC_foldfilter2.0	ENSMUSG00000035692	100038882	isg15	3	20	13.5496	4.70788e-05	0.000590037	-2.44187	2.44187	-1.35319	-1.8841	-2.44187	0.00985249	0.0109878	1.4597e-05	313	427
TempO-seq_FROZ_cpm_log2_ensembl_oneway_0.05_NOMTC_foldfilter2.0	ENSMUSG00000039236	57444	isg20	3	20	8.53062	0.000756771	0.00519646	-2.53428	2.53428	-1.67348	-2.53428	-2.10345	0.0124312	0.00481123	0.000480132	198	313
TempO-seq_FROZ_cpm_log2_ensembl_oneway_0.05_NOMTC_foldfilter2.0	ENSMUSG00000006529	16424	itih1	3	20	36.3853	2.71907e-08	2.00376e-06	-3.35485	3.35485	-1.74143	-2.42374	-3.35485	0.00127752	3.65212e-05	9.50783e-05	198	313
TempO-seq_FROZ_cpm_log2_ensembl_oneway_0.05_NOMTC_foldfilter2.0	ENSMUSG00000006522	16426	itih3	3	20	15.3182	2.06997e-05	0.000315391	-2.28857	2.28857	-1.49116	-1.67985	-2.28857	0.014336	0.00436302	9.34629e-07	313	427
TempO-seq_FROZ_cpm_log2_ensembl_oneway_0.05_NOMTC_foldfilter2.0	ENSMUSG00000021922	16427	itih4	3	20	12.0159	0.000101785	0.00106955	-2.36219	2.36219	-1.35427	-1.62592	-2.36219	0.0558455	0.016842	0.000398833	313	427
TempO-seq_FROZ_cpm_log2_ensembl_oneway_0.05_NOMTC_foldfilter2.0	ENSMUSG00000031239	16431	itm2a	3	20	4.41827	0.0154003	0.0504764	-2.26963	2.26963	-1.23482	-2.26963	-1.75546	0.546148	0.0442335	0.12906	198	313
TempO-seq_FROZ_cpm_log2_ensembl_oneway_0.05_NOMTC_foldfilter2.0	ENSMUSG00000020387	76901	jade2	3	20	20.1363	2.94972e-06	7.04621e-05	-3.47177	3.47177	-1.1655	-2.20664	-3.47177	0.386709	0.00274027	2.82213e-05	198	313
TempO-seq_FROZ_cpm_log2_ensembl_oneway_0.05_NOMTC_foldfilter2.0	ENSMUSG00000034271	81703	jdp2	3	20	3.62717	0.0307413	0.0847227	-2.35064	2.35064	-1.41544	-2.35064	-1.59171	0.20678	0.00550278	0.0806795	198	313
TempO-seq_FROZ_cpm_log2_ensembl_oneway_0.05_NOMTC_foldfilter2.0	ENSMUSG00000052684	16476	jun	3	20	19.0033	4.51368e-06	9.63858e-05	3.19083	3.19083	1.31685	3.19083	3.15222	0.256841	0.000113865	8.21612e-05	198	313
TempO-seq_FROZ_cpm_log2_ensembl_oneway_0.05_NOMTC_foldfilter2.0	ENSMUSG00000052837	16477	junb	3	20	6.10639	0.00402069	0.0186068	2.22655	2.22655	1.3331	2.22655	1.70082	0.10078	0.00522109	0.0128279	198	313
TempO-seq_FROZ_cpm_log2_ensembl_oneway_0.05_NOMTC_foldfilter2.0	ENSMUSG00000071076	16478	jund	3	20	18.4454	5.60352e-06	0.000111232	2.09564	2.09564	1.17403	1.58919	2.09564	0.222196	0.00156241	1.97652e-06	313	427
TempO-seq_FROZ_cpm_log2_ensembl_oneway_0.05_NOMTC_foldfilter2.0	ENSMUSG00000054477	140492	kcnn2	3	20	10.8478	0.000190984	0.00176359	-2.06534	2.06534	-1.20486	-2.06534	-1.91456	0.269107	0.00163012	0.00167567	198	313
TempO-seq_FROZ_cpm_log2_ensembl_oneway_0.05_NOMTC_foldfilter2.0	ENSMUSG00000052726	240776	kcnt2	3	20	3.67171	0.0295341	0.0821405	2.23358	2.23358	1.36095	2.23358	1.2159	0.290672	0.0106365	0.434919	198	313
TempO-seq_FROZ_cpm_log2_ensembl_oneway_0.05_NOMTC_foldfilter2.0	ENSMUSG00000009905	70750	kdsr	3	20	33.9397	4.8557e-08	3.05311e-06	2.62901	2.62901	1.15393	1.94133	2.62901	0.251478	3.91467e-05	4.33037e-06	313	427
TempO-seq_FROZ_cpm_log2_ensembl_oneway_0.05_NOMTC_foldfilter2.0	ENSMUSG00000003779	19348	kif20a	3	20	4.84245	0.0108138	0.0384754	3.0707	3.0707	1.38575	3.0707	2.15372	0.243925	0.00293652	0.0438761	198	313
TempO-seq_FROZ_cpm_log2_ensembl_oneway_0.05_NOMTC_foldfilter2.0	ENSMUSG00000028678	73804	kif2c	3	20	4.05266	0.0210847	0.0637347	2.52141	2.52141	1.49209	2.52141	1.92091	0.104297	0.00227514	0.0689328	198	313
TempO-seq_FROZ_cpm_log2_ensembl_oneway_0.05_NOMTC_foldfilter2.0	ENSMUSG00000004187	16581	kifc2	3	20	5.0997	0.0087748	0.0330889	-2.31048	2.31048	-1.2425	-2.31048	-1.26337	0.435709	0.00440084	0.33467	198	313
TempO-seq_FROZ_cpm_log2_ensembl_oneway_0.05_NOMTC_foldfilter2.0	ENSMUSG00000020653	194655	klf11	3	20	21.9729	1.53452e-06	4.26151e-05	3.83769	3.83769	-1.05183	2.11222	3.83769	0.848945	0.00355922	0.000116105	198	313
TempO-seq_FROZ_cpm_log2_ensembl_oneway_0.05_NOMTC_foldfilter2.0	ENSMUSG00000000078	23849	klf6	3	20	3.47699	0.0352238	0.0937112	2.31241	2.31241	1.99534	2.31241	1.72645	0.00271818	0.0083119	0.128035	198	313
TempO-seq_FROZ_cpm_log2_ensembl_oneway_0.05_NOMTC_foldfilter2.0	ENSMUSG00000091680	546648	klhdc7b	3	20	12.7698	6.91677e-05	0.00078854	-2.26214	2.26214	1.08179	-2.26214	-1.1291	0.560941	8.9758e-05	0.530218	198	313
TempO-seq_FROZ_cpm_log2_ensembl_oneway_0.05_NOMTC_foldfilter2.0	ENSMUSG00000090799	546611	klhl33	3	20	8.21915	0.00092438	0.00610568	-4.18346	4.18346	-2.48174	-4.18346	-4.06465	0.0108168	0.00126891	0.00220592	0	198
TempO-seq_FROZ_cpm_log2_ensembl_oneway_0.05_NOMTC_foldfilter2.0	ENSMUSG00000027331	51944	knstrn	3	20	5.03234	0.00926465	0.0344881	2.86608	2.86608	1.23501	2.86608	2.20194	0.369708	0.0112532	0.0280129	198	313
TempO-seq_FROZ_cpm_log2_ensembl_oneway_0.05_NOMTC_foldfilter2.0	ENSMUSG00000023043	16668	krt18	3	20	21.3098	1.93341e-06	5.17259e-05	2.31525	2.31525	1.2742	2.31525	1.72437	0.00924332	0.000581191	7.40682e-05	198	313
TempO-seq_FROZ_cpm_log2_ensembl_oneway_0.05_NOMTC_foldfilter2.0	ENSMUSG00000006777	94179	krt23	3	20	110.612	1.26954e-12	3.08062e-09	15.1202	15.1202	1.2807	2.65053	15.1202	0.135378	0.00118041	3.00348e-07	198	313
TempO-seq_FROZ_cpm_log2_ensembl_oneway_0.05_NOMTC_foldfilter2.0	ENSMUSG00000044350	210808	lacc1	3	20	95.6696	4.94027e-12	3.97868e-09	2.69675	2.69675	1.35224	2.09055	2.69675	0.00163397	1.85708e-06	1.26386e-07	198	313
TempO-seq_FROZ_cpm_log2_ensembl_oneway_0.05_NOMTC_foldfilter2.0	ENSMUSG00000041782	16763	lad1	3	20	3.51027	0.0341723	0.0916561	2.23575	2.23575	2.23575	1.96836	1.64299	0.0347286	0.0667257	0.152622	0	198
TempO-seq_FROZ_cpm_log2_ensembl_oneway_0.05_NOMTC_foldfilter2.0	ENSMUSG00000024421	16774	lama3	3	20	14.0498	3.70605e-05	0.000484753	-3.98752	3.98752	-1.04235	-2.55988	-3.98752	0.606983	0.0106791	0.00286909	198	313
TempO-seq_FROZ_cpm_log2_ensembl_oneway_0.05_NOMTC_foldfilter2.0	ENSMUSG00000026639	16780	lamb3	3	20	12.6637	7.29682e-05	0.000819728	3.17152	3.17152	-1.12276	2.11625	3.17152	0.665256	0.00981315	2.68079e-05	198	313
TempO-seq_FROZ_cpm_log2_ensembl_oneway_0.05_NOMTC_foldfilter2.0	ENSMUSG00000026822	16819	lcn2	3	20	5.56079	0.00609388	0.0253163	-3.66624	3.66624	-2.21477	3.23542	-3.66624	0.275797	0.192914	0.0970186
TempO-seq_FROZ_cpm_log2_ensembl_oneway_0.05_NOMTC_foldfilter2.0	ENSMUSG00000031958	52815	ldhd	3	20	12.2152	9.17717e-05	0.00098358	-2.60184	2.60184	-1.34221	-2.13754	-2.60184	0.184499	0.000353305	9.02727e-05	198	313
TempO-seq_FROZ_cpm_log2_ensembl_oneway_0.05_NOMTC_foldfilter2.0	ENSMUSG00000057722	16847	lepr	3	20	33.8478	4.96595e-08	3.07643e-06	5.08654	5.08654	1.18713	1.5591	5.08654	0.284668	0.0174251	8.13431e-05	313	427
TempO-seq_FROZ_cpm_log2_ensembl_oneway_0.05_NOMTC_foldfilter2.0	ENSMUSG00000054263	16880	lifr	3	20	39.1291	1.47306e-08	1.24878e-06	-3.88406	3.88406	-1.26823	-3.02604	-3.88406	0.112682	0.000152397	1.28547e-06	198	313
TempO-seq_FROZ_cpm_log2_ensembl_oneway_0.05_NOMTC_foldfilter2.0	ENSMUSG00000023022	65970	lima1	3	20	41.3028	9.29654e-09	8.38548e-07	2.10036	2.10036	1.32046	1.81853	2.10036	0.000952237	6.42563e-06	7.73397e-06	313	427
TempO-seq_FROZ_cpm_log2_ensembl_oneway_0.05_NOMTC_foldfilter2.0	ENSMUSG00000003123	16890	lipe	3	20	9.13753	0.000518066	0.00389198	2.9394	2.9394	1.64648	2.47324	2.9394	0.073862	0.0014827	0.000773353	198	313
TempO-seq_FROZ_cpm_log2_ensembl_oneway_0.05_NOMTC_foldfilter2.0	ENSMUSG00000053846	16891	lipg	3	20	24.1118	7.53674e-07	2.52157e-05	2.71301	2.71301	-1.54253	2.01233	2.71301	0.0449165	0.00282027	0.000429483	198	313
TempO-seq_FROZ_cpm_log2_ensembl_oneway_0.05_NOMTC_foldfilter2.0	ENSMUSG00000047866	66887	lonp2	3	20	18.1085	6.39988e-06	0.000122428	2.02206	2.02206	1.31091	1.93704	2.02206	0.037072	0.000614477	0.000224788	313	427
TempO-seq_FROZ_cpm_log2_ensembl_oneway_0.05_NOMTC_foldfilter2.0	ENSMUSG00000016239	74365	lonrf3	3	20	13.8328	4.10871e-05	0.000531259	-2.15168	2.15168	1.01014	-1.70038	-2.15168	0.928464	0.00127217	0.00329297	313	427
TempO-seq_FROZ_cpm_log2_ensembl_oneway_0.05_NOMTC_foldfilter2.0	ENSMUSG00000034205	94352	loxl2	3	20	3.41658	0.0372228	0.0976925	2.14825	2.14825	-1.32194	2.14825	1.30289	0.51992	0.00242349	0.300805	198	313
TempO-seq_FROZ_cpm_log2_ensembl_oneway_0.05_NOMTC_foldfilter2.0	ENSMUSG00000004270	14792	lpcat3	3	20	37.0943	2.31233e-08	1.82319e-06	2.57198	2.57198	1.01681	2.12807	2.57198	0.897738	6.97094e-05	4.48112e-06	198	313
TempO-seq_FROZ_cpm_log2_ensembl_oneway_0.05_NOMTC_foldfilter2.0	ENSMUSG00000020593	14245	lpin1	3	20	74.087	5.23285e-11	2.26924e-08	-7.47057	7.47057	-5.83749	-7.47057	-6.26348	1.88713e-06	1.11971e-06	7.48648e-07	0	198
TempO-seq_FROZ_cpm_log2_ensembl_oneway_0.05_NOMTC_foldfilter2.0	ENSMUSG00000024052	64898	lpin2	3	20	102.365	2.62657e-12	3.35226e-09	3.27959	3.27959	-1.56646	1.45885	3.27959	0.00031717	0.0101265	7.67034e-08	313	427
TempO-seq_FROZ_cpm_log2_ensembl_oneway_0.05_NOMTC_foldfilter2.0	ENSMUSG00000036957	233067	lrfn3	3	20	20.2918	2.78625e-06	6.72697e-05	2.80098	2.80098	1.14072	2.18631	2.80098	0.495584	0.000548659	7.24446e-05	198	313
TempO-seq_FROZ_cpm_log2_ensembl_oneway_0.05_NOMTC_foldfilter2.0	ENSMUSG00000037095	76905	lrg1	3	20	12.0541	9.97753e-05	0.00104941	-2.64433	2.64433	-1.21631	1.0365	-2.64433	0.327717	0.879433	0.000505932	313	427
TempO-seq_FROZ_cpm_log2_ensembl_oneway_0.05_NOMTC_foldfilter2.0	ENSMUSG00000032913	269473	lrig2	3	20	6.43002	0.00316561	0.015559	2.25666	2.25666	1.49355	1.9693	2.25666	0.0806755	0.00137732	0.00255183	313	427
TempO-seq_FROZ_cpm_log2_ensembl_oneway_0.05_NOMTC_foldfilter2.0	ENSMUSG00000027961	109245	lrrc39	3	20	6.4678	0.00307956	0.0152023	2.79815	2.79815	-1.9891	1.71744	2.79815	0.201488	0.304545	0.0642173
TempO-seq_FROZ_cpm_log2_ensembl_oneway_0.05_NOMTC_foldfilter2.0	ENSMUSG00000045776	319476	lrtm1	3	20	46.3432	3.44642e-09	4.05785e-07	-27.0075	27.0075	-2.46339	-22.0073	-27.0075	0.000627914	0.000273333	6.32287e-06	0	198
TempO-seq_FROZ_cpm_log2_ensembl_oneway_0.05_NOMTC_foldfilter2.0	ENSMUSG00000032184	70082	lysmd2	3	20	15.1346	2.2475e-05	0.000336976	3.40259	3.40259	1.92401	2.54109	3.40259	0.0281739	0.00575631	0.00144661	198	313
TempO-seq_FROZ_cpm_log2_ensembl_oneway_0.05_NOMTC_foldfilter2.0	ENSMUSG00000037703	241638	lzts3	3	20	6.54554	0.00291042	0.014578	-2.19237	2.19237	-1.14303	-2.19237	-1.41303	0.524535	0.00132143	0.0527985	198	313
TempO-seq_FROZ_cpm_log2_ensembl_oneway_0.05_NOMTC_foldfilter2.0	ENSMUSG00000044313	242125	mab21l3	3	20	7.72499	0.00128015	0.0077936	707.58	707.58	365.384	631.649	707.58	0.0472367	0.0352589	0.0333896	0	198
TempO-seq_FROZ_cpm_log2_ensembl_oneway_0.05_NOMTC_foldfilter2.0	ENSMUSG00000061143	433586	maml3	3	20	13.9673	3.85389e-05	0.000502049	-2.27566	2.27566	-1.70817	-2.27566	-1.35193	0.00162761	0.000293174	0.0187642	198	313
TempO-seq_FROZ_cpm_log2_ensembl_oneway_0.05_NOMTC_foldfilter2.0	ENSMUSG00000063704	332110	mapk15	3	20	4.49328	0.0144548	0.0480334	2.0497	2.0497	1.23463	2.0497	1.67636	0.401236	0.0189342	0.0657692	198	313
TempO-seq_FROZ_cpm_log2_ensembl_oneway_0.05_NOMTC_foldfilter2.0	ENSMUSG00000029166	100732	mapre3	3	20	3.64021	0.0303824	0.0839406	2.06313	2.06313	1.14844	1.50343	2.06313	0.569237	0.147596	0.015015	313	427
TempO-seq_FROZ_cpm_log2_ensembl_oneway_0.05_NOMTC_foldfilter2.0	ENSMUSG00000018411	17762	mapt	3	20	3.44935	0.0361236	0.0954967	-2.12599	2.12599	-1.09141	-2.12599	-1.32768	0.743359	0.0235248	0.258655	198	313
TempO-seq_FROZ_cpm_log2_ensembl_oneway_0.05_NOMTC_foldfilter2.0	ENSMUSG00000031833	546071	mast3	3	20	10.6276	0.000216012	0.0019434	-2.21089	2.21089	-1.44735	-2.21089	-2.20611	0.0646906	0.000954334	0.00108043	198	313
TempO-seq_FROZ_cpm_log2_ensembl_oneway_0.05_NOMTC_foldfilter2.0	ENSMUSG00000037798	11720	mat1a	3	20	47.6521	2.70463e-09	3.5459e-07	2.03295	2.03295	-1.14728	1.2891	2.03295	0.118818	0.00711629	6.02808e-06	313	427
TempO-seq_FROZ_cpm_log2_ensembl_oneway_0.05_NOMTC_foldfilter2.0	ENSMUSG00000032418	17436	me1	3	20	51.3888	1.39613e-09	2.28136e-07	4.24567	4.24567	1.08767	3.27821	4.24567	0.483906	0.00023066	7.4112e-08	198	313
TempO-seq_FROZ_cpm_log2_ensembl_oneway_0.05_NOMTC_foldfilter2.0	ENSMUSG00000030621	109264	me3	3	20	4.91151	0.0102199	0.0369798	-6.67411	6.67411	-2.28322	-2.01205	-6.67411	0.209727	0.256427	0.0126072	313	427
TempO-seq_FROZ_cpm_log2_ensembl_oneway_0.05_NOMTC_foldfilter2.0	ENSMUSG00000024313	17288	mep1b	3	20	6.49435	0.00302062	0.0149835	-2.25923	2.25923	1.35273	-1.91409	-2.25923	0.186172	0.0474419	0.0252615	313	427
TempO-seq_FROZ_cpm_log2_ensembl_oneway_0.05_NOMTC_foldfilter2.0	ENSMUSG00000070056	52065	mfhas1	3	20	10.7995	0.000196184	0.00179982	-2.05241	2.05241	-1.35801	-2.05241	-1.53814	0.00817327	0.0044439	2.8662e-05	198	313
TempO-seq_FROZ_cpm_log2_ensembl_oneway_0.05_NOMTC_foldfilter2.0	ENSMUSG00000028655	76574	mfsd2a	3	20	8.19627	0.000938212	0.00617173	3.07187	3.07187	-1.90639	-1.19516	3.07187	0.176555	0.651956	0.00944347	313	427
TempO-seq_FROZ_cpm_log2_ensembl_oneway_0.05_NOMTC_foldfilter2.0	ENSMUSG00000033174	23945	mgll	3	20	47.1455	2.96857e-09	3.71896e-07	3.1303	3.1303	1.16384	2.63754	3.1303	0.0312195	0.000368153	1.95424e-06	198	313
TempO-seq_FROZ_cpm_log2_ensembl_oneway_0.05_NOMTC_foldfilter2.0	ENSMUSG00000008035	68041	mid1ip1	3	20	32.4647	7.00643e-08	3.98977e-06	2.23831	2.23831	-1.1653	1.74183	2.23831	0.2266	0.000584782	4.51334e-05	313	427
TempO-seq_FROZ_cpm_log2_ensembl_oneway_0.05_NOMTC_foldfilter2.0	ENSMUSG00000026858	108958	miga2	3	20	22.0252	1.50716e-06	4.20625e-05	2.10202	2.10202	1.28498	1.59997	2.10202	0.067351	0.000192493	5.72492e-06	313	427
TempO-seq_FROZ_cpm_log2_ensembl_oneway_0.05_NOMTC_foldfilter2.0	ENSMUSG00000047534	217653	mis18bp1	3	20	3.28137	0.0421582	0.106636	2.09325	2.09325	1.25205	2.09325	1.11861	0.391368	0.00105577	0.665361	198	313
TempO-seq_FROZ_cpm_log2_ensembl_oneway_0.05_NOMTC_foldfilter2.0	ENSMUSG00000068011	70291	mkrn2os	3	20	16.6614	1.15646e-05	0.000198163	2.32034	2.32034	1.49537	1.97833	2.32034	0.0222556	0.00122721	0.000297755	313	427
TempO-seq_FROZ_cpm_log2_ensembl_oneway_0.05_NOMTC_foldfilter2.0	ENSMUSG00000074064	56690	mlycd	3	20	27.2743	2.86634e-07	1.18816e-05	2.00983	2.00983	1.13944	1.33011	2.00983	0.211815	0.00501502	7.30898e-06	313	427
TempO-seq_FROZ_cpm_log2_ensembl_oneway_0.05_NOMTC_foldfilter2.0	ENSMUSG00000026766	109129	mmadhc	3	20	53.165	1.03466e-09	1.79473e-07	2.65681	2.65681	1.16069	1.9304	2.65681	0.121047	2.65548e-05	1.11785e-06	313	427
TempO-seq_FROZ_cpm_log2_ensembl_oneway_0.05_NOMTC_foldfilter2.0	ENSMUSG00000003948	67468	mmd	3	20	33.2268	5.78749e-08	3.39864e-06	2.10511	2.10511	-1.00121	1.91234	2.10511	0.986383	0.00128891	2.13293e-05	313	427
TempO-seq_FROZ_cpm_log2_ensembl_oneway_0.05_NOMTC_foldfilter2.0	ENSMUSG00000050578	17386	mmp13	3	20	3.26397	0.0428433	0.10797	2.96568	2.96568	2.59685	2.96568	2.21661	0.0553728	0.0202441	0.0915078	198	313
TempO-seq_FROZ_cpm_log2_ensembl_oneway_0.05_NOMTC_foldfilter2.0	ENSMUSG00000031740	17390	mmp2	3	20	12.3387	8.61101e-05	0.000938966	-2.27113	2.27113	-1.41321	-2.27113	-1.48072	0.00718036	0.00147805	0.00296972	198	313
TempO-seq_FROZ_cpm_log2_ensembl_oneway_0.05_NOMTC_foldfilter2.0	ENSMUSG00000024436	66973	mrps18b	3	20	41.2384	9.4213e-09	8.43057e-07	2.13043	2.13043	1.58386	2.00868	2.13043	4.97437e-05	1.09754e-06	3.38661e-05	198	313
TempO-seq_FROZ_cpm_log2_ensembl_oneway_0.05_NOMTC_foldfilter2.0	ENSMUSG00000079419	73656	ms4a6c	3	20	10.5034	0.000231688	0.00206053	-2.13877	2.13877	-1.27228	-1.32555	-2.13877	0.030785	0.137819	4.53842e-05	313	427
TempO-seq_FROZ_cpm_log2_ensembl_oneway_0.05_NOMTC_foldfilter2.0	ENSMUSG00000032591	15235	mst1	3	20	75.711	4.29154e-11	2.01613e-08	-2.11208	2.11208	-1.30931	-1.83289	-2.11208	0.000446397	3.16422e-06	1.11455e-07	313	427
TempO-seq_FROZ_cpm_log2_ensembl_oneway_0.05_NOMTC_foldfilter2.0	ENSMUSG00000031765	17748	mt1	3	20	5.89756	0.00470529	0.0208538	-2.8532	2.8532	-2.11842	-1.18466	-2.8532	0.00973099	0.508832	0.0116549	0	198
TempO-seq_FROZ_cpm_log2_ensembl_oneway_0.05_NOMTC_foldfilter2.0	ENSMUSG00000062937	66902	mtap	3	20	25.5172	4.84839e-07	1.79821e-05	2.05019	2.05019	1.25116	1.63738	2.05019	0.013255	0.00195798	1.88966e-07	313	427
TempO-seq_FROZ_cpm_log2_ensembl_oneway_0.05_NOMTC_foldfilter2.0	ENSMUSG00000039431	54384	mtmr7	3	20	11.3279	0.000146761	0.00142526	4.40633	4.40633	1.13148	4.1744	4.40633	0.681758	0.00214171	0.00146393	198	313
TempO-seq_FROZ_cpm_log2_ensembl_oneway_0.05_NOMTC_foldfilter2.0	ENSMUSG00000054764	17773	mtnr1a	3	20	4.35337	0.0162731	0.0526331	2.03571	2.03571	1.32094	2.03571	1.58984	0.237618	0.0107886	0.0544549	198	313
TempO-seq_FROZ_cpm_log2_ensembl_oneway_0.05_NOMTC_foldfilter2.0	ENSMUSG00000078683	17840	mup1	3	20	5.03617	0.00923595	0.0344021	2.15115	2.15115	1.25471	1.83384	2.15115	0.393667	0.0347718	0.00937716	313	427
TempO-seq_FROZ_cpm_log2_ensembl_oneway_0.05_NOMTC_foldfilter2.0	ENSMUSG00000094793	100039054	mup12	3	20	3.98099	0.0224476	0.0667407	2.40949	2.40949	1.49035	1.82489	2.40949	0.113216	0.0897582	0.00427464	313	427
TempO-seq_FROZ_cpm_log2_ensembl_oneway_0.05_NOMTC_foldfilter2.0	ENSMUSG00000089873	100039089	mup13	3	20	4.23873	0.0179493	0.0566727	2.10561	2.10561	1.40336	2.10561	2.01688	0.285542	0.0312829	0.042376	198	313
TempO-seq_FROZ_cpm_log2_ensembl_oneway_0.05_NOMTC_foldfilter2.0	ENSMUSG00000096674	100039150	mup15	3	20	4.89764	0.0103363	0.0372694	2.07553	2.07553	1.17952	1.71772	2.07553	0.506813	0.0381144	0.00435017	313	427
TempO-seq_FROZ_cpm_log2_ensembl_oneway_0.05_NOMTC_foldfilter2.0	ENSMUSG00000096688	100039206	mup17	3	20	6.36221	0.00332674	0.0161956	4.1189	4.1189	2.66896	4.1189	3.18531	0.0115272	0.00628012	0.00771831	0	198
TempO-seq_FROZ_cpm_log2_ensembl_oneway_0.05_NOMTC_foldfilter2.0	ENSMUSG00000078672	381530	mup20	3	20	5.01655	0.00938369	0.0348145	3.15719	3.15719	2.205	2.06281	3.15719	0.0534609	0.0673015	0.0130718	313	427
TempO-seq_FROZ_cpm_log2_ensembl_oneway_0.05_NOMTC_foldfilter2.0	ENSMUSG00000066153	381531	mup21	3	20	10.421	0.00024279	0.00213864	-3.55232	3.55232	-1.02643	-2.20295	-3.55232	0.933916	0.00341172	0.000363863	198	313
TempO-seq_FROZ_cpm_log2_ensembl_oneway_0.05_NOMTC_foldfilter2.0	ENSMUSG00000006517	192156	mvd	3	20	3.62692	0.0307481	0.0847227	-2.16482	2.16482	-2.16482	1.24346	-1.2894	0.0284419	0.409767	0.445108	0	198
TempO-seq_FROZ_cpm_log2_ensembl_oneway_0.05_NOMTC_foldfilter2.0	ENSMUSG00000041939	17855	mvk	3	20	23.3849	9.54333e-07	3.03501e-05	-2.21218	2.21218	-1.14403	-1.42615	-2.21218	0.260878	0.00442008	1.44179e-05	313	427
TempO-seq_FROZ_cpm_log2_ensembl_oneway_0.05_NOMTC_foldfilter2.0	ENSMUSG00000000386	17857	mx1	3	20	3.42543	0.0369222	0.0970845	-2.14345	2.14345	-1.08369	-2.14345	-1.9172	0.719036	0.0751463	0.0116518
TempO-seq_FROZ_cpm_log2_ensembl_oneway_0.05_NOMTC_foldfilter2.0	ENSMUSG00000025912	17864	mybl1	3	20	14.3142	3.27315e-05	0.000437778	3.52239	3.52239	1.39297	3.52239	2.40878	0.109198	0.00164898	0.0001541	198	313
TempO-seq_FROZ_cpm_log2_ensembl_oneway_0.05_NOMTC_foldfilter2.0	ENSMUSG00000022346	17869	myc	3	20	4.01078	0.0218699	0.0654935	2.95097	2.95097	1.6655	1.86728	2.95097	0.264709	0.0502937	0.00540497	313	427
TempO-seq_FROZ_cpm_log2_ensembl_oneway_0.05_NOMTC_foldfilter2.0	ENSMUSG00000037169	18109	mycn	3	20	9.28921	0.000472267	0.00362478	-6.56845	6.56845	-1.60657	-4.98952	-6.56845	0.305842	0.00662153	0.00104018	198	313
TempO-seq_FROZ_cpm_log2_ensembl_oneway_0.05_NOMTC_foldfilter2.0	ENSMUSG00000031698	213435	mylk3	3	20	4.08291	0.0205367	0.0626153	-2.04914	2.04914	-1.10546	-2.04914	-1.8504	0.621829	0.0131082	0.0573898	198	313
TempO-seq_FROZ_cpm_log2_ensembl_oneway_0.05_NOMTC_foldfilter2.0	ENSMUSG00000030672	17907	mylpf	3	20	3.60532	0.0313531	0.0859068	-6.83683	6.83683	-6.43833	-6.83683	-6.63337	0.11284	0.104163	0.108465
TempO-seq_FROZ_cpm_log2_ensembl_oneway_0.05_NOMTC_foldfilter2.0	ENSMUSG00000041132	100637	n4bp2l1	3	20	5.94	0.00455643	0.0202978	-2.07032	2.07032	-1.59918	-2.07032	-1.29974	0.0783201	0.0170982	0.272782	198	313
TempO-seq_FROZ_cpm_log2_ensembl_oneway_0.05_NOMTC_foldfilter2.0	ENSMUSG00000001751	27419	naglu	3	20	16.4968	1.2398e-05	0.000209933	-2.50004	2.50004	-1.47031	-2.30484	-2.50004	0.0137	0.000688759	6.40904e-05	198	313
TempO-seq_FROZ_cpm_log2_ensembl_oneway_0.05_NOMTC_foldfilter2.0	ENSMUSG00000079494	69049	nat8f5	3	20	4.78445	0.0113418	0.0398749	-2.65085	2.65085	1.26174	-1.00513	-2.65085	0.374202	0.991341	0.0049494	313	427
TempO-seq_FROZ_cpm_log2_ensembl_oneway_0.05_NOMTC_foldfilter2.0	ENSMUSG00000089694	100043497	nat8f7	3	20	30.9226	1.04344e-07	5.39667e-06	-10.2175	10.2175	-1.1689	-6.3209	-10.2175	0.622057	0.000115946	1.5392e-05	198	313
TempO-seq_FROZ_cpm_log2_ensembl_oneway_0.05_NOMTC_foldfilter2.0	ENSMUSG00000027698	320024	nceh1	3	20	71.2511	7.47059e-11	2.90451e-08	5.42346	5.42346	1.33409	3.06004	5.42346	0.00905044	0.000290995	9.94707e-09	198	313
TempO-seq_FROZ_cpm_log2_ensembl_oneway_0.05_NOMTC_foldfilter2.0	ENSMUSG00000049690	210356	nckap5	3	20	4.44233	0.0150898	0.0497092	3.73621	3.73621	1.22179	3.73621	1.61634	0.661275	0.000803222	0.139186	198	313
TempO-seq_FROZ_cpm_log2_ensembl_oneway_0.05_NOMTC_foldfilter2.0	ENSMUSG00000026950	17996	neb	3	20	4.88432	0.0104493	0.0374853	-2.95089	2.95089	-1.56357	-2.33932	-2.95089	0.28998	0.0737513	0.0311754	313	427
TempO-seq_FROZ_cpm_log2_ensembl_oneway_0.05_NOMTC_foldfilter2.0	ENSMUSG00000026622	18005	nek2	3	20	7.1531	0.001891	0.0104056	3.4539	3.4539	2.03398	3.4539	3.20228	0.0581109	0.00444821	0.00581592	198	313
TempO-seq_FROZ_cpm_log2_ensembl_oneway_0.05_NOMTC_foldfilter2.0	ENSMUSG00000058794	18022	nfe2	3	20	10.9185	0.000183633	0.00170549	2.62546	2.62546	1.04615	2.62546	2.33809	0.818346	0.000410836	0.008656	198	313
TempO-seq_FROZ_cpm_log2_ensembl_oneway_0.05_NOMTC_foldfilter2.0	ENSMUSG00000015839	18024	nfe2l2	3	20	34.7089	4.03149e-08	2.65819e-06	3.05495	3.05495	1.169	2.03347	3.05495	0.133288	0.00148514	3.27289e-07	198	313
TempO-seq_FROZ_cpm_log2_ensembl_oneway_0.05_NOMTC_foldfilter2.0	ENSMUSG00000056749	18030	nfil3	3	20	19.1756	4.22589e-06	9.18052e-05	-2.79736	2.79736	-1.0525	-1.98227	-2.79736	0.596911	0.0012928	0.00104758	313	427
TempO-seq_FROZ_cpm_log2_ensembl_oneway_0.05_NOMTC_foldfilter2.0	ENSMUSG00000021032	64242	ngb	3	20	5.12379	0.00860654	0.032695	2.51682	2.51682	1.69718	2.39556	2.51682	0.103671	0.00827773	0.00881638	198	313
TempO-seq_FROZ_cpm_log2_ensembl_oneway_0.05_NOMTC_foldfilter2.0	ENSMUSG00000095930	245269	nim1k	3	20	10.5426	0.000226615	0.00202303	2.19966	2.19966	1.50622	1.83935	2.19966	0.0371686	0.00142869	0.000134276	313	427
TempO-seq_FROZ_cpm_log2_ensembl_oneway_0.05_NOMTC_foldfilter2.0	ENSMUSG00000067219	70701	nipal1	3	20	5.23697	0.00786195	0.0305141	3.10206	3.10206	-1.0791	2.62185	3.10206	0.853722	0.0251324	0.00659541	198	313
TempO-seq_FROZ_cpm_log2_ensembl_oneway_0.05_NOMTC_foldfilter2.0	ENSMUSG00000025723	68039	nmb	3	20	5.87461	0.00478798	0.0210877	2.23763	2.23763	1.48871	1.31887	2.23763	0.106969	0.189289	0.00132572	313	427
TempO-seq_FROZ_cpm_log2_ensembl_oneway_0.05_NOMTC_foldfilter2.0	ENSMUSG00000037847	225994	nmrk1	3	20	19.7565	3.39505e-06	7.77144e-05	2.36523	2.36523	-1.16956	1.66452	2.36523	0.317151	0.000659073	0.000474719	313	427
TempO-seq_FROZ_cpm_log2_ensembl_oneway_0.05_NOMTC_foldfilter2.0	ENSMUSG00000023087	12457	noct	3	20	8.22122	0.000923137	0.00610104	-3.74124	3.74124	-3.74124	-1.27118	1.17049	0.00765273	0.51628	0.6852	0	198
TempO-seq_FROZ_cpm_log2_ensembl_oneway_0.05_NOMTC_foldfilter2.0	ENSMUSG00000028948	74035	nol9	3	20	8.71947	0.000671582	0.00475037	2.01077	2.01077	1.23807	2.01077	1.44317	0.157233	0.000235103	0.0389068	198	313
TempO-seq_FROZ_cpm_log2_ensembl_oneway_0.05_NOMTC_foldfilter2.0	ENSMUSG00000038473	70729	nos1ap	3	20	4.35943	0.0161894	0.0523924	2.06521	2.06521	1.66726	2.06521	-1.02707	0.026919	0.010513	0.923443	198	313
TempO-seq_FROZ_cpm_log2_ensembl_oneway_0.05_NOMTC_foldfilter2.0	ENSMUSG00000003849	18104	nqo1	3	20	31.4426	9.10705e-08	4.86644e-06	3.12143	3.12143	1.1229	2.77059	3.12143	0.51899	0.000632132	0.000368751	198	313
TempO-seq_FROZ_cpm_log2_ensembl_oneway_0.05_NOMTC_foldfilter2.0	ENSMUSG00000037583	23957	nr0b2	3	20	3.71329	0.0284536	0.079745	-2.36487	2.36487	-1.23036	-2.36487	-1.19228	0.558909	0.0020898	0.299646	198	313
TempO-seq_FROZ_cpm_log2_ensembl_oneway_0.05_NOMTC_foldfilter2.0	ENSMUSG00000020889	217166	nr1d1	3	20	107.642	1.63936e-12	3.08062e-09	13.3482	13.3482	3.06465	8.58968	13.3482	0.000388016	5.98061e-06	1.50877e-06	0	198
TempO-seq_FROZ_cpm_log2_ensembl_oneway_0.05_NOMTC_foldfilter2.0	ENSMUSG00000021775	353187	nr1d2	3	20	50.1484	1.7305e-09	2.67279e-07	4.76717	4.76717	1.90649	3.40268	4.76717	0.00092144	2.90948e-06	3.23296e-07	198	313
TempO-seq_FROZ_cpm_log2_ensembl_oneway_0.05_NOMTC_foldfilter2.0	ENSMUSG00000075590	223649	nrbp2	3	20	6.72079	0.00256532	0.0132133	-2.22172	2.22172	-1.19651	-2.22172	-1.59883	0.326503	0.00065588	0.0581438	198	313
TempO-seq_FROZ_cpm_log2_ensembl_oneway_0.05_NOMTC_foldfilter2.0	ENSMUSG00000118541			3	20	13.7826	4.20839e-05	0.000541662	3.59596	3.59596	1.81383	3.59596	2.60932	0.0501268	0.00117253	0.00574789	198	313
TempO-seq_FROZ_cpm_log2_ensembl_oneway_0.05_NOMTC_foldfilter2.0	ENSMUSG00000071547	70021	nt5dc2	3	20	26.3397	3.77792e-07	1.48937e-05	2.31336	2.31336	1.28035	2.03916	2.31336	0.0368524	8.15659e-05	2.24409e-05	198	313
TempO-seq_FROZ_cpm_log2_ensembl_oneway_0.05_NOMTC_foldfilter2.0	ENSMUSG00000030659	53322	nucb2	3	20	6.70283	0.00259853	0.0133356	-2.96838	2.96838	-1.97404	-2.09044	-2.96838	0.0124501	0.0505574	0.000968132	313	427
TempO-seq_FROZ_cpm_log2_ensembl_oneway_0.05_NOMTC_foldfilter2.0	ENSMUSG00000045211	213484	nudt18	3	20	4.06255	0.0209038	0.0634601	2.59977	2.59977	1.94147	2.59977	2.17922	0.0391411	0.00504707	0.0496245	198	313
TempO-seq_FROZ_cpm_log2_ensembl_oneway_0.05_NOMTC_foldfilter2.0	ENSMUSG00000061356	100503545	nuggc	3	20	4.36244	0.0161478	0.0523331	-2.39382	2.39382	1.20403	-1.07032	-2.39382	0.397383	0.846895	0.0280599	313	427
TempO-seq_FROZ_cpm_log2_ensembl_oneway_0.05_NOMTC_foldfilter2.0	ENSMUSG00000029605	23961	oas1b	3	20	7.27967	0.00173237	0.00973976	-2.20005	2.20005	-1.46002	-2.20005	-2.19983	0.0976122	0.0107639	0.00449	198	313
TempO-seq_FROZ_cpm_log2_ensembl_oneway_0.05_NOMTC_foldfilter2.0	ENSMUSG00000066861	23960	oas1g	3	20	3.56522	0.0325105	0.088396	-2.18115	2.18115	-1.27714	-1.39831	-2.18115	0.167816	0.224895	0.00866957	313	427
TempO-seq_FROZ_cpm_log2_ensembl_oneway_0.05_NOMTC_foldfilter2.0	ENSMUSG00000032172	244723	olfm2	3	20	5.13778	0.00851048	0.0324174	119.437	119.437	85.7125	119.437	81.4885	0.0747519	0.0605827	0.0771903
TempO-seq_FROZ_cpm_log2_ensembl_oneway_0.05_NOMTC_foldfilter2.0	ENSMUSG00000051041	244198	olfml1	3	20	14.2272	3.40914e-05	0.000452142	-2.27088	2.27088	-1.13079	-1.68803	-2.27088	0.275454	0.0182714	1.21236e-05	313	427
TempO-seq_FROZ_cpm_log2_ensembl_oneway_0.05_NOMTC_foldfilter2.0	ENSMUSG00000048368	27047	omd	3	20	27.3239	2.82523e-07	1.18495e-05	-4.13884	4.13884	-1.51535	-4.13884	-3.67091	0.00252873	0.000623135	8.4639e-06	198	313
TempO-seq_FROZ_cpm_log2_ensembl_oneway_0.05_NOMTC_foldfilter2.0	ENSMUSG00000022562	75475	oplah	3	20	25.9551	4.2421e-07	1.64363e-05	2.15319	2.15319	1.07842	1.84134	2.15319	0.328495	0.00124081	1.60059e-05	313	427
TempO-seq_FROZ_cpm_log2_ensembl_oneway_0.05_NOMTC_foldfilter2.0	ENSMUSG00000039196	18405	orm1	3	20	18.1192	6.3727e-06	0.000122198	-2.74113	2.74113	-1.08017	1.01041	-2.74113	0.530038	0.958898	3.13989e-05	313	427
TempO-seq_FROZ_cpm_log2_ensembl_oneway_0.05_NOMTC_foldfilter2.0	ENSMUSG00000061540	18406	orm2	3	20	5.87011	0.00480439	0.0211105	6.22112	6.22112	1.14251	6.22112	-1.39091	0.795841	0.0251298	0.530147	198	313
TempO-seq_FROZ_cpm_log2_ensembl_oneway_0.05_NOMTC_foldfilter2.0	ENSMUSG00000040462	216440	os9	3	20	5.1648	0.00832821	0.0319281	-2.0159	2.0159	-1.24853	-1.86588	-2.0159	0.0997075	0.0248296	0.00831183	313	427
TempO-seq_FROZ_cpm_log2_ensembl_oneway_0.05_NOMTC_foldfilter2.0	ENSMUSG00000038495	229603	otud7b	3	20	25.4224	4.9918e-07	1.8393e-05	2.11411	2.11411	1.49348	1.74371	2.11411	0.00453019	0.00080676	0.00016789	313	427
TempO-seq_FROZ_cpm_log2_ensembl_oneway_0.05_NOMTC_foldfilter2.0	ENSMUSG00000036737	108737	oxsr1	3	20	15.2372	2.14629e-05	0.000323521	5.14044	5.14044	1.92382	3.08327	5.14044	0.0625386	0.00509332	0.00109775	198	313
TempO-seq_FROZ_cpm_log2_ensembl_oneway_0.05_NOMTC_foldfilter2.0	ENSMUSG00000027765	18441	p2ry1	3	20	16.7833	1.09873e-05	0.000189422	2.16961	2.16961	-1.10647	1.35343	2.16961	0.489699	0.0393013	0.000769091	313	427
TempO-seq_FROZ_cpm_log2_ensembl_oneway_0.05_NOMTC_foldfilter2.0	ENSMUSG00000038168	210530	p3h2	3	20	5.29515	0.00750685	0.0294399	-2.55953	2.55953	-1.26339	-2.55953	-2.29561	0.252183	0.00268576	0.0437507	198	313
TempO-seq_FROZ_cpm_log2_ensembl_oneway_0.05_NOMTC_foldfilter2.0	ENSMUSG00000033377	114301	palmd	3	20	46.6297	3.26669e-09	3.96518e-07	2.67525	2.67525	1.33193	1.86891	2.67525	0.00897242	0.000148827	1.58695e-06	313	427
TempO-seq_FROZ_cpm_log2_ensembl_oneway_0.05_NOMTC_foldfilter2.0	ENSMUSG00000033610	75735	pank1	3	20	48.926	2.14811e-09	3.06581e-07	2.91474	2.91474	1.11387	2.37172	2.91474	0.163541	0.00029647	4.31209e-07	198	313
TempO-seq_FROZ_cpm_log2_ensembl_oneway_0.05_NOMTC_foldfilter2.0	ENSMUSG00000037348	71904	paqr7	3	20	27.23	2.9036e-07	1.1992e-05	3.6808	3.6808	-1.01894	2.08527	3.6808	0.905896	0.00616727	6.41546e-07	198	313
TempO-seq_FROZ_cpm_log2_ensembl_oneway_0.05_NOMTC_foldfilter2.0	ENSMUSG00000064225	75552	paqr9	3	20	18.8507	4.78662e-06	0.000100689	2.146	2.146	1.19416	1.96408	2.146	0.239117	0.00167843	0.000720135	313	427
TempO-seq_FROZ_cpm_log2_ensembl_oneway_0.05_NOMTC_foldfilter2.0	ENSMUSG00000035365	75317	parpbp	3	20	4.83195	0.0109073	0.0387217	3.00274	3.00274	1.24998	3.00274	2.1716	0.570727	0.000120901	0.0208934	198	313
TempO-seq_FROZ_cpm_log2_ensembl_oneway_0.05_NOMTC_foldfilter2.0	ENSMUSG00000035873	114774	pawr	3	20	36.0402	2.94499e-08	2.08835e-06	2.24009	2.24009	1.2681	1.7918	2.24009	0.0152804	0.000239811	2.38566e-07	313	427
TempO-seq_FROZ_cpm_log2_ensembl_oneway_0.05_NOMTC_foldfilter2.0	ENSMUSG00000047617	227622	paxx	3	20	12.1658	9.4146e-05	0.0010023	-2.33542	2.33542	1.12871	-2.33542	-2.18071	0.505245	0.00350471	0.0040942	198	313
TempO-seq_FROZ_cpm_log2_ensembl_oneway_0.05_NOMTC_foldfilter2.0	ENSMUSG00000031860	80720	pbx4	3	20	4.89384	0.0103683	0.0373331	2.90489	2.90489	1.5863	2.05633	2.90489	0.116986	0.0365542	0.00394192	198	313
TempO-seq_FROZ_cpm_log2_ensembl_oneway_0.05_NOMTC_foldfilter2.0	ENSMUSG00000032527	66904	pccb	3	20	18.4227	5.65364e-06	0.00011203	-2.06738	2.06738	-1.1756	-2.06738	-1.65396	0.194081	0.000101636	0.00023016	198	313
TempO-seq_FROZ_cpm_log2_ensembl_oneway_0.05_NOMTC_foldfilter2.0	ENSMUSG00000027513	18534	pck1	3	20	7.10733	0.00195224	0.0106557	-2.09079	2.09079	-1.62265	-2.09079	-1.65096	0.0416583	0.00143097	0.0111159	198	313
TempO-seq_FROZ_cpm_log2_ensembl_oneway_0.05_NOMTC_foldfilter2.0	ENSMUSG00000020131	18551	pcsk4	3	20	5.01574	0.00938985	0.0348259	2.24129	2.24129	-1.77351	-1.34971	2.24129	0.265404	0.310372	0.0188704	313	427
TempO-seq_FROZ_cpm_log2_ensembl_oneway_0.05_NOMTC_foldfilter2.0	ENSMUSG00000020553	18559	pctp	3	20	48.4248	2.35042e-09	3.31263e-07	9.53924	9.53924	1.53102	7.23228	9.53924	0.0654602	5.8423e-05	3.03681e-06	198	313
TempO-seq_FROZ_cpm_log2_ensembl_oneway_0.05_NOMTC_foldfilter2.0	ENSMUSG00000021699	238871	pde4d	3	20	19.8274	3.30656e-06	7.65534e-05	4.29586	4.29586	-1.28702	2.92688	4.29586	0.477704	0.018039	0.00512176	198	313
TempO-seq_FROZ_cpm_log2_ensembl_oneway_0.05_NOMTC_foldfilter2.0	ENSMUSG00000024992	110855	pde6c	3	20	7.17833	0.00185815	0.0102598	-3.89714	3.89714	1.07538	-3.89714	-2.20278	0.764383	0.0229888	0.0025111	198	313
TempO-seq_FROZ_cpm_log2_ensembl_oneway_0.05_NOMTC_foldfilter2.0	ENSMUSG00000031595	68797	pdgfrl	3	20	3.53734	0.0333423	0.0900872	-3.27012	3.27012	-1.68816	-3.27012	-1.67452	0.244459	0.0135365	0.146705	198	313
TempO-seq_FROZ_cpm_log2_ensembl_oneway_0.05_NOMTC_foldfilter2.0	ENSMUSG00000020571	71853	pdia6	3	20	19.735	3.42231e-06	7.79526e-05	-2.07393	2.07393	-1.37675	-1.75056	-2.07393	0.00195875	0.000924924	1.92095e-05	313	427
TempO-seq_FROZ_cpm_log2_ensembl_oneway_0.05_NOMTC_foldfilter2.0	ENSMUSG00000019577	27273	pdk4	3	20	18.7017	5.07055e-06	0.000104326	9.77593	9.77593	-1.90036	1.90468	9.77593	0.144159	0.170418	4.95636e-05	313	427
TempO-seq_FROZ_cpm_log2_ensembl_oneway_0.05_NOMTC_foldfilter2.0	ENSMUSG00000048371	382051	pdp2	3	20	55.3741	7.21452e-10	1.52939e-07	2.09362	2.09362	-1.1518	1.51326	2.09362	0.101546	0.000561018	1.93938e-06	313	427
TempO-seq_FROZ_cpm_log2_ensembl_oneway_0.05_NOMTC_foldfilter2.0	ENSMUSG00000026784	56075	pdss1	3	20	4.54047	0.0138925	0.0466785	2.06111	2.06111	1.29178	2.06111	1.51231	0.333325	0.000112888	0.0271584	198	313
TempO-seq_FROZ_cpm_log2_ensembl_oneway_0.05_NOMTC_foldfilter2.0	ENSMUSG00000028957	18628	per3	3	20	17.202	9.23342e-06	0.000164206	5.3677	5.3677	-1.12981	3.38205	5.3677	0.638522	0.000319166	0.00152199	198	313
TempO-seq_FROZ_cpm_log2_ensembl_oneway_0.05_NOMTC_foldfilter2.0	ENSMUSG00000030545	18631	pex11a	3	20	24.7066	6.23835e-07	2.1912e-05	3.95986	3.95986	1.03037	2.58172	3.95986	0.852831	0.0024099	9.44958e-06	198	313
TempO-seq_FROZ_cpm_log2_ensembl_oneway_0.05_NOMTC_foldfilter2.0	ENSMUSG00000025271	18639	pfkfb1	3	20	4.56209	0.013643	0.0459863	-2.01389	2.01389	-2.01389	-1.65647	-1.47255	0.00667053	0.00863005	0.0813243	0	198
TempO-seq_FROZ_cpm_log2_ensembl_oneway_0.05_NOMTC_foldfilter2.0	ENSMUSG00000026773	170768	pfkfb3	3	20	3.30705	0.0411689	0.104876	-2.0025	2.0025	-1.66683	-1.39175	-2.0025	0.0577815	0.0832473	0.0248411	313	427
TempO-seq_FROZ_cpm_log2_ensembl_oneway_0.05_NOMTC_foldfilter2.0	ENSMUSG00000028961	110208	pgd	3	20	7.46861	0.00152205	0.00885052	2.21279	2.21279	1.23237	2.21279	1.64981	0.331463	0.00134459	0.0139342	198	313
TempO-seq_FROZ_cpm_log2_ensembl_oneway_0.05_NOMTC_foldfilter2.0	ENSMUSG00000050860	237928	phospho1	3	20	18.8382	4.80965e-06	0.000100985	4.66204	4.66204	1.04982	3.10191	4.66204	0.726194	0.0140323	1.29662e-06	198	313
TempO-seq_FROZ_cpm_log2_ensembl_oneway_0.05_NOMTC_foldfilter2.0	ENSMUSG00000026417	18703	pigr	3	20	21.4755	1.82406e-06	4.94381e-05	-2.86337	2.86337	-1.44916	-1.97574	-2.86337	0.00249907	0.000307831	0.000276676	313	427
TempO-seq_FROZ_cpm_log2_ensembl_oneway_0.05_NOMTC_foldfilter2.0	ENSMUSG00000020808	109212	pimreg	3	20	5.79809	0.00507542	0.0219844	2.54599	2.54599	1.53351	2.12985	2.54599	0.0568913	0.0170377	0.00203513	198	313
TempO-seq_FROZ_cpm_log2_ensembl_oneway_0.05_NOMTC_foldfilter2.0	ENSMUSG00000023795			3	20	12.1648	9.41982e-05	0.0010023	2.24445	2.24445	1.47723	1.90224	2.24445	0.0224888	0.00225306	3.17126e-05	313	427
TempO-seq_FROZ_cpm_log2_ensembl_oneway_0.05_NOMTC_foldfilter2.0	ENSMUSG00000041957	67451	pkp2	3	20	26.4769	3.62607e-07	1.44466e-05	2.18217	2.18217	1.22495	2.18217	1.94747	0.0701748	8.97016e-05	7.43038e-05	198	313
TempO-seq_FROZ_cpm_log2_ensembl_oneway_0.05_NOMTC_foldfilter2.0	ENSMUSG00000028494	11520	plin2	3	20	66.7785	1.34576e-10	4.33526e-08	5.50077	5.50077	1.23564	2.89599	5.50077	0.00788759	0.00165769	2.36676e-09	198	313
TempO-seq_FROZ_cpm_log2_ensembl_oneway_0.05_NOMTC_foldfilter2.0	ENSMUSG00000011305	66968	plin5	3	20	24.0958	7.57558e-07	2.52706e-05	2.09975	2.09975	-1.2842	1.4473	2.09975	0.0733758	0.0433846	0.000388223	313	427
TempO-seq_FROZ_cpm_log2_ensembl_oneway_0.05_NOMTC_foldfilter2.0	ENSMUSG00000028680	12795	plk3	3	20	9.61464	0.000388289	0.00308959	2.39501	2.39501	-1.53923	1.2168	2.39501	0.200489	0.498434	0.0149033	313	427
TempO-seq_FROZ_cpm_log2_ensembl_oneway_0.05_NOMTC_foldfilter2.0	ENSMUSG00000073460	240023	pnldc1	3	20	5.34018	0.00724403	0.0287593	2.87985	2.87985	2.87985	1.65168	2.62926	0.0156983	0.201151	0.0241227	0	198
TempO-seq_FROZ_cpm_log2_ensembl_oneway_0.05_NOMTC_foldfilter2.0	ENSMUSG00000041653	116939	pnpla3	3	20	3.69322	0.0289697	0.0808368	3.30281	3.30281	1.28607	2.84009	3.30281	0.631694	0.0332097	0.00985901	198	313
TempO-seq_FROZ_cpm_log2_ensembl_oneway_0.05_NOMTC_foldfilter2.0	ENSMUSG00000028600	242608	podn	3	20	4.65869	0.012586	0.0431414	-2.00881	2.00881	-1.04805	-1.74857	-2.00881	0.809052	0.0411797	0.0136373	313	427
TempO-seq_FROZ_cpm_log2_ensembl_oneway_0.05_NOMTC_foldfilter2.0	ENSMUSG00000040596	71592	pogk	3	20	7.93851	0.00111073	0.00701205	2.01743	2.01743	1.30043	1.35052	2.01743	0.122538	0.0572278	0.000625269	313	427
TempO-seq_FROZ_cpm_log2_ensembl_oneway_0.05_NOMTC_foldfilter2.0	ENSMUSG00000027395	20017	polr1b	3	20	8.6192	0.000715419	0.00498539	2.00801	2.00801	1.71371	1.33384	2.00801	0.00411315	0.108279	0.00162799	313	427
TempO-seq_FROZ_cpm_log2_ensembl_oneway_0.05_NOMTC_foldfilter2.0	ENSMUSG00000002588	18979	pon1	3	20	17.7073	7.51465e-06	0.000140046	-2.23156	2.23156	-1.34729	-2.23156	-1.7007	0.00203824	0.000157528	0.00467345	198	313
TempO-seq_FROZ_cpm_log2_ensembl_oneway_0.05_NOMTC_foldfilter2.0	ENSMUSG00000030423	66161	pop4	3	20	4.26477	0.0175527	0.0558083	2.18369	2.18369	1.77391	2.18369	1.62173	0.0492245	0.00949429	0.0845712	198	313
TempO-seq_FROZ_cpm_log2_ensembl_oneway_0.05_NOMTC_foldfilter2.0	ENSMUSG00000002250	19015;69050	ppard;ppard	3	20	28.96	1.77435e-07	8.44128e-06	-3.77835	3.77835	-1.35381	-3.36066	-3.77835	0.0318719	1.38265e-06	0.000517463	198	313
TempO-seq_FROZ_cpm_log2_ensembl_oneway_0.05_NOMTC_foldfilter2.0	ENSMUSG00000000440	19016	pparg	3	20	3.67589	0.0294234	0.0819133	2.26273	2.26273	1.31596	1.8757	2.26273	0.442184	0.0128144	0.00118664	313	427
TempO-seq_FROZ_cpm_log2_ensembl_oneway_0.05_NOMTC_foldfilter2.0	ENSMUSG00000016487	67533	ppfibp1	3	20	27.5492	2.64655e-07	1.13893e-05	2.47252	2.47252	1.34756	1.84694	2.47252	0.0196704	0.000306749	6.75242e-07	313	427
TempO-seq_FROZ_cpm_log2_ensembl_oneway_0.05_NOMTC_foldfilter2.0	ENSMUSG00000036528	19024	ppfibp2	3	20	18.6071	5.26048e-06	0.000107449	2.18037	2.18037	1.44146	1.53523	2.18037	0.00515091	0.00614212	1.38954e-05	313	427
TempO-seq_FROZ_cpm_log2_ensembl_oneway_0.05_NOMTC_foldfilter2.0	ENSMUSG00000078451	73075	ppil6	3	20	6.48708	0.00303663	0.0150365	-2.2609	2.2609	-1.91544	-2.2609	-1.66895	0.00462331	0.00353889	0.0116297	198	313
TempO-seq_FROZ_cpm_log2_ensembl_oneway_0.05_NOMTC_foldfilter2.0	ENSMUSG00000046794	244416	ppp1r3b	3	20	10.4581	0.000237725	0.00210553	-2.34106	2.34106	-1.276	-2.34106	-1.76758	0.172317	0.00111556	0.00944515	198	313
TempO-seq_FROZ_cpm_log2_ensembl_oneway_0.05_NOMTC_foldfilter2.0	ENSMUSG00000041769	52432	ppp2r2d	3	20	38.4699	1.701e-08	1.39991e-06	2.99749	2.99749	1.11049	2.25323	2.99749	0.255757	0.000800434	6.32446e-07	198	313
TempO-seq_FROZ_cpm_log2_ensembl_oneway_0.05_NOMTC_foldfilter2.0	ENSMUSG00000045319	227545	proser2	3	20	10.2659	0.0002653	0.0022904	-2.1373	2.1373	-1.05854	-2.1373	-1.68721	0.656801	0.00277798	0.0119462	198	313
TempO-seq_FROZ_cpm_log2_ensembl_oneway_0.05_NOMTC_foldfilter2.0	ENSMUSG00000042320	73422	prox2	3	20	6.84095	0.0023547	0.0123542	2.22775	2.22775	1.22137	1.56096	2.22775	0.308717	0.0273316	0.00108872	313	427
TempO-seq_FROZ_cpm_log2_ensembl_oneway_0.05_NOMTC_foldfilter2.0	ENSMUSG00000015711	229589	prune1	3	20	46.3299	3.45502e-09	4.05785e-07	3.40934	3.40934	1.32054	2.62576	3.40934	0.0139409	0.000135889	2.66388e-07	198	313
TempO-seq_FROZ_cpm_log2_ensembl_oneway_0.05_NOMTC_foldfilter2.0	ENSMUSG00000056529	19204	ptafr	3	20	3.40693	0.0375536	0.098271	2.07412	2.07412	1.43964	2.07412	1.62116	0.134839	0.0100211	0.105707	198	313
TempO-seq_FROZ_cpm_log2_ensembl_oneway_0.05_NOMTC_foldfilter2.0	ENSMUSG00000026820	96979	ptges2	3	20	7.31126	0.00169509	0.00958484	2.00474	2.00474	1.26367	2.00474	1.46711	0.191746	0.000470718	0.0226727	198	313
TempO-seq_FROZ_cpm_log2_ensembl_oneway_0.05_NOMTC_foldfilter2.0	ENSMUSG00000030359	11287	pzp	3	20	63.8777	2.00988e-10	5.96352e-08	-2.13509	2.13509	-1.41706	-1.46375	-2.13509	9.82677e-06	0.000303965	4.4302e-08	313	427
TempO-seq_FROZ_cpm_log2_ensembl_oneway_0.05_NOMTC_foldfilter2.0	ENSMUSG00000024084	70536	qpct	3	20	12.3181	8.7025e-05	0.000946198	2.05889	2.05889	1.31487	1.35125	2.05889	0.00828575	0.0824819	1.00343e-05	313	427
TempO-seq_FROZ_cpm_log2_ensembl_oneway_0.05_NOMTC_foldfilter2.0	ENSMUSG00000031504	19332	rab20	3	20	5.63476	0.00575426	0.0242094	2.63429	2.63429	1.49868	2.63429	2.48243	0.219412	0.0112645	0.00920925	198	313
TempO-seq_FROZ_cpm_log2_ensembl_oneway_0.05_NOMTC_foldfilter2.0	ENSMUSG00000030643	75985	rab30	3	20	72.1848	6.63497e-11	2.67176e-08	12.8958	12.8958	2.19297	5.81053	12.8958	0.00328874	4.33212e-05	3.17613e-06	0	198
TempO-seq_FROZ_cpm_log2_ensembl_oneway_0.05_NOMTC_foldfilter2.0	ENSMUSG00000003411	69908	rab3b	3	20	6.72771	0.00255263	0.01316	-3.61481	3.61481	1.05895	-3.61481	-1.35522	0.861195	0.0092466	0.406392	198	313
TempO-seq_FROZ_cpm_log2_ensembl_oneway_0.05_NOMTC_foldfilter2.0	ENSMUSG00000079316	56382	rab9	3	20	33.9724	4.81712e-08	3.05311e-06	2.17978	2.17978	1.14288	1.62777	2.17978	0.193723	0.00108302	6.39573e-05	313	427
TempO-seq_FROZ_cpm_log2_ensembl_oneway_0.05_NOMTC_foldfilter2.0	ENSMUSG00000059060	19363	rad51b	3	20	5.46591	0.00656201	0.026851	2.10342	2.10342	-1.02749	2.10342	2.02302	0.92417	0.00588405	0.0132328	198	313
TempO-seq_FROZ_cpm_log2_ensembl_oneway_0.05_NOMTC_foldfilter2.0	Raet1b			3	20	14.7724	2.64872e-05	0.000374065	6.6574	6.6574	1.27168	6.6574	3.43514	0.315005	7.61973e-07	0.0224948	198	313
TempO-seq_FROZ_cpm_log2_ensembl_oneway_0.05_NOMTC_foldfilter2.0	Raet1c			3	20	15.3325	2.0568e-05	0.000313809	5.45907	5.45907	1.39067	5.45907	4.43674	0.0676228	4.7189e-06	0.00868292	198	313
TempO-seq_FROZ_cpm_log2_ensembl_oneway_0.05_NOMTC_foldfilter2.0	ENSMUSG00000078452	56554	raet1d	3	20	14.7731	2.6478e-05	0.000374065	6.65741	6.65741	1.27167	6.65741	3.43509	0.315005	7.61873e-07	0.0224929	198	313
TempO-seq_FROZ_cpm_log2_ensembl_oneway_0.05_NOMTC_foldfilter2.0	ENSMUSG00000053219	379043	raet1e	3	20	15.3337	2.05575e-05	0.000313809	5.45893	5.45893	1.39067	5.45893	4.43647	0.0676187	4.71899e-06	0.00868139	198	313
TempO-seq_FROZ_cpm_log2_ensembl_oneway_0.05_NOMTC_foldfilter2.0	ENSMUSG00000040594	66011	ranbp17	3	20	3.49098	0.0347774	0.0928031	2.6707	2.6707	1.42851	2.6707	1.98407	0.34754	0.0162776	0.0604884	198	313
TempO-seq_FROZ_cpm_log2_ensembl_oneway_0.05_NOMTC_foldfilter2.0	ENSMUSG00000017491	218772	rarb	3	20	14.9766	2.4136e-05	0.000352961	2.91394	2.91394	1.0479	2.05963	2.91394	0.827452	0.00619226	0.000206642	198	313
TempO-seq_FROZ_cpm_log2_ensembl_oneway_0.05_NOMTC_foldfilter2.0	ENSMUSG00000031586	19663	rbpms	3	20	19.7773	3.36878e-06	7.76748e-05	2.06436	2.06436	1.32517	1.82741	2.06436	0.00325586	0.000456937	9.67325e-05	313	427
TempO-seq_FROZ_cpm_log2_ensembl_oneway_0.05_NOMTC_foldfilter2.0	ENSMUSG00000022951	54720	rcan1	3	20	61.7531	2.72486e-10	7.68071e-08	4.83764	4.83764	1.48587	2.91124	4.83764	0.0118056	2.1182e-05	1.84453e-08	198	313
TempO-seq_FROZ_cpm_log2_ensembl_oneway_0.05_NOMTC_foldfilter2.0	ENSMUSG00000069456	19683	rdh16	3	20	57.2966	5.32569e-10	1.30537e-07	6.16071	6.16071	1.58741	4.10735	6.16071	0.0307282	4.30241e-05	6.65645e-06	198	313
TempO-seq_FROZ_cpm_log2_ensembl_oneway_0.05_NOMTC_foldfilter2.0	ENSMUSG00000019873	28193	reep3	3	20	13.0583	5.98869e-05	0.000703524	2.02505	2.02505	1.31438	1.40664	2.02505	0.0380055	0.0432633	0.000301094	313	427
TempO-seq_FROZ_cpm_log2_ensembl_oneway_0.05_NOMTC_foldfilter2.0	ENSMUSG00000056666	67442	retsat	3	20	79.1986	2.83945e-11	1.60074e-08	7.44868	7.44868	1.0248	4.92451	7.44868	0.825346	0.000173344	8.30652e-09	198	313
TempO-seq_FROZ_cpm_log2_ensembl_oneway_0.05_NOMTC_foldfilter2.0	ENSMUSG00000020696	67338	rffl	3	20	12.6874	7.20978e-05	0.000812903	2.28198	2.28198	1.70631	1.62865	2.28198	0.00868208	0.00228183	4.90708e-05	313	427
TempO-seq_FROZ_cpm_log2_ensembl_oneway_0.05_NOMTC_foldfilter2.0	ENSMUSG00000026475	19734	rgs16	3	20	5.14082	0.00848975	0.0323603	8.53859	8.53859	1.72604	2.0939	8.53859	0.343949	0.263865	0.00360032	313	427
TempO-seq_FROZ_cpm_log2_ensembl_oneway_0.05_NOMTC_foldfilter2.0	ENSMUSG00000038530	19736	rgs4	3	20	8.21127	0.000929115	0.00612618	-2.07179	2.07179	-1.15001	-2.07179	-1.99559	0.530471	0.00464617	0.00511337	198	313
TempO-seq_FROZ_cpm_log2_ensembl_oneway_0.05_NOMTC_foldfilter2.0	ENSMUSG00000041845	11854	rhod	3	20	10.0566	0.000299387	0.00253233	2.40283	2.40283	1.81327	2.40283	1.86117	0.00472973	0.000285618	0.0117519	198	313
TempO-seq_FROZ_cpm_log2_ensembl_oneway_0.05_NOMTC_foldfilter2.0	ENSMUSG00000037386	116838	rims2	3	20	4.64966	0.0126809	0.043379	2.54711	2.54711	-1.03107	1.45181	2.54711	0.923703	0.282793	0.00303758	313	427
TempO-seq_FROZ_cpm_log2_ensembl_oneway_0.05_NOMTC_foldfilter2.0	ENSMUSG00000021876	58809	rnase4	3	20	5.29813	0.00748913	0.0294089	-2.14443	2.14443	-1.3087	-2.14443	-1.63506	0.251601	0.00649866	0.0450654	198	313
TempO-seq_FROZ_cpm_log2_ensembl_oneway_0.05_NOMTC_foldfilter2.0	ENSMUSG00000019189	74315	rnf145	3	20	24.4533	6.75865e-07	2.33039e-05	3.35177	3.35177	1.30076	2.3411	3.35177	0.138365	0.000756273	5.30428e-05	198	313
TempO-seq_FROZ_cpm_log2_ensembl_oneway_0.05_NOMTC_foldfilter2.0	ENSMUSG00000078179	71300	rnf148	3	20	3.12147	0.0489291	0.119307	-2.43822	2.43822	-1.68287	-2.43822	-2.18683	0.113218	0.0380823	0.00767287	198	313
TempO-seq_FROZ_cpm_log2_ensembl_oneway_0.05_NOMTC_foldfilter2.0	ENSMUSG00000034681	19826	rnps1	3	20	15.7185	1.73415e-05	0.000277341	2.08432	2.08432	1.18496	2.08432	1.81581	0.28279	0.000562886	0.00243975	198	313
TempO-seq_FROZ_cpm_log2_ensembl_oneway_0.05_NOMTC_foldfilter2.0	ENSMUSG00000022466	71919	rpap3	3	20	5.7777	0.00515519	0.0222476	2.45759	2.45759	1.46611	2.45759	1.43199	0.125852	0.00198844	0.185897	198	313
TempO-seq_FROZ_cpm_log2_ensembl_oneway_0.05_NOMTC_foldfilter2.0	ENSMUSG00000049950	227522	rpp38	3	20	8.84829	0.000619528	0.00447194	2.25248	2.25248	1.45267	1.74465	2.25248	0.0501324	0.0152789	0.000809451	313	427
TempO-seq_FROZ_cpm_log2_ensembl_oneway_0.05_NOMTC_foldfilter2.0	ENSMUSG00000020641	58185	rsad2	3	20	11.5798	0.000128158	0.00128193	-2.35336	2.35336	-1.31132	-2.35336	-1.97408	0.0292628	0.00109769	0.00340527	198	313
TempO-seq_FROZ_cpm_log2_ensembl_oneway_0.05_NOMTC_foldfilter2.0	ENSMUSG00000058900	380855	rsl1	3	20	5.87961	0.00476983	0.0210324	-2.61871	2.61871	-2.61871	-1.1569	-2.15383	0.0141745	0.486906	0.00830543	0	198
TempO-seq_FROZ_cpm_log2_ensembl_oneway_0.05_NOMTC_foldfilter2.0	ENSMUSG00000027502	66404	rtf2	3	20	25.5703	4.76994e-07	1.78083e-05	2.18885	2.18885	1.24598	2.00292	2.18885	0.119726	0.000627595	0.000289664	198	313
TempO-seq_FROZ_cpm_log2_ensembl_oneway_0.05_NOMTC_foldfilter2.0	ENSMUSG00000041959	20194	s100a10	3	20	16.2879	1.35515e-05	0.000226026	2.42782	2.42782	1.26865	2.42782	1.74867	0.0780755	0.000113649	0.00139114	198	313
TempO-seq_FROZ_cpm_log2_ensembl_oneway_0.05_NOMTC_foldfilter2.0	ENSMUSG00000074115	20208	saa1	3	20	8.9803	0.000570743	0.00418409	-6.15134	6.15134	1.001	2.48177	-6.15134	0.998489	0.158874	0.010203	313	427
TempO-seq_FROZ_cpm_log2_ensembl_oneway_0.05_NOMTC_foldfilter2.0	ENSMUSG00000057465	20209	saa2	3	20	5.7718	0.0051785	0.0223109	6.35473	6.35473	-1.10738	6.35473	-3.24169	0.899439	0.0635788	0.180998
TempO-seq_FROZ_cpm_log2_ensembl_oneway_0.05_NOMTC_foldfilter2.0	ENSMUSG00000021838	74480	samd4	3	20	7.79913	0.00121832	0.0075022	3.97315	3.97315	1.01663	3.18398	3.97315	0.970449	0.0309312	0.0120605	198	313
TempO-seq_FROZ_cpm_log2_ensembl_oneway_0.05_NOMTC_foldfilter2.0	ENSMUSG00000046056	282619	sbsn	3	20	3.69096	0.0290284	0.0809736	2.31159	2.31159	1.34734	1.19493	2.31159	0.344017	0.527734	0.00436836	313	427
TempO-seq_FROZ_cpm_log2_ensembl_oneway_0.05_NOMTC_foldfilter2.0	ENSMUSG00000022032	71145	scara5	3	20	36.6335	2.56836e-08	1.94718e-06	-16.292	16.292	-1.34756	-1.57214	-16.292	0.303367	0.0973574	1.90468e-05	313	427
TempO-seq_FROZ_cpm_log2_ensembl_oneway_0.05_NOMTC_foldfilter2.0	ENSMUSG00000037071	20249	scd1	3	20	60.8491	3.11047e-10	8.5538e-08	9.86378	9.86378	1.8705	7.86569	9.86378	0.0347292	1.91164e-05	7.61768e-05	198	313
TempO-seq_FROZ_cpm_log2_ensembl_oneway_0.05_NOMTC_foldfilter2.0	ENSMUSG00000017009	20971	sdc4	3	20	42.693	7.00049e-09	6.985e-07	-2.60545	2.60545	-1.18418	-1.76349	-2.60545	0.101226	0.000629211	7.64484e-06	313	427
TempO-seq_FROZ_cpm_log2_ensembl_oneway_0.05_NOMTC_foldfilter2.0	ENSMUSG00000022769	64136	sdf2l1	3	20	15.585	1.83898e-05	0.000289993	-4.28888	4.28888	-1.52583	-2.57987	-4.28888	0.0492207	0.00703197	7.99956e-06	198	313
TempO-seq_FROZ_cpm_log2_ensembl_oneway_0.05_NOMTC_foldfilter2.0	ENSMUSG00000025165	209588	sectm1a	3	20	3.49517	0.034645	0.0924989	72.3058	72.3058	51.2546	72.3058	55.4452	0.128831	0.104972	0.122739
TempO-seq_FROZ_cpm_log2_ensembl_oneway_0.05_NOMTC_foldfilter2.0	ENSMUSG00000068877	20342	selenbp2	3	20	34.6407	4.09787e-08	2.67072e-06	-2.89273	2.89273	1.14234	-1.46745	-2.89273	0.263934	0.00448998	6.95055e-05	313	427
TempO-seq_FROZ_cpm_log2_ensembl_oneway_0.05_NOMTC_foldfilter2.0	ENSMUSG00000023232	230779	serinc2	3	20	47.7115	2.67544e-09	3.5459e-07	6.84885	6.84885	1.02135	6.84885	6.75757	0.913372	0.00012751	2.59602e-07	198	313
TempO-seq_FROZ_cpm_log2_ensembl_oneway_0.05_NOMTC_foldfilter2.0	ENSMUSG00000063232	380780	serpina11	3	20	9.33986	0.000457981	0.00353438	-2.8619	2.8619	-1.49623	-2.8619	-2.62867	0.00342502	0.00039429	0.0148428	198	313
TempO-seq_FROZ_cpm_log2_ensembl_oneway_0.05_NOMTC_foldfilter2.0	ENSMUSG00000072849	20704	serpina1e	3	20	22.1102	1.46384e-06	4.12619e-05	-4.54352	4.54352	1.00223	-1.12315	-4.54352	0.987738	0.407242	0.00151359	313	427
TempO-seq_FROZ_cpm_log2_ensembl_oneway_0.05_NOMTC_foldfilter2.0	ENSMUSG00000092075			3	20	9.95475	0.000317685	0.0026572	-5.7752	5.7752	1.58793	-3.13221	-5.7752	0.171181	0.0312579	0.0071815	198	313
TempO-seq_FROZ_cpm_log2_ensembl_oneway_0.05_NOMTC_foldfilter2.0	ENSMUSG00000031271	331535	serpina7	3	20	67.0084	1.30454e-10	4.3261e-08	18.9372	18.9372	1.99963	8.18354	18.9372	0.00136456	2.88925e-05	6.66772e-07	198	313
TempO-seq_FROZ_cpm_log2_ensembl_oneway_0.05_NOMTC_foldfilter2.0	ENSMUSG00000058260	71907	serpina9	3	20	13.8555	4.06429e-05	0.000526117	-3.44771	3.44771	1.50528	-2.14729	-3.44771	0.0685994	0.0191599	0.00388318	198	313
TempO-seq_FROZ_cpm_log2_ensembl_oneway_0.05_NOMTC_foldfilter2.0	ENSMUSG00000044734	66222	serpinb1a	3	20	3.73114	0.0280028	0.0788535	3.16204	3.16204	1.34303	2.01054	3.16204	0.554317	0.0782293	0.0108234	313	427
TempO-seq_FROZ_cpm_log2_ensembl_oneway_0.05_NOMTC_foldfilter2.0	ENSMUSG00000037411	18787	serpine1	3	20	24.1858	7.36019e-07	2.4772e-05	10.2597	10.2597	-1.00483	3.5937	10.2597	0.986917	0.00383756	1.66977e-05	198	313
TempO-seq_FROZ_cpm_log2_ensembl_oneway_0.05_NOMTC_foldfilter2.0	ENSMUSG00000026249	20720	serpine2	3	20	14.8724	2.53056e-05	0.000364861	-2.63117	2.63117	-1.50686	-2.11735	-2.63117	0.0479968	0.00219554	0.000467756	198	313
TempO-seq_FROZ_cpm_log2_ensembl_oneway_0.05_NOMTC_foldfilter2.0	ENSMUSG00000027834	20713	serpini1	3	20	3.68408	0.029208	0.0813336	-2.47439	2.47439	-1.12828	-2.47439	-1.25993	0.490604	0.0546259	0.196153
TempO-seq_FROZ_cpm_log2_ensembl_oneway_0.05_NOMTC_foldfilter2.0	ENSMUSG00000020354	24052	sgcd	3	20	3.37186	0.0387819	0.100406	-3.44704	3.44704	-1.12402	-2.04212	-3.44704	0.819702	0.220213	0.0515053
TempO-seq_FROZ_cpm_log2_ensembl_oneway_0.05_NOMTC_foldfilter2.0	ENSMUSG00000017868	27219	sgk2	3	20	58.4051	4.48898e-10	1.17147e-07	3.46458	3.46458	1.08009	2.73863	3.46458	0.603652	7.43522e-06	1.9701e-06	198	313
TempO-seq_FROZ_cpm_log2_ensembl_oneway_0.05_NOMTC_foldfilter2.0	ENSMUSG00000036553	231147	sh3tc1	3	20	4.10249	0.0201903	0.0619108	2.23496	2.23496	1.28644	2.02427	2.23496	0.433216	0.00259382	0.00403103	198	313
TempO-seq_FROZ_cpm_log2_ensembl_oneway_0.05_NOMTC_foldfilter2.0	ENSMUSG00000037541	210274	shank2	3	20	8.81136	0.000633983	0.00455587	-2.33365	2.33365	-1.85056	-2.33365	-2.18324	0.00698136	0.000232654	0.00331913	198	313
TempO-seq_FROZ_cpm_log2_ensembl_oneway_0.05_NOMTC_foldfilter2.0	ENSMUSG00000041362	71653	shtn1	3	20	36.1125	2.89599e-08	2.07976e-06	2.1646	2.1646	1.06817	1.64064	2.1646	0.408236	0.00123786	8.41824e-08	313	427
TempO-seq_FROZ_cpm_log2_ensembl_oneway_0.05_NOMTC_foldfilter2.0	ENSMUSG00000023073	20494	slc10a2	3	20	13.9524	3.8811e-05	0.000504723	-2.57627	2.57627	-1.55554	-1.1093	-2.57627	0.0207084	0.518116	4.18623e-05	313	427
TempO-seq_FROZ_cpm_log2_ensembl_oneway_0.05_NOMTC_foldfilter2.0	ENSMUSG00000001095	20500	slc13a2	3	20	4.54501	0.0138397	0.0465381	-2.05809	2.05809	1.43301	-2.05809	-1.03358	0.195599	0.104264	0.905512
TempO-seq_FROZ_cpm_log2_ensembl_oneway_0.05_NOMTC_foldfilter2.0	ENSMUSG00000018459	114644	slc13a3	3	20	17.2769	8.95365e-06	0.000161524	-2.66657	2.66657	-1.3997	-2.55227	-2.66657	0.00883656	0.00177031	0.0002154	198	313
TempO-seq_FROZ_cpm_log2_ensembl_oneway_0.05_NOMTC_foldfilter2.0	ENSMUSG00000029416	100561	slc15a4	3	20	6.47243	0.00306918	0.0151598	2.01589	2.01589	-1.06217	1.18756	2.01589	0.793031	0.403695	0.00906156	313	427
TempO-seq_FROZ_cpm_log2_ensembl_oneway_0.05_NOMTC_foldfilter2.0	ENSMUSG00000045775	217316	slc16a5	3	20	49.7728	1.84843e-09	2.7852e-07	13.7049	13.7049	1.41682	5.54736	13.7049	0.266339	3.57168e-06	8.46129e-08	198	313
TempO-seq_FROZ_cpm_log2_ensembl_oneway_0.05_NOMTC_foldfilter2.0	ENSMUSG00000019935	216227	slc17a8	3	20	13.1995	5.58541e-05	0.000667113	3.40429	3.40429	1.09987	2.36267	3.40429	0.720145	0.00637794	0.00036132	198	313
TempO-seq_FROZ_cpm_log2_ensembl_oneway_0.05_NOMTC_foldfilter2.0	ENSMUSG00000036330	110877	slc18a1	3	20	9.84247	0.000339297	0.00279035	3.69788	3.69788	1.73777	2.17205	3.69788	0.0513048	0.00819771	8.1535e-05	198	313
TempO-seq_FROZ_cpm_log2_ensembl_oneway_0.05_NOMTC_foldfilter2.0	ENSMUSG00000020142	55963	slc1a4	3	20	18.0786	6.47634e-06	0.00012329	2.43422	2.43422	1.52315	2.43422	2.41888	0.0257003	0.000255302	0.000256168	198	313
TempO-seq_FROZ_cpm_log2_ensembl_oneway_0.05_NOMTC_foldfilter2.0	ENSMUSG00000067656	171405	slc22a27	3	20	22.9692	1.09502e-06	3.36412e-05	13.0913	13.0913	-1.49927	3.91141	13.0913	0.381255	0.00157787	2.68001e-05	198	313
TempO-seq_FROZ_cpm_log2_ensembl_oneway_0.05_NOMTC_foldfilter2.0	ENSMUSG00000063590	434674	slc22a28	3	20	41.7121	8.54453e-09	7.83249e-07	-6.46568	6.46568	1.02392	-2.92859	-6.46568	0.86461	0.00152643	3.71162e-06	198	313
TempO-seq_FROZ_cpm_log2_ensembl_oneway_0.05_NOMTC_foldfilter2.0	ENSMUSG00000023828	20519	slc22a3	3	20	4.63587	0.0128274	0.0438003	2.26222	2.26222	1.24247	2.26222	1.63876	0.370237	0.00904375	0.100754	198	313
TempO-seq_FROZ_cpm_log2_ensembl_oneway_0.05_NOMTC_foldfilter2.0	ENSMUSG00000018900	20520	slc22a5	3	20	3.15353	0.0474826	0.116631	10.5975	10.5975	-4.30992	4.50804	10.5975	0.471501	0.00141998	8.95283e-05	198	313
TempO-seq_FROZ_cpm_log2_ensembl_oneway_0.05_NOMTC_foldfilter2.0	ENSMUSG00000067144	108114	slc22a7	3	20	17.4445	8.35999e-06	0.000152406	-2.94617	2.94617	1.05394	-1.37442	-2.94617	0.734323	0.0392915	0.00116077	313	427
TempO-seq_FROZ_cpm_log2_ensembl_oneway_0.05_NOMTC_foldfilter2.0	ENSMUSG00000027340	54338	slc23a2	3	20	23.3367	9.69583e-07	3.0708e-05	2.36299	2.36299	1.20028	1.71691	2.36299	0.0754534	0.00205798	9.77893e-06	313	427
TempO-seq_FROZ_cpm_log2_ensembl_oneway_0.05_NOMTC_foldfilter2.0	ENSMUSG00000032602	57279	slc25a20	3	20	25.3398	5.12062e-07	1.86584e-05	2.56544	2.56544	1.19325	2.17021	2.56544	0.156545	0.000389661	3.38794e-05	198	313
TempO-seq_FROZ_cpm_log2_ensembl_oneway_0.05_NOMTC_foldfilter2.0	ENSMUSG00000019082	68267	slc25a22	3	20	26.0956	4.06566e-07	1.5807e-05	2.24925	2.24925	1.00152	1.56769	2.24925	0.991741	0.00292436	0.000182857	313	427
TempO-seq_FROZ_cpm_log2_ensembl_oneway_0.05_NOMTC_foldfilter2.0	ENSMUSG00000040740	384071	slc25a34	3	20	17.4838	8.22734e-06	0.00015108	2.17096	2.17096	-1.70649	-1.13503	2.17096	0.00986112	0.570804	8.17256e-05	313	427
TempO-seq_FROZ_cpm_log2_ensembl_oneway_0.05_NOMTC_foldfilter2.0	ENSMUSG00000048856	104910	slc25a47	3	20	11.9185	0.000107114	0.00111412	2.67451	2.67451	1.31717	1.40438	2.67451	0.175358	0.100846	0.000226527	313	427
TempO-seq_FROZ_cpm_log2_ensembl_oneway_0.05_NOMTC_foldfilter2.0	ENSMUSG00000029151	22784	slc30a3	3	20	4.27114	0.0174571	0.0555858	-2.22853	2.22853	-1.46509	-1.94508	-2.22853	0.121329	0.0305537	0.0127962	313	427
TempO-seq_FROZ_cpm_log2_ensembl_oneway_0.05_NOMTC_foldfilter2.0	ENSMUSG00000044026	240660	slc35g1	3	20	24.0516	7.68411e-07	2.54819e-05	2.14932	2.14932	-1.24346	1.31172	2.14932	0.0798234	0.060379	3.95159e-05	313	427
TempO-seq_FROZ_cpm_log2_ensembl_oneway_0.05_NOMTC_foldfilter2.0	ENSMUSG00000032754	170756	slc8b1	3	20	9.07486	0.000538394	0.00400669	-2.01981	2.01981	-1.01383	-1.44796	-2.01981	0.936638	0.0600009	0.00206175	313	427
TempO-seq_FROZ_cpm_log2_ensembl_oneway_0.05_NOMTC_foldfilter2.0	ENSMUSG00000041698	28248	slco1a1	3	20	21.4925	1.81321e-06	4.93816e-05	-2.9121	2.9121	-1.1252	-1.98485	-2.9121	0.392039	0.00432958	6.42727e-05	313	427
TempO-seq_FROZ_cpm_log2_ensembl_oneway_0.05_NOMTC_foldfilter2.0	ENSMUSG00000030237	28250	slco1a4	3	20	10.8533	0.000190402	0.00175965	-5.22135	5.22135	-2.08742	-5.22135	-2.5663	0.0117638	0.00161868	0.00405767	0	198
TempO-seq_FROZ_cpm_log2_ensembl_oneway_0.05_NOMTC_foldfilter2.0	ENSMUSG00000063975	108096	slco1a5	3	20	25.7053	4.57704e-07	1.74936e-05	-2.80119	2.80119	-1.15873	-2.05119	-2.80119	0.290914	0.000406851	8.54335e-05	198	313
TempO-seq_FROZ_cpm_log2_ensembl_oneway_0.05_NOMTC_foldfilter2.0	ENSMUSG00000032548	24059	slco2a1	3	20	33.7108	5.13549e-08	3.11305e-06	-2.35567	2.35567	-1.07718	-2.00808	-2.35567	0.541154	4.17485e-05	4.77624e-06	198	313
TempO-seq_FROZ_cpm_log2_ensembl_oneway_0.05_NOMTC_foldfilter2.0	ENSMUSG00000025020	20562	slit1	3	20	6.0339	0.00424511	0.0193232	-2.88088	2.88088	-2.88088	-1.18647	-1.71911	0.0119619	0.609503	0.139871	0	198
TempO-seq_FROZ_cpm_log2_ensembl_oneway_0.05_NOMTC_foldfilter2.0	ENSMUSG00000027333	228608	smox	3	20	7.76724	0.0012445	0.00763425	2.69371	2.69371	1.26294	2.4336	2.69371	0.444547	0.0152544	0.00791234	198	313
TempO-seq_FROZ_cpm_log2_ensembl_oneway_0.05_NOMTC_foldfilter2.0	ENSMUSG00000047793	208777	sned1	3	20	16.6135	1.18005e-05	0.000200983	-2.32206	2.32206	-1.33044	-1.98534	-2.32206	0.0380417	0.000584729	0.000178237	313	427
TempO-seq_FROZ_cpm_log2_ensembl_oneway_0.05_NOMTC_foldfilter2.0	ENSMUSG00000020672	268534	sntg2	3	20	6.37189	0.00330321	0.0161019	-2.05252	2.05252	-1.17622	-1.39776	-2.05252	0.422384	0.10658	0.00200477	313	427
TempO-seq_FROZ_cpm_log2_ensembl_oneway_0.05_NOMTC_foldfilter2.0	ENSMUSG00000024535	69226	snx24	3	20	5.91858	0.0046309	0.0205889	2.06748	2.06748	1.49386	2.06748	1.77921	0.0619809	0.00557922	0.0388339	198	313
TempO-seq_FROZ_cpm_log2_ensembl_oneway_0.05_NOMTC_foldfilter2.0	ENSMUSG00000071669	74478	snx29	3	20	36.0827	2.91604e-08	2.08091e-06	-3.81992	3.81992	1.31529	-1.92895	-3.81992	0.135494	0.00375632	1.65667e-05	313	427
TempO-seq_FROZ_cpm_log2_ensembl_oneway_0.05_NOMTC_foldfilter2.0	ENSMUSG00000026611	74717	spata17	3	20	4.28309	0.0172794	0.0551287	2.73195	2.73195	1.37277	2.01204	2.73195	0.43896	0.0404213	0.00886418	198	313
TempO-seq_FROZ_cpm_log2_ensembl_oneway_0.05_NOMTC_foldfilter2.0	ENSMUSG00000038305	67198	spats2l	3	20	17.6771	7.60689e-06	0.000141531	-2.28603	2.28603	-1.13072	-1.52591	-2.28603	0.219415	0.00700051	0.000164934	313	427
TempO-seq_FROZ_cpm_log2_ensembl_oneway_0.05_NOMTC_foldfilter2.0	ENSMUSG00000037379	100689	spon2	3	20	25.7619	4.49865e-07	1.73113e-05	3.84654	3.84654	1.55264	3.70717	3.84654	0.0306408	7.56827e-05	1.1287e-05	198	313
TempO-seq_FROZ_cpm_log2_ensembl_oneway_0.05_NOMTC_foldfilter2.0	ENSMUSG00000024427	24066	spry4	3	20	18.3485	5.82085e-06	0.000113941	-2.50633	2.50633	1.08418	-2.50633	-1.87244	0.646169	0.000676582	0.00616617	198	313
TempO-seq_FROZ_cpm_log2_ensembl_oneway_0.05_NOMTC_foldfilter2.0	ENSMUSG00000020538	20787	srebf1	3	20	9.687	0.000371935	0.00297838	4.57134	4.57134	1.69157	2.23594	4.57134	0.196709	0.0584543	0.00432514	313	427
TempO-seq_FROZ_cpm_log2_ensembl_oneway_0.05_NOMTC_foldfilter2.0	ENSMUSG00000032802	76650	srxn1	3	20	31.6407	8.65106e-08	4.66702e-06	3.32883	3.32883	1.36767	2.76208	3.32883	0.00190418	0.000378483	4.70004e-05	198	313
TempO-seq_FROZ_cpm_log2_ensembl_oneway_0.05_NOMTC_foldfilter2.0	ENSMUSG00000027367	99138	stard7	3	20	5.10906	0.00870897	0.032973	2.29273	2.29273	1.43153	1.67459	2.29273	0.168189	0.0708855	0.00621549	313	427
TempO-seq_FROZ_cpm_log2_ensembl_oneway_0.05_NOMTC_foldfilter2.0	ENSMUSG00000006800	72043	sulf2	3	20	9.78737	0.000350489	0.0028512	4.38154	4.38154	2.09674	4.38154	2.93486	0.0638541	0.00271193	0.0129683	198	313
TempO-seq_FROZ_cpm_log2_ensembl_oneway_0.05_NOMTC_foldfilter2.0	ENSMUSG00000023122	69083	sult1c2	3	20	7.21904	0.00180645	0.0100186	-3.82969	3.82969	-1.69052	-3.82969	-1.84352	0.0138128	0.00990825	0.00778286	198	313
TempO-seq_FROZ_cpm_log2_ensembl_oneway_0.05_NOMTC_foldfilter2.0	ENSMUSG00000029272	20860	sult1e1	3	20	9.52083	0.000410677	0.00323483	-4.24382	4.24382	-1.0625	-4.24382	-3.2781	0.881804	0.00943694	0.0232867	198	313
TempO-seq_FROZ_cpm_log2_ensembl_oneway_0.05_NOMTC_foldfilter2.0	ENSMUSG00000078798	20859	sult2a1	3	20	3.70433	0.0286827	0.0801878	-2.09217	2.09217	-2.09217	-1.90058	1.1845	0.0823474	0.000886794	0.60567
TempO-seq_FROZ_cpm_log2_ensembl_oneway_0.05_NOMTC_foldfilter2.0	ENSMUSG00000094156	638251	sult2a7	3	20	25.5399	4.81474e-07	1.79162e-05	2.64278	2.64278	1.14305	2.45279	2.64278	0.40112	1.94261e-05	5.87725e-05	198	313
TempO-seq_FROZ_cpm_log2_ensembl_oneway_0.05_NOMTC_foldfilter2.0	ENSMUSG00000000739	57429	sult5a1	3	20	6.37382	0.00329854	0.0160905	-194.976	194.976	-1.02886	-2.54996	-194.976	0.930693	0.0295065	0.0421561	198	313
TempO-seq_FROZ_cpm_log2_ensembl_oneway_0.05_NOMTC_foldfilter2.0	ENSMUSG00000022340	319613	sybu	3	20	4.58478	0.0133863	0.0453244	12.2496	12.2496	-4.65443	7.16635	12.2496	0.403126	0.00108637	0.000107953	198	313
TempO-seq_FROZ_cpm_log2_ensembl_oneway_0.05_NOMTC_foldfilter2.0	ENSMUSG00000022415	20972	syngr1	3	20	10.0053	0.000308447	0.00259313	2.09775	2.09775	-1.74864	1.13166	2.09775	0.11633	0.545081	0.00591086	313	427
TempO-seq_FROZ_cpm_log2_ensembl_oneway_0.05_NOMTC_foldfilter2.0	ENSMUSG00000023805	20975	synj2	3	20	6.80872	0.00240926	0.0125819	2.13373	2.13373	1.38991	1.6878	2.13373	0.112869	0.0203784	0.0044264	313	427
TempO-seq_FROZ_cpm_log2_ensembl_oneway_0.05_NOMTC_foldfilter2.0	ENSMUSG00000043079	104027	synpo	3	20	16.4708	1.25356e-05	0.000211269	4.28281	4.28281	1.19836	2.22009	4.28281	0.360353	0.0190611	4.08074e-05	198	313
TempO-seq_FROZ_cpm_log2_ensembl_oneway_0.05_NOMTC_foldfilter2.0	ENSMUSG00000030731	20981	syt3	3	20	18.22	6.12345e-06	0.000119038	-3.39108	3.39108	-1.22151	-3.39108	-1.57001	0.192883	2.72978e-05	0.0495614	198	313
TempO-seq_FROZ_cpm_log2_ensembl_oneway_0.05_NOMTC_foldfilter2.0	ENSMUSG00000033253	230676	szt2	3	20	10.6222	0.000216661	0.00194649	-2.32023	2.32023	-1.39163	-2.32023	-1.42423	0.0524555	0.000184498	0.0243735	198	313
TempO-seq_FROZ_cpm_log2_ensembl_oneway_0.05_NOMTC_foldfilter2.0	ENSMUSG00000032085	21345	tagln	3	20	11.6698	0.000122156	0.00123636	2.28571	2.28571	1.85397	2.28571	2.13189	0.0014747	0.000579533	0.000430547	198	313
TempO-seq_FROZ_cpm_log2_ensembl_oneway_0.05_NOMTC_foldfilter2.0	ENSMUSG00000037410	67016	tbc1d2b	3	20	4.68278	0.0123366	0.0424718	-2.22899	2.22899	-1.88229	1.00682	-2.22899	0.0544677	0.977912	0.0327178	313	427
TempO-seq_FROZ_cpm_log2_ensembl_oneway_0.05_NOMTC_foldfilter2.0	ENSMUSG00000003134	54610	tbc1d8	3	20	7.66178	0.00133561	0.0080229	-2.51976	2.51976	-2.02824	-1.97491	-2.51976	0.0219093	0.00343628	1.84871e-05	0	198
TempO-seq_FROZ_cpm_log2_ensembl_oneway_0.05_NOMTC_foldfilter2.0	ENSMUSG00000037287	272589	tbcel	3	20	6.19314	0.00376906	0.0176846	2.18088	2.18088	1.3173	1.56473	2.18088	0.184394	0.0188491	0.00100587	313	427
TempO-seq_FROZ_cpm_log2_ensembl_oneway_0.05_NOMTC_foldfilter2.0	ENSMUSG00000056313	69068	tcim	3	20	5.54714	0.00615892	0.0255489	-2.64124	2.64124	-1.66024	-2.64124	-1.67816	0.0297192	0.00406983	0.0762282	198	313
TempO-seq_FROZ_cpm_log2_ensembl_oneway_0.05_NOMTC_foldfilter2.0	ENSMUSG00000050052	72148	tdrp	3	20	9.48354	0.000419968	0.00329975	2.07866	2.07866	1.2772	1.72161	2.07866	0.219727	0.0179499	0.00460187	313	427
TempO-seq_FROZ_cpm_log2_ensembl_oneway_0.05_NOMTC_foldfilter2.0	ENSMUSG00000030353	21679	tead4	3	20	4.87613	0.0105195	0.0377011	-2.48726	2.48726	-1.57666	-2.48726	-1.37155	0.114459	0.00793698	0.204021	198	313
TempO-seq_FROZ_cpm_log2_ensembl_oneway_0.05_NOMTC_foldfilter2.0	ENSMUSG00000024118	72016	tedc2	3	20	6.40999	0.0032123	0.0157336	-2.37301	2.37301	1.22189	-2.37301	-1.00128	0.362619	0.0371092	0.994405	198	313
TempO-seq_FROZ_cpm_log2_ensembl_oneway_0.05_NOMTC_foldfilter2.0	ENSMUSG00000022389	21685	tef	3	20	5.53361	0.00622413	0.0257909	4.35368	4.35368	1.8269	3.24345	4.35368	0.18126	0.00352985	0.00316857	198	313
TempO-seq_FROZ_cpm_log2_ensembl_oneway_0.05_NOMTC_foldfilter2.0	ENSMUSG00000020778	69535	ten1	3	20	35.8648	3.06767e-08	2.12196e-06	4.69775	4.69775	1.04601	4.69775	4.08004	0.612788	0.000570958	0.00014639	198	313
TempO-seq_FROZ_cpm_log2_ensembl_oneway_0.05_NOMTC_foldfilter2.0	ENSMUSG00000031561	23965	tenm3	3	20	44.4017	4.99281e-09	5.51901e-07	3.24653	3.24653	-1.16564	2.46889	3.24653	0.238928	0.000841715	5.96031e-06	198	313
TempO-seq_FROZ_cpm_log2_ensembl_oneway_0.05_NOMTC_foldfilter2.0	ENSMUSG00000044468	74645	tent5c	3	20	29.4495	1.55019e-07	7.50144e-06	-2.6936	2.6936	-1.3758	-2.61584	-2.6936	0.00516185	0.000202879	5.25575e-05	198	313
TempO-seq_FROZ_cpm_log2_ensembl_oneway_0.05_NOMTC_foldfilter2.0	ENSMUSG00000029552	21753	tes	3	20	5.79488	0.0050879	0.0220298	-2.75033	2.75033	-1.71411	-1.78029	-2.75033	0.0888593	0.0757236	0.00619984	313	427
TempO-seq_FROZ_cpm_log2_ensembl_oneway_0.05_NOMTC_foldfilter2.0	ENSMUSG00000022797	22042	tfrc	3	20	13.0798	5.92551e-05	0.000700335	2.24997	2.24997	-1.04393	1.56651	2.24997	0.811363	0.0105942	5.36856e-05	313	427
TempO-seq_FROZ_cpm_log2_ensembl_oneway_0.05_NOMTC_foldfilter2.0	ENSMUSG00000022218	21816	tgm1	3	20	6.47963	0.00305312	0.0150982	2.79285	2.79285	1.61441	2.42488	2.79285	0.0997397	0.0026735	0.002893	198	313
TempO-seq_FROZ_cpm_log2_ensembl_oneway_0.05_NOMTC_foldfilter2.0	ENSMUSG00000078922	21822	tgtp1	3	20	4.7249	0.0119133	0.0413809	-2.39558	2.39558	-1.19359	-2.39558	-2.20365	0.15078	0.0195173	0.0379276	198	313
TempO-seq_FROZ_cpm_log2_ensembl_oneway_0.05_NOMTC_foldfilter2.0	ENSMUSG00000030264	14911	thumpd3	3	20	3.53295	0.0334754	0.0903894	2.48371	2.48371	1.16638	1.64976	2.48371	0.708875	0.232836	0.0510578
TempO-seq_FROZ_cpm_log2_ensembl_oneway_0.05_NOMTC_foldfilter2.0	ENSMUSG00000027076	30059	timm10	3	20	16.1164	1.45872e-05	0.000240454	2.21108	2.21108	1.55604	1.51343	2.21108	0.00400919	0.00722787	4.69459e-06	313	427
TempO-seq_FROZ_cpm_log2_ensembl_oneway_0.05_NOMTC_foldfilter2.0	ENSMUSG00000025574	21877	tk1	3	20	17.761	7.35386e-06	0.000137504	-5.24509	5.24509	-2.289	-5.24509	-3.77544	0.00592668	0.000570651	0.000467831	0	198
TempO-seq_FROZ_cpm_log2_ensembl_oneway_0.05_NOMTC_foldfilter2.0	ENSMUSG00000034371	225913	tkfc	3	20	21.8701	1.58995e-06	4.4046e-05	2.35506	2.35506	1.26015	1.60809	2.35506	0.0688843	0.0056884	5.808e-05	313	427
TempO-seq_FROZ_cpm_log2_ensembl_oneway_0.05_NOMTC_foldfilter2.0	ENSMUSG00000034771	21886	tle2	3	20	4.222	0.0182092	0.0571095	-2.49862	2.49862	-1.07539	-2.49862	-1.0754	0.775664	0.0241002	0.790402	198	313
TempO-seq_FROZ_cpm_log2_ensembl_oneway_0.05_NOMTC_foldfilter2.0	ENSMUSG00000062545	384059	tlr12	3	20	4.0775	0.0206336	0.0628227	2.18139	2.18139	2.09777	1.2534	2.18139	0.0674072	0.546204	0.0583148
TempO-seq_FROZ_cpm_log2_ensembl_oneway_0.05_NOMTC_foldfilter2.0	ENSMUSG00000027801	229302	tm4sf4	3	20	18.6738	5.12582e-06	0.000105271	2.05428	2.05428	1.34217	1.63998	2.05428	0.025214	5.64787e-05	4.1827e-05	313	427
TempO-seq_FROZ_cpm_log2_ensembl_oneway_0.05_NOMTC_foldfilter2.0	ENSMUSG00000030650	74424	tmc5	3	20	10.6265	0.000216145	0.0019434	-2.19022	2.19022	1.2126	1.67625	-2.19022	0.474544	0.0697072	0.0252854	313	427
TempO-seq_FROZ_cpm_log2_ensembl_oneway_0.05_NOMTC_foldfilter2.0	ENSMUSG00000039886	215210	tmem120a	3	20	18.5732	5.33053e-06	0.000107905	2.04619	2.04619	1.08458	2.04619	1.94484	0.419004	0.000124474	0.00105788	198	313
TempO-seq_FROZ_cpm_log2_ensembl_oneway_0.05_NOMTC_foldfilter2.0	Tmem136			3	20	16.3373	1.32684e-05	0.000222291	3.52585	3.52585	1.28674	2.07704	3.52585	0.290837	0.0115491	0.00050623	198	313
TempO-seq_FROZ_cpm_log2_ensembl_oneway_0.05_NOMTC_foldfilter2.0	ENSMUSG00000023367	66058	tmem176a	3	20	10.3448	0.000253572	0.00220952	-2.14025	2.14025	-1.21845	-1.38111	-2.14025	0.100702	0.0305255	0.00146158	313	427
TempO-seq_FROZ_cpm_log2_ensembl_oneway_0.05_NOMTC_foldfilter2.0	ENSMUSG00000036687	231832	tmem184a	3	20	5.51503	0.00631492	0.0260332	2.11841	2.11841	1.28258	2.11841	1.75642	0.313987	0.0024903	0.0142977	198	313
TempO-seq_FROZ_cpm_log2_ensembl_oneway_0.05_NOMTC_foldfilter2.0	ENSMUSG00000054484	96957	tmem62	3	20	33.9511	4.84215e-08	3.05311e-06	2.03575	2.03575	1.26111	2.03575	1.70565	0.0181362	5.91045e-06	4.38162e-05	198	313
TempO-seq_FROZ_cpm_log2_ensembl_oneway_0.05_NOMTC_foldfilter2.0	ENSMUSG00000035413	103743	tmem98	3	20	8.85861	0.000615553	0.00446039	2.84468	2.84468	-1.08294	2.18562	2.84468	0.798631	0.0462446	0.0103817	198	313
TempO-seq_FROZ_cpm_log2_ensembl_oneway_0.05_NOMTC_foldfilter2.0	ENSMUSG00000036019	278279	tmtc2	3	20	42.428	7.38483e-09	7.24034e-07	2.83757	2.83757	1.30106	2.10107	2.83757	0.0265734	4.01752e-05	6.15806e-06	198	313
TempO-seq_FROZ_cpm_log2_ensembl_oneway_0.05_NOMTC_foldfilter2.0	ENSMUSG00000044469	66443	tnfaip8l1	3	20	24.4384	6.79055e-07	2.33425e-05	-2.94969	2.94969	-1.02016	-2.74723	-2.94969	0.918595	0.000110504	7.97423e-05	198	313
TempO-seq_FROZ_cpm_log2_ensembl_oneway_0.05_NOMTC_foldfilter2.0	ENSMUSG00000022074	21933	tnfrsf10b	3	20	4.66342	0.0125366	0.0430029	117.21	117.21	65.0161	117.21	61.1511	0.0917604	0.0633493	0.0956163
TempO-seq_FROZ_cpm_log2_ensembl_oneway_0.05_NOMTC_foldfilter2.0	ENSMUSG00000023905	27279	tnfrsf12a	3	20	7.47772	0.00151264	0.00880681	3.0904	3.0904	1.40342	2.45691	3.0904	0.300577	0.017378	0.00497415	198	313
TempO-seq_FROZ_cpm_log2_ensembl_oneway_0.05_NOMTC_foldfilter2.0	ENSMUSG00000059866	231130	tnip2	3	20	6.26319	0.00357841	0.0170074	-2.0144	2.0144	1.11928	-1.53592	-2.0144	0.540698	0.111678	0.00241703	313	427
TempO-seq_FROZ_cpm_log2_ensembl_oneway_0.05_NOMTC_foldfilter2.0	ENSMUSG00000037003	209039	tns2	3	20	47.3286	2.87002e-09	3.6359e-07	2.30105	2.30105	1.02167	1.8141	2.30105	0.849217	1.99372e-07	6.90473e-08	313	427
TempO-seq_FROZ_cpm_log2_ensembl_oneway_0.05_NOMTC_foldfilter2.0	ENSMUSG00000041272	252838	tox	3	20	8.16097	0.000959995	0.00626023	-2.00155	2.00155	-2.00155	-1.21581	1.14851	0.005345	0.357155	0.527772	0	198
TempO-seq_FROZ_cpm_log2_ensembl_oneway_0.05_NOMTC_foldfilter2.0	ENSMUSG00000027469	72119	tpx2	3	20	3.14252	0.0479741	0.117614	2.62393	2.62393	1.27379	2.62393	1.54044	0.441803	0.0032216	0.274078	198	313
TempO-seq_FROZ_cpm_log2_ensembl_oneway_0.05_NOMTC_foldfilter2.0	ENSMUSG00000073400	19824	trim10	3	20	6.8649	0.00231502	0.0121801	-3.55696	3.55696	-1.61907	-3.55696	-2.13123	0.173095	0.00556967	0.0527582	198	313
TempO-seq_FROZ_cpm_log2_ensembl_oneway_0.05_NOMTC_foldfilter2.0	ENSMUSG00000035235	66597	trim13	3	20	23.4089	9.46829e-07	3.02422e-05	2.09689	2.09689	1.40226	2.09689	1.77734	0.000895367	0.000157587	2.72735e-05	198	313
TempO-seq_FROZ_cpm_log2_ensembl_oneway_0.05_NOMTC_foldfilter2.0	ENSMUSG00000028653	66966	trit1	3	20	18.9309	4.64094e-06	9.87295e-05	2.17132	2.17132	1.59064	2.17132	1.85208	0.00571021	3.74634e-05	1.39415e-05	198	313
TempO-seq_FROZ_cpm_log2_ensembl_oneway_0.05_NOMTC_foldfilter2.0	ENSMUSG00000022721	15547	trmt2a	3	20	4.2645	0.0175567	0.0558083	2.01905	2.01905	1.62638	2.01905	1.54172	0.066919	0.0142157	0.102402	198	313
TempO-seq_FROZ_cpm_log2_ensembl_oneway_0.05_NOMTC_foldfilter2.0	ENSMUSG00000031431	14605	tsc22d3	3	20	13.7565	4.26146e-05	0.000547244	-2.73845	2.73845	-1.41264	-2.73845	-2.43381	0.100902	0.00107504	0.00132994	198	313
TempO-seq_FROZ_cpm_log2_ensembl_oneway_0.05_NOMTC_foldfilter2.0	ENSMUSG00000049580	244152	tsku	3	20	9.72848	0.000362903	0.00292684	3.21488	3.21488	-1.50913	1.38638	3.21488	0.263875	0.299746	0.000785929	313	427
TempO-seq_FROZ_cpm_log2_ensembl_oneway_0.05_NOMTC_foldfilter2.0	ENSMUSG00000039485	72480	tspyl4	3	20	5.64304	0.00571757	0.0241173	2.73244	2.73244	2.73244	1.27621	1.69056	0.0153812	0.474866	0.141358	0	198
TempO-seq_FROZ_cpm_log2_ensembl_oneway_0.05_NOMTC_foldfilter2.0	ENSMUSG00000075273	72421	ttc30b	3	20	6.77296	0.00247143	0.0128352	2.50342	2.50342	2.31979	2.50342	2.48674	0.033887	0.00018376	9.87345e-05	0	198
TempO-seq_FROZ_cpm_log2_ensembl_oneway_0.05_NOMTC_foldfilter2.0	ENSMUSG00000028555	230603	ttc39a	3	20	3.11091	0.0494162	0.120157	-2.29108	2.29108	-2.29108	-1.09376	-1.71066	0.0320761	0.805031	0.167185	0	198
TempO-seq_FROZ_cpm_log2_ensembl_oneway_0.05_NOMTC_foldfilter2.0	ENSMUSG00000022388	239591	ttll8	3	20	11.8113	0.00011333	0.00116481	-2.90645	2.90645	-2.90645	-1.38069	1.26267	0.00032107	0.291139	0.2458	0	198
TempO-seq_FROZ_cpm_log2_ensembl_oneway_0.05_NOMTC_foldfilter2.0	ENSMUSG00000030137	53857	tuba8	3	20	10.4435	0.000239701	0.00212126	-2.86781	2.86781	-2.86781	-1.07913	2.21055	0.0283791	0.844501	0.053682	0	198
TempO-seq_FROZ_cpm_log2_ensembl_oneway_0.05_NOMTC_foldfilter2.0	ENSMUSG00000001473	67951	tubb6	3	20	14.9206	2.47573e-05	0.000360179	2.61375	2.61375	1.50947	2.61375	1.93258	0.000516325	4.61611e-05	0.010844	198	313
TempO-seq_FROZ_cpm_log2_ensembl_oneway_0.05_NOMTC_foldfilter2.0	ENSMUSG00000038393	56338	txnip	3	20	30.3845	1.20361e-07	6.11291e-06	2.44636	2.44636	-1.08238	1.0638	2.44636	0.386616	0.675854	4.28952e-06	313	427
TempO-seq_FROZ_cpm_log2_ensembl_oneway_0.05_NOMTC_foldfilter2.0	ENSMUSG00000032596	74153	uba7	3	20	5.12251	0.00861538	0.0327151	-2.42905	2.42905	-1.24705	-1.48304	-2.42905	0.205694	0.0395468	0.016734	313	427
TempO-seq_FROZ_cpm_log2_ensembl_oneway_0.05_NOMTC_foldfilter2.0	ENSMUSG00000033685	22228	ucp2	3	20	24.5143	6.62915e-07	2.29275e-05	3.16088	3.16088	-1.08123	3.16088	2.18235	0.53444	0.00100977	6.14951e-05	198	313
TempO-seq_FROZ_cpm_log2_ensembl_oneway_0.05_NOMTC_foldfilter2.0	ENSMUSG00000043262	54122	uevld	3	20	5.06179	0.00904689	0.0338883	2.78438	2.78438	1.37454	1.96928	2.78438	0.331143	0.0774525	0.00895437	313	427
TempO-seq_FROZ_cpm_log2_ensembl_oneway_0.05_NOMTC_foldfilter2.0	ENSMUSG00000051502	70240	ufsp1	3	20	12.7383	7.027e-05	0.00079788	2.36071	2.36071	1.76682	2.06094	2.36071	0.00885846	0.00245794	0.000912987	198	313
TempO-seq_FROZ_cpm_log2_ensembl_oneway_0.05_NOMTC_foldfilter2.0	ENSMUSG00000090171	22236	ugt1a2	3	20	4.89893	0.0103253	0.0372419	2.39707	2.39707	-1.24078	1.3145	2.39707	0.482489	0.441045	0.00423194	313	427
TempO-seq_FROZ_cpm_log2_ensembl_oneway_0.05_NOMTC_foldfilter2.0	ENSMUSG00000089943	394433	ugt1a5	3	20	33.7348	5.10536e-08	3.11305e-06	2.43434	2.43434	-1.07713	2.05899	2.43434	0.570584	2.07978e-05	1.99291e-05	198	313
TempO-seq_FROZ_cpm_log2_ensembl_oneway_0.05_NOMTC_foldfilter2.0	ENSMUSG00000090124	394432	ugt1a7c	3	20	21.1678	2.0329e-06	5.31808e-05	9.70781	9.70781	1.15094	3.0611	9.70781	0.716997	0.00251049	3.11752e-06	198	313
TempO-seq_FROZ_cpm_log2_ensembl_oneway_0.05_NOMTC_foldfilter2.0	ENSMUSG00000035836	71773	ugt2b1	3	20	21.7847	1.63765e-06	4.50354e-05	-2.7635	2.7635	-1.14167	-2.31308	-2.7635	0.230917	7.52225e-05	0.000766512	198	313
TempO-seq_FROZ_cpm_log2_ensembl_oneway_0.05_NOMTC_foldfilter2.0	ENSMUSG00000035811	243085	ugt2b35	3	20	35.4269	3.3992e-08	2.29497e-06	2.76372	2.76372	1.47894	2.27967	2.76372	0.000251316	0.000526922	1.40168e-07	198	313
TempO-seq_FROZ_cpm_log2_ensembl_oneway_0.05_NOMTC_foldfilter2.0	ENSMUSG00000061906	100559	ugt2b38	3	20	46.6233	3.27061e-09	3.96518e-07	-11.5406	11.5406	-1.18817	-4.88473	-11.5406	0.358862	0.000194034	7.83894e-06	198	313
TempO-seq_FROZ_cpm_log2_ensembl_oneway_0.05_NOMTC_foldfilter2.0	ENSMUSG00000028186	22262	uox	3	20	47.5598	2.75073e-09	3.56489e-07	2.5887	2.5887	1.10182	1.91907	2.5887	0.349281	0.000130125	5.9781e-06	313	427
TempO-seq_FROZ_cpm_log2_ensembl_oneway_0.05_NOMTC_foldfilter2.0	ENSMUSG00000079470	195434	utp14b	3	20	51.6472	1.33583e-09	2.21492e-07	2.89643	2.89643	1.03423	2.48348	2.89643	0.721117	0.000243913	1.72627e-07	198	313
TempO-seq_FROZ_cpm_log2_ensembl_oneway_0.05_NOMTC_foldfilter2.0	ENSMUSG00000027962	22329	vcam1	3	20	12.47	8.05096e-05	0.000890821	-2.07138	2.07138	-1.38722	-1.2836	-2.07138	0.000585904	0.0679637	0.000916301	313	427
TempO-seq_FROZ_cpm_log2_ensembl_oneway_0.05_NOMTC_foldfilter2.0	ENSMUSG00000024924	22359	vldlr	3	20	10.888	0.00018677	0.00172892	11.2367	11.2367	-1.147	2.95295	11.2367	0.842778	0.146795	0.00991465	313	427
TempO-seq_FROZ_cpm_log2_ensembl_oneway_0.05_NOMTC_foldfilter2.0	ENSMUSG00000043614	194309	vps37d	3	20	6.7756	0.00246678	0.0128171	2.77586	2.77586	1.29521	2.39556	2.77586	0.389154	0.00815986	0.007144	198	313
TempO-seq_FROZ_cpm_log2_ensembl_oneway_0.05_NOMTC_foldfilter2.0	ENSMUSG00000024319	224705	vps52	3	20	4.09754	0.0202773	0.062093	-2.0377	2.0377	1.05431	-2.0377	1.45928	0.826633	0.124795	0.161569
TempO-seq_FROZ_cpm_log2_ensembl_oneway_0.05_NOMTC_foldfilter2.0	ENSMUSG00000037957	69641	wdr20	3	20	7.65904	0.00133807	0.00803211	2.05593	2.05593	2.05593	2.0208	1.59594	0.00334637	0.00293936	0.0251262	0	198
TempO-seq_FROZ_cpm_log2_ensembl_oneway_0.05_NOMTC_foldfilter2.0	ENSMUSG00000026917	140858	wdr5	3	20	10.1558	0.000282661	0.00241257	2.05701	2.05701	1.29804	1.57029	2.05701	0.0847838	0.0255721	4.71849e-10	313	427
TempO-seq_FROZ_cpm_log2_ensembl_oneway_0.05_NOMTC_foldfilter2.0	ENSMUSG00000031016	22390	wee1	3	20	10.6754	0.000210287	0.00190441	3.5597	3.5597	1.17235	2.14721	3.5597	0.358712	0.00361375	0.00409704	198	313
TempO-seq_FROZ_cpm_log2_ensembl_oneway_0.05_NOMTC_foldfilter2.0	ENSMUSG00000040483	327959	xaf1	3	20	10.9713	0.000178353	0.00166193	-2.27351	2.27351	-1.2527	-1.45957	-2.27351	0.21672	0.00496111	0.000120407	313	427
TempO-seq_FROZ_cpm_log2_ensembl_oneway_0.05_NOMTC_foldfilter2.0	ENSMUSG00000067813	381246	xkr9	3	20	8.83674	0.000624009	0.00449853	2.1777	2.1777	1.0894	2.1777	1.94684	0.680873	0.00113437	0.00557029	198	313
TempO-seq_FROZ_cpm_log2_ensembl_oneway_0.05_NOMTC_foldfilter2.0	ENSMUSG00000066687	235320	zbtb16	3	20	22.1788	1.42984e-06	4.05523e-05	-3.95539	3.95539	-1.70453	-3.95539	-3.63179	0.0225853	0.000111925	0.000105006	198	313
TempO-seq_FROZ_cpm_log2_ensembl_oneway_0.05_NOMTC_foldfilter2.0	ENSMUSG00000039981	237256	zc3h12d	3	20	3.37853	0.0385451	0.100091	2.34697	2.34697	2.34697	2.07958	1.62476	0.0689364	0.106314	0.252984
TempO-seq_FROZ_cpm_log2_ensembl_oneway_0.05_NOMTC_foldfilter2.0	ENSMUSG00000074682	67917	zcchc3	3	20	4.12639	0.019776	0.060972	2.42149	2.42149	1.6564	2.42149	2.15028	0.109516	0.0139433	0.016533	198	313
TempO-seq_FROZ_cpm_log2_ensembl_oneway_0.05_NOMTC_foldfilter2.0	ENSMUSG00000037007	56314	zfp113	3	20	15.9657	1.55694e-05	0.000254046	2.31873	2.31873	1.24069	1.80905	2.31873	0.0638908	0.000350371	0.00062546	313	427
TempO-seq_FROZ_cpm_log2_ensembl_oneway_0.05_NOMTC_foldfilter2.0	ENSMUSG00000034522	380912	zfp395	3	20	4.8588	0.0106698	0.0381187	2.5315	2.5315	1.30682	1.86171	2.5315	0.440475	0.0400794	0.00648958	313	427
TempO-seq_FROZ_cpm_log2_ensembl_oneway_0.05_NOMTC_foldfilter2.0	ENSMUSG00000007812	72611	zfp655	3	20	15.2949	2.09166e-05	0.000317836	2.18403	2.18403	1.54515	2.18403	1.82754	0.0190296	0.000903515	0.00394771	198	313
TempO-seq_FROZ_cpm_log2_ensembl_oneway_0.05_NOMTC_foldfilter2.0	ENSMUSG00000039238	319530	zfp750	3	20	4.13449	0.0196378	0.0605935	2.69251	2.69251	1.2979	2.69251	2.1056	0.462333	0.00544151	0.0560003	198	313
TempO-seq_FROZ_cpm_log2_ensembl_oneway_0.05_NOMTC_foldfilter2.0	ENSMUSG00000074194	244556	zfp791	3	20	4.34711	0.01636	0.0528082	-2.10147	2.10147	-1.42418	-1.49904	-2.10147	0.062816	0.0798529	0.0107641	313	427
TempO-seq_FROZ_cpm_log2_ensembl_oneway_0.05_NOMTC_foldfilter2.0	ENSMUSG00000072623	22750	zfp9	3	20	8.60691	0.000721005	0.0050212	-2.48271	2.48271	-2.15195	-2.37076	-2.48271	0.00453907	0.0033294	0.00248896	0	198
TempO-seq_FROZ_cpm_log2_ensembl_oneway_0.05_NOMTC_foldfilter2.0	ENSMUSG00000022306	22762	zfpm2	3	20	3.1623	0.0470948	0.115967	-2.09527	2.09527	-1.45878	-2.09527	-1.75281	0.136943	0.0345491	0.0273985	198	313
TempO-seq_FROZ_cpm_log2_ensembl_oneway_0.05_NOMTC_foldfilter2.0	ENSMUSG00000022201	22763	zfr	3	20	28.0184	2.31287e-07	1.03483e-05	2.30454	2.30454	1.23269	1.81265	2.30454	0.104942	0.00119467	0.000153844	313	427
TempO-seq_FFPE_cpm_log2_ensembl_oneway_0.05_NOMTC_foldfilter2.0	1600002K03Rik			3	20	3.82847	0.0256784	0.267738	-179.504	179.504	12.7421	-179.504	5.18323	0.319672	0.170011	0.505779
TempO-seq_FFPE_cpm_log2_ensembl_oneway_0.05_NOMTC_foldfilter2.0	ENSMUSG00000022507	69053	1810013l24rik	3	20	3.35164	0.0395103	0.34399	-221.725	221.725	-221.725	-1.80813	-1.37426	0.106138	0.283297	0.511922
TempO-seq_FFPE_cpm_log2_ensembl_oneway_0.05_NOMTC_foldfilter2.0	ENSMUSG00000070282			3	20	3.18751	0.0459995	0.372518	3.15605	3.15605	1.6987	2.20555	3.15605	0.257514	0.0666167	0.00613324	313	427
TempO-seq_FFPE_cpm_log2_ensembl_oneway_0.05_NOMTC_foldfilter2.0	ENSMUSG00000022179	74359	4931414p19rik	3	20	3.26984	0.0426108	0.358113	-221.509	221.509	-221.509	-2.02167	1.07422	0.106247	0.447004	0.850029
TempO-seq_FFPE_cpm_log2_ensembl_oneway_0.05_NOMTC_foldfilter2.0	ENSMUSG00000037270	229227	4932438a13rik	3	20	4.9897	0.00959005	0.161602	-1348.18	1348.18	-1348.18	-1.55235	-1.28988	0.0684968	0.112773	0.305414
TempO-seq_FFPE_cpm_log2_ensembl_oneway_0.05_NOMTC_foldfilter2.0	ENSMUSG00000038768	619326	9130409i23rik	3	20	3.13771	0.0481905	0.377444	2189.97	2189.97	1078.67	116.452	2189.97	0.0678773	0.249012	0.050605
TempO-seq_FFPE_cpm_log2_ensembl_oneway_0.05_NOMTC_foldfilter2.0	ENSMUSG00000052595	69865	a1cf	3	20	5.02604	0.00931195	0.159016	2.49852	2.49852	1.91651	1.04212	2.49852	0.0371846	0.907611	0.00581483	313	427
TempO-seq_FFPE_cpm_log2_ensembl_oneway_0.05_NOMTC_foldfilter2.0	ENSMUSG00000027761	67758	aadac	3	20	3.52517	0.0337129	0.315144	2.5864	2.5864	2.5864	1.0866	1.50851	0.018295	0.821633	0.0513511	0	198
TempO-seq_FFPE_cpm_log2_ensembl_oneway_0.05_NOMTC_foldfilter2.0	ENSMUSG00000025194	12780;100038628	abcc2;abcc2	3	20	12.234	9.08834e-05	0.00819548	2.80667	2.80667	-1.14918	1.14956	2.80667	0.585199	0.555298	0.000747311	313	427
TempO-seq_FFPE_cpm_log2_ensembl_oneway_0.05_NOMTC_foldfilter2.0	ENSMUSG00000020865	76408	abcc3	3	20	10.5777	0.000222165	0.0148251	3.51679	3.51679	1.88858	3.37908	3.51679	0.0742461	0.000374108	0.000127479	198	313
TempO-seq_FFPE_cpm_log2_ensembl_oneway_0.05_NOMTC_foldfilter2.0	ENSMUSG00000028127	19299	abcd3	3	20	9.35676	0.00045332	0.0263044	2.7733	2.7733	-1.40002	1.84829	2.7733	0.332849	0.0351251	5.11517e-05	313	427
TempO-seq_FFPE_cpm_log2_ensembl_oneway_0.05_NOMTC_foldfilter2.0	ENSMUSG00000024254	67470	abcg8	3	20	3.37751	0.0385812	0.3392	-516.646	516.646	-516.646	2.49866	24.0523	0.120654	0.787733	0.221866
TempO-seq_FFPE_cpm_log2_ensembl_oneway_0.05_NOMTC_foldfilter2.0	ENSMUSG00000038459	70178	abhd17c	3	20	3.55993	0.0326665	0.309281	-4030.12	4030.12	-34.6201	-4030.12	-1.38356	0.268911	0.035936	0.220282	198	313
TempO-seq_FFPE_cpm_log2_ensembl_oneway_0.05_NOMTC_foldfilter2.0	ENSMUSG00000025277	66082	abhd6	3	20	12.3528	8.54875e-05	0.0078145	4.84458	4.84458	1.88514	2.79675	4.84458	0.0542788	0.00914722	0.000428362	198	313
TempO-seq_FFPE_cpm_log2_ensembl_oneway_0.05_NOMTC_foldfilter2.0	ENSMUSG00000036138	113868	acaa1a	3	20	72.9103	6.05662e-11	1.0104e-07	5.26307	5.26307	1.13072	3.49455	5.26307	0.228167	5.18505e-05	2.46937e-07	198	313
TempO-seq_FFPE_cpm_log2_ensembl_oneway_0.05_NOMTC_foldfilter2.0	ENSMUSG00000010651	235674	acaa1b	3	20	28.4488	2.04718e-07	6.5456e-05	10.3856	10.3856	1.11328	9.84017	10.3856	0.727712	0.000674646	1.13787e-06	198	313
TempO-seq_FFPE_cpm_log2_ensembl_oneway_0.05_NOMTC_foldfilter2.0	ENSMUSG00000042010	100705	acacb	3	20	4.42386	0.0153275	0.201267	-3465.06	3465.06	-3465.06	-32.0103	3.07183	0.0247944	0.29321	0.172604	0	198
TempO-seq_FFPE_cpm_log2_ensembl_oneway_0.05_NOMTC_foldfilter2.0	ENSMUSG00000090150	102632	acad11	3	20	12.9036	6.46805e-05	0.00607905	2.58073	2.58073	1.24688	1.55212	2.58073	0.235572	0.0287239	8.71228e-05	313	427
TempO-seq_FFPE_cpm_log2_ensembl_oneway_0.05_NOMTC_foldfilter2.0	ENSMUSG00000062908	11364	acadm	3	20	28.4269	2.05991e-07	6.5456e-05	2.86319	2.86319	1.11097	2.23645	2.86319	0.448523	0.00126557	0.000120347	198	313
TempO-seq_FFPE_cpm_log2_ensembl_oneway_0.05_NOMTC_foldfilter2.0	ENSMUSG00000026781	74159	acbd5	3	20	6.2573	0.00359403	0.0995272	2.55605	2.55605	1.69978	2.55605	2.09129	0.045933	0.00287377	0.018503	198	313
TempO-seq_FFPE_cpm_log2_ensembl_oneway_0.05_NOMTC_foldfilter2.0	ENSMUSG00000022185	56215	acin1	3	20	4.94184	0.00997034	0.164498	-2.19959	2.19959	-2.19959	-1.55339	1.05876	0.0453035	0.0568507	0.573245	0	198
[truncated: 472 more rows]

## Sheet: S4
Supplementary Table 4. BMDExpress output following benchmark dose model fits for each gene with significant DCA effects defined by ANOVA for each platform and preservation group (no filters yet applied to remove unreasonable model fits)
[truncated: 2,176 more rows]
[truncated: 92 more columns]

[truncated: 11 more sheets: S5, S6, S7, S8, S9, S10, S11, S12, S13, S14, S15]
